# Supplementary material for: 2-[1-(4-tert-Butyl­phen­yl)-4,5-diphenyl-1H-imid­azol-2-yl]-4,6-di­chloro­phenol
Source: IUCrdata. 2020 Jul 21;5(Pt 7):x200870. doi: 10.1107/S2414314620008706 (PMC9462253; doi:10.1107/S2414314620008706)
Supplement: Supplementary file 1 [file x-05-x200870-sup1.cif]

##############################################################################
#                                                                            #
# This CIF contains the data for a data article accepted for                 #
# publication in IUCrData. It conforms to the requirements of                #
# Notes for Authors for IUCrData, and has been                               #
# peer reviewed under the auspices of IUCrData.                              #
#                                                                            #
# Full details of the Crystallographic Information File format               #
# are given in the paper "The Crystallographic Information File (CIF):       #
# a New Standard Archive File for Crystallography" by S. R. Hall, F. H.      #
# Allen and I. D. Brown [Acta Cryst. (1991), A47, 655-685].                  #
#                                                                            #
# The current version of the core CIF dictionary is obtainable from          #
# ftp://ftp.iucr.org/pub/cif_core.dic.                                       #
#                                                                            #
# Software is freely available for graphical display of the structure(s)     #
# in this CIF. For information consult the CIF software page                 #
# http://www.iucr.org/resources/cif/software.                                #
#                                                                            #
# This file may be used for bona fide research purposes within the           #
# scientific community so long as proper attribution is given to the data    # 
# article from which it was obtained.                                        #
#                                                                            #
##############################################################################
data_global
_audit_creation_method     'WinGX routine CIF_UPDATE'
_journal_date_recd_electronic     2020-06-26
_journal_date_accepted     2020-06-27
_journal_name_full     'IUCrData'
_journal_year     2020
_journal_volume     5
_journal_issue      7
_journal_page_first     0
_journal_page_last     0
_journal_paper_category     HO
_journal_paper_doi     10.1107/S2414314620008706
_journal_coeditor_code     HB4352
_publ_contact_author_name
;
 'Noor Shahina Begum'
;
_publ_contact_author_address
;
 Department of Chemistry
 Bangalore University
 Jnana Bharathi Campus
 Bangalore,560056
 India.
;
_publ_contact_author_email     'noorsb05@gmail.com'
_publ_contact_author_phone     '(91) 80 2296 1344'
_publ_section_title
;\
2-[1-(4-<i>tert</i>-Butylphenyl)-4,5-diphenyl-1<i>H</i>-imidazol-2-yl]-4,6-\
dichlorophenol
;
_publ_section_title_footnote     .
loop_
    _publ_author_name
    _publ_author_address
    'K. N. Shraddha'
;
 Department of Chemistry,
 Bangalore University,
 Jnana Bharathi Campus,
 Bangalore-560 056,
 Karnataka
 India
;
    'Noor Shahina Begum'
;
 Department of Chemistry,
 Bangalore University,
 Jnana Bharathi Campus,
 Bangalore-560 056,
 Karnataka
 India
;
_publ_section_synopsis
;
An intramolecular O---H...N hydrogen bond helps to ensure near coplanarity of
the 4,6-dichlorophenol and imidazole rings in the title compound.
;
data_I
_database_code_depnum_ccdc_archive 'CCDC 2012170'
_audit_creation_method     'SHELXL-2018/3'
_chemical_name_systematic
;\
2-[1-(4-<i>tert</i>-Butylphenyl)-4,5-diphenyl-1<i>H</i>-imidazol-2-yl]-\
4,6-dichlorophenol
;
_chemical_name_common     ?
_chemical_formula_moiety     'C31 H26 Cl2 N2 O'
_chemical_formula_sum     'C31 H26 Cl2 N2 O'
_chemical_formula_iupac     'C31 H26 Cl2 N2 O'
_chemical_formula_weight     513.44
_chemical_melting_point     ?
_space_group_crystal_system     triclinic
_space_group_name_H-M_alt     'P -1'
_space_group_name_Hall     '-P 1'
loop_
    _space_group_symop_operation_xyz
    'x, y, z'
    '-x, -y, -z'
_cell_length_a     9.8084(10)
_cell_length_b     11.6806(11)
_cell_length_c     12.0754(13)
_cell_angle_alpha     77.474(6)
_cell_angle_beta     85.686(6)
_cell_angle_gamma     80.742(6)
_cell_volume     1331.8(2)
_cell_formula_units_Z     2
_cell_measurement_reflns_used     4634
_cell_measurement_theta_min     3.290
_cell_measurement_theta_max     30.817
_cell_measurement_temperature     446(2)
_exptl_crystal_description     'needle'
_exptl_crystal_colour     'colorless'
_exptl_crystal_size_max     0.150
_exptl_crystal_size_mid     0.130
_exptl_crystal_size_min     0.120
_exptl_crystal_density_diffrn     1.280
_exptl_crystal_density_meas     ?
_exptl_crystal_density_method     ?
_exptl_crystal_F_000     536
_exptl_absorpt_coefficient_mu     0.270
_exptl_absorpt_correction_type     multi-scan
_exptl_absorpt_process_details
;
(SADABS; Bruker, 1998)
;
_exptl_absorpt_correction_T_min     0.862
_exptl_absorpt_correction_T_max     0.960
_diffrn_ambient_temperature     446(2)
_diffrn_source     'fine-focus sealed tube'
_diffrn_radiation_type     MoK\a
_diffrn_radiation_wavelength     0.71073
_diffrn_measurement_device_type     'Bruker SMART APEX CCD'
_diffrn_measurement_method     '\w scans'
_diffrn_detector_area_resol_mean     ?
_diffrn_reflns_number     19148
_diffrn_reflns_av_R_equivalents     0.0369
_diffrn_reflns_av_unetI/netI     0.0329
_diffrn_reflns_theta_min     3.290
_diffrn_reflns_theta_max     24.996
_diffrn_reflns_theta_full     24.996
_diffrn_measured_fraction_theta_max     0.987
_diffrn_measured_fraction_theta_full     0.987
_diffrn_reflns_limit_h_min     -11
_diffrn_reflns_limit_h_max     11
_diffrn_reflns_limit_k_min     -13
_diffrn_reflns_limit_k_max     13
_diffrn_reflns_limit_l_min     -14
_diffrn_reflns_limit_l_max     14
_refine_special_details     ?
_reflns_number_total     4634
_reflns_number_gt     3610
_reflns_threshold_expression     'I > 2\s(I)'
_refine_ls_structure_factor_coef     Fsqd
_refine_ls_matrix_type     full
_refine_ls_R_factor_all     0.0790
_refine_ls_R_factor_gt     0.0634
_refine_ls_wR_factor_gt     0.1978
_refine_ls_wR_factor_ref     0.2212
_refine_ls_goodness_of_fit_ref     1.140
_refine_ls_restrained_S_all     1.140
_refine_ls_number_reflns     4634
_refine_ls_number_parameters     343
_refine_ls_number_restraints     0
_refine_ls_hydrogen_treatment     constr
_refine_ls_weighting_scheme     calc
_refine_ls_weighting_details
              'w=1/[\s^2^(Fo^2^)+(0.1532P)^2^+0.0304P] where P=(Fo^2^+2Fc^2^)/3'
_atom_sites_solution_hydrogens     geom
_atom_sites_solution_primary     direct
_atom_sites_solution_secondary     difmap
_refine_ls_shift/su_max     0.000
_refine_ls_shift/su_mean     0.000
_refine_diff_density_max     0.453
_refine_diff_density_min     -0.509
_refine_ls_extinction_method     none
_refine_ls_extinction_coef     .
loop_
    _atom_type_symbol
    _atom_type_description
    _atom_type_scat_dispersion_real
    _atom_type_scat_dispersion_imag
    _atom_type_scat_source
    'C' 'C' 0.0033 0.0016
                         'International Tables Vol C Tables 4.2.6.8 and 6.1.1.4'
    'H' 'H' 0.0000 0.0000
                         'International Tables Vol C Tables 4.2.6.8 and 6.1.1.4'
    'N' 'N' 0.0061 0.0033
                         'International Tables Vol C Tables 4.2.6.8 and 6.1.1.4'
    'O' 'O' 0.0106 0.0060
                         'International Tables Vol C Tables 4.2.6.8 and 6.1.1.4'
    'Cl' 'Cl' 0.1484 0.1585
                         'International Tables Vol C Tables 4.2.6.8 and 6.1.1.4'
_computing_data_collection
;
SMART (Bruker, 1998)
;
_computing_cell_refinement
;
SAINT-Plus (Bruker, 1998)
;
_computing_data_reduction
;
SAINT-Plus (Bruker, 1998)
;
_computing_structure_solution
;
SHELXS97 (Sheldrick, 2008)
;
_computing_structure_refinement
;
SHELXL2018 (Sheldrick, 2015)
;
_computing_molecular_graphics
;
ORTEP-3 for Windows (Farrugia, 2012)
;
_computing_publication_material
;
SHELXL2018 (Sheldrick, 2015)
;
loop_
    _atom_site_type_symbol
    _atom_site_label
    _atom_site_fract_x
    _atom_site_fract_y
    _atom_site_fract_z
    _atom_site_U_iso_or_equiv
    _atom_site_adp_type
    _atom_site_calc_flag
    _atom_site_occupancy
    _atom_site_disorder_assembly
    _atom_site_disorder_group
    Cl Cl1 0.68151(10) 0.02403(8) 0.47335(7) 0.0842(3) Uani d 1 . .
    Cl Cl2 0.83657(11) -0.42569(7) 0.42892(8) 0.0941(4) Uani d 1 . .
    N N2 0.84180(19) -0.16232(18) 0.01276(18) 0.0513(5) Uani d 1 . .
    N N1 0.74765(18) 0.02248(16) 0.00830(16) 0.0443(5) Uani d 1 . .
    C C10 0.6835(2) 0.12908(19) 0.04413(18) 0.0420(5) Uani d 1 . .
    O O1 0.8521(2) -0.32598(16) 0.19026(18) 0.0683(5) Uani d 1 . .
    H H1 0.849884 -0.296243 0.122230 0.102 Uiso calc 1 . .
    C C1 0.7867(2) -0.0865(2) 0.0763(2) 0.0475(5) Uani d 1 . .
    C C4 0.7737(2) -0.1209(2) 0.2000(2) 0.0493(6) Uani d 1 . .
    C C9 0.7350(3) -0.0408(2) 0.2719(2) 0.0565(6) Uani d 1 . .
    H H9 0.714640 0.039674 0.240357 0.068 Uiso calc 1 . .
    C C20 0.7522(2) 0.1150(2) -0.19884(19) 0.0457(5) Uani d 1 . .
    C C3 0.7825(2) 0.0130(2) -0.10358(19) 0.0446(5) Uani d 1 . .
    C C13 0.5662(2) 0.3168(2) 0.1463(2) 0.0487(6) Uani d 1 . .
    C C2 0.8415(2) -0.1021(2) -0.0989(2) 0.0472(5) Uani d 1 . .
    C C11 0.5434(2) 0.1483(2) 0.0672(2) 0.0494(6) Uani d 1 . .
    H H11 0.487336 0.098558 0.048844 0.059 Uiso calc 1 . .
    C C6 0.7951(3) -0.2766(2) 0.3677(2) 0.0604(7) Uani d 1 . .
    C C12 0.4858(2) 0.2410(2) 0.1173(2) 0.0535(6) Uani d 1 . .
    H H12 0.390733 0.253123 0.132195 0.064 Uiso calc 1 . .
    C C26 0.9009(2) -0.1638(2) -0.1902(2) 0.0521(6) Uani d 1 . .
    C C5 0.8068(2) -0.2424(2) 0.2500(2) 0.0537(6) Uani d 1 . .
    C C15 0.7649(2) 0.2069(2) 0.0664(2) 0.0518(6) Uani d 1 . .
    H H15 0.859112 0.197337 0.047397 0.062 Uiso calc 1 . .
    C C7 0.7564(3) -0.1977(3) 0.4363(2) 0.0637(7) Uani d 1 . .
    H H7 0.750008 -0.223624 0.514664 0.076 Uiso calc 1 . .
    C C14 0.7055(3) 0.2987(2) 0.1168(2) 0.0559(6) Uani d 1 . .
    H H14 0.761210 0.350459 0.131681 0.067 Uiso calc 1 . .
    C C8 0.7265(3) -0.0782(3) 0.3877(2) 0.0608(7) Uani d 1 . .
    C C23 0.7007(3) 0.3025(3) -0.3821(2) 0.0688(8) Uani d 1 . .
    H H23 0.683701 0.364908 -0.444302 0.083 Uiso calc 1 . .
    C C16 0.5035(3) 0.4127(3) 0.2117(3) 0.0635(7) Uani d 1 . .
    C C27 0.9426(3) -0.1033(3) -0.2964(2) 0.0655(7) Uani d 1 . .
    H H27 0.930101 -0.020850 -0.312384 0.079 Uiso calc 1 . .
    C C31 0.9224(3) -0.2866(2) -0.1699(3) 0.0616(7) Uani d 1 . .
    H H31 0.895750 -0.329589 -0.099589 0.074 Uiso calc 1 . .
    C C25 0.6370(3) 0.1268(3) -0.2620(2) 0.0617(7) Uani d 1 . .
    H H25 0.576498 0.071204 -0.243154 0.074 Uiso calc 1 . .
    C C24 0.6116(3) 0.2202(3) -0.3524(3) 0.0708(8) Uani d 1 . .
    H H24 0.533302 0.227905 -0.393903 0.085 Uiso calc 1 . .
    C C21 0.8394(3) 0.1993(3) -0.2284(3) 0.0628(7) Uani d 1 . .
    H H21 0.916475 0.193590 -0.185982 0.075 Uiso calc 1 . .
    C C22 0.8134(3) 0.2921(3) -0.3203(3) 0.0713(8) Uani d 1 . .
    H H22 0.873597 0.347898 -0.339950 0.086 Uiso calc 1 . .
    C C28 1.0019(3) -0.1632(3) -0.3776(3) 0.0777(9) Uani d 1 . .
    H H28 1.029066 -0.121011 -0.448159 0.093 Uiso calc 1 . .
    C C29 1.0216(3) -0.2846(3) -0.3563(3) 0.0772(9) Uani d 1 . .
    H H29 1.061113 -0.324753 -0.412158 0.093 Uiso calc 1 . .
    C C30 0.9828(3) -0.3463(3) -0.2524(3) 0.0734(8) Uani d 1 . .
    H H30 0.997088 -0.428761 -0.237014 0.088 Uiso calc 1 . .
    C C18 0.3485(11) 0.4343(10) 0.2197(11) 0.0954(19) Uani d 0.411(5) A 1
    H H18A 0.314639 0.361124 0.252109 0.143 Uiso calc 0.411(5) A 1
    H H18B 0.313739 0.464925 0.145138 0.143 Uiso calc 0.411(5) A 1
    H H18C 0.318046 0.490703 0.266842 0.143 Uiso calc 0.411(5) A 1
    C C18' 0.3761(8) 0.4882(7) 0.1474(7) 0.0954(19) Uani d 0.589(5) A 2
    H H18D 0.310146 0.437512 0.141677 0.143 Uiso calc 0.589(5) A 2
    H H18E 0.405720 0.525813 0.072679 0.143 Uiso calc 0.589(5) A 2
    H H18F 0.334166 0.547566 0.188362 0.143 Uiso calc 0.589(5) A 2
    C C17 0.5525(19) 0.3722(13) 0.3351(10) 0.128(3) Uani d 0.411(5) A 1
    H H17A 0.491571 0.404759 0.390135 0.191 Uiso calc 0.411(5) A 1
    H H17B 0.628819 0.319934 0.372610 0.191 Uiso calc 0.411(5) A 1
    H H17C 0.503172 0.328690 0.296726 0.191 Uiso calc 0.411(5) A 1
    C C17' 0.4401(12) 0.3491(9) 0.3245(7) 0.128(3) Uani d 0.589(5) A 2
    H H17D 0.394795 0.286780 0.310901 0.191 Uiso calc 0.589(5) A 2
    H H17E 0.374022 0.404937 0.355793 0.191 Uiso calc 0.589(5) A 2
    H H17F 0.511909 0.316061 0.377054 0.191 Uiso calc 0.589(5) A 2
    C C19 0.6053(15) 0.4698(11) 0.2511(13) 0.113(3) Uani d 0.411(5) A 1
    H H19A 0.564836 0.507319 0.311546 0.169 Uiso calc 0.411(5) A 1
    H H19B 0.635841 0.528419 0.189603 0.169 Uiso calc 0.411(5) A 1
    H H19C 0.682744 0.411619 0.278258 0.169 Uiso calc 0.411(5) A 1
    C C19' 0.5770(10) 0.5256(7) 0.1748(9) 0.113(3) Uani d 0.589(5) A 2
    H H19D 0.533195 0.585609 0.214414 0.169 Uiso calc 0.589(5) A 2
    H H19E 0.570027 0.555101 0.094509 0.169 Uiso calc 0.589(5) A 2
    H H19F 0.672616 0.505214 0.193012 0.169 Uiso calc 0.589(5) A 2
loop_
    _atom_site_aniso_label
    _atom_site_aniso_U_11
    _atom_site_aniso_U_22
    _atom_site_aniso_U_33
    _atom_site_aniso_U_12
    _atom_site_aniso_U_13
    _atom_site_aniso_U_23
    Cl1 0.1116(7) 0.0822(6) 0.0570(5) -0.0001(5) -0.0033(4) -0.0208(4)
    Cl2 0.1401(8) 0.0527(5) 0.0788(6) -0.0159(5) -0.0115(5) 0.0128(4)
    N2 0.0478(10) 0.0470(11) 0.0576(12) 0.0012(8) -0.0050(8) -0.0125(9)
    N1 0.0457(9) 0.0400(10) 0.0458(11) -0.0017(7) -0.0047(8) -0.0081(8)
    C10 0.0447(10) 0.0393(11) 0.0406(12) -0.0025(8) -0.0061(8) -0.0062(9)
    O1 0.0902(13) 0.0435(10) 0.0673(12) -0.0044(9) -0.0039(10) -0.0069(9)
    C1 0.0452(11) 0.0445(12) 0.0514(14) -0.0033(9) -0.0064(10) -0.0082(10)
    C4 0.0449(11) 0.0477(13) 0.0525(14) -0.0035(9) -0.0074(10) -0.0050(11)
    C9 0.0626(14) 0.0512(14) 0.0508(14) 0.0002(11) -0.0070(11) -0.0049(11)
    C20 0.0438(11) 0.0482(13) 0.0440(12) -0.0029(9) 0.0008(9) -0.0111(10)
    C3 0.0405(10) 0.0480(13) 0.0458(12) -0.0053(9) -0.0034(9) -0.0108(10)
    C13 0.0543(12) 0.0444(12) 0.0454(13) -0.0025(10) -0.0056(10) -0.0073(10)
    C2 0.0422(11) 0.0497(13) 0.0493(13) -0.0021(9) -0.0060(9) -0.0116(10)
    C11 0.0441(11) 0.0456(13) 0.0607(15) -0.0089(9) -0.0047(10) -0.0131(11)
    C6 0.0645(14) 0.0499(14) 0.0615(16) -0.0121(11) -0.0081(12) 0.0040(12)
    C12 0.0410(11) 0.0513(13) 0.0674(16) -0.0028(10) -0.0007(10) -0.0138(12)
    C26 0.0402(11) 0.0576(14) 0.0618(16) 0.0004(10) -0.0085(10) -0.0231(12)
    C5 0.0527(12) 0.0462(13) 0.0610(16) -0.0105(10) -0.0077(11) -0.0043(11)
    C15 0.0405(11) 0.0563(14) 0.0608(15) -0.0080(10) -0.0011(10) -0.0164(12)
    C7 0.0655(15) 0.0681(18) 0.0524(15) -0.0153(13) -0.0084(12) 0.0045(13)
    C14 0.0533(13) 0.0519(14) 0.0674(16) -0.0138(10) -0.0048(11) -0.0182(12)
    C8 0.0591(14) 0.0653(16) 0.0551(15) -0.0051(12) -0.0081(11) -0.0076(13)
    C23 0.0851(19) 0.0612(17) 0.0505(15) 0.0017(14) 0.0043(14) -0.0023(13)
    C16 0.0713(16) 0.0565(15) 0.0638(17) -0.0011(12) -0.0022(13) -0.0215(13)
    C27 0.0728(16) 0.0600(16) 0.0613(17) 0.0010(13) 0.0013(13) -0.0165(13)
    C31 0.0608(14) 0.0574(15) 0.0695(17) -0.0049(12) -0.0015(12) -0.0227(13)
    C25 0.0581(14) 0.0676(17) 0.0586(16) -0.0150(12) -0.0105(12) -0.0049(13)
    C24 0.0754(17) 0.0769(19) 0.0556(16) -0.0049(15) -0.0203(13) -0.0031(14)
    C21 0.0549(13) 0.0623(16) 0.0690(18) -0.0136(12) -0.0048(12) -0.0048(13)
    C22 0.0755(18) 0.0624(18) 0.0722(19) -0.0179(14) 0.0091(15) -0.0042(15)
    C28 0.0844(19) 0.088(2) 0.0586(18) -0.0001(17) 0.0062(15) -0.0238(16)
    C29 0.0728(17) 0.089(2) 0.074(2) 0.0046(16) 0.0006(15) -0.0403(18)
    C30 0.0730(17) 0.0613(17) 0.091(2) 0.0015(14) -0.0071(15) -0.0337(17)
    C18 0.104(4) 0.077(4) 0.101(5) 0.029(3) -0.009(4) -0.040(3)
    C18' 0.104(4) 0.077(4) 0.101(5) 0.029(3) -0.009(4) -0.040(3)
    C17 0.195(9) 0.114(5) 0.058(3) 0.024(7) 0.023(6) -0.029(3)
    C17' 0.195(9) 0.114(5) 0.058(3) 0.024(7) 0.023(6) -0.029(3)
    C19 0.154(6) 0.066(4) 0.132(7) -0.031(5) 0.038(6) -0.058(4)
    C19' 0.154(6) 0.066(4) 0.132(7) -0.031(5) 0.038(6) -0.058(4)
_geom_special_details
;
 All esds (except the esd in the dihedral angle between two l.s. planes)
 are estimated using the full covariance matrix.  The cell esds are taken
 into account individually in the estimation of esds in distances, angles
 and torsion angles; correlations between esds in cell parameters are only
 used when they are defined by crystal symmetry.  An approximate (isotropic)
 treatment of cell esds is used for estimating esds involving l.s. planes.
;
loop_
    _geom_bond_atom_site_label_1
    _geom_bond_atom_site_label_2
    _geom_bond_site_symmetry_2
    _geom_bond_distance
    _geom_bond_publ_flag
    Cl1 C8 . 1.729(3) ?
    Cl2 C6 . 1.733(3) ?
    N2 C1 . 1.321(3) ?
    N2 C2 . 1.379(3) ?
    N1 C1 . 1.370(3) ?
    N1 C3 . 1.392(3) ?
    N1 C10 . 1.440(3) ?
    C10 C11 . 1.374(3) ?
    C10 C15 . 1.382(3) ?
    O1 C5 . 1.338(3) ?
    O1 H1 . 0.8200 ?
    C1 C4 . 1.461(3) ?
    C4 C9 . 1.400(4) ?
    C4 C5 . 1.412(3) ?
    C9 C8 . 1.372(4) ?
    C9 H9 . 0.9300 ?
    C20 C21 . 1.380(3) ?
    C20 C25 . 1.383(4) ?
    C20 C3 . 1.474(3) ?
    C3 C2 . 1.367(3) ?
    C13 C14 . 1.380(3) ?
    C13 C12 . 1.389(3) ?
    C13 C16 . 1.532(3) ?
    C2 C26 . 1.479(3) ?
    C11 C12 . 1.376(3) ?
    C11 H11 . 0.9300 ?
    C6 C7 . 1.360(4) ?
    C6 C5 . 1.392(4) ?
    C12 H12 . 0.9300 ?
    C26 C31 . 1.386(4) ?
    C26 C27 . 1.390(4) ?
    C15 C14 . 1.374(4) ?
    C15 H15 . 0.9300 ?
    C7 C8 . 1.384(4) ?
    C7 H7 . 0.9300 ?
    C14 H14 . 0.9300 ?
    C23 C22 . 1.355(5) ?
    C23 C24 . 1.376(4) ?
    C23 H23 . 0.9300 ?
    C16 C19 . 1.445(14) ?
    C16 C18 . 1.500(11) ?
    C16 C17' . 1.542(9) ?
    C16 C17 . 1.550(14) ?
    C16 C18' . 1.561(8) ?
    C16 C19' . 1.567(8) ?
    C27 C28 . 1.368(4) ?
    C27 H27 . 0.9300 ?
    C31 C30 . 1.381(4) ?
    C31 H31 . 0.9300 ?
    C25 C24 . 1.371(4) ?
    C25 H25 . 0.9300 ?
    C24 H24 . 0.9300 ?
    C21 C22 . 1.380(4) ?
    C21 H21 . 0.9300 ?
    C22 H22 . 0.9300 ?
    C28 C29 . 1.370(5) ?
    C28 H28 . 0.9300 ?
    C29 C30 . 1.365(5) ?
    C29 H29 . 0.9300 ?
    C30 H30 . 0.9300 ?
    C18 H18A . 0.9600 ?
    C18 H18B . 0.9600 ?
    C18 H18C . 0.9600 ?
    C18' H18D . 0.9600 ?
    C18' H18E . 0.9600 ?
    C18' H18F . 0.9600 ?
    C17 C19 . 1.49(2) ?
    C17 H17A . 0.9600 ?
    C17 H17B . 0.9600 ?
    C17 H17C . 0.9600 ?
    C17' H17D . 0.9600 ?
    C17' H17E . 0.9600 ?
    C17' H17F . 0.9600 ?
    C19 H19A . 0.9600 ?
    C19 H19B . 0.9600 ?
    C19 H19C . 0.9600 ?
    C19' H19D . 0.9600 ?
    C19' H19E . 0.9600 ?
    C19' H19F . 0.9600 ?
loop_
    _geom_angle_atom_site_label_1
    _geom_angle_atom_site_label_2
    _geom_angle_atom_site_label_3
    _geom_angle_site_symmetry_1
    _geom_angle_site_symmetry_3
    _geom_angle
    _geom_angle_publ_flag
    C1 N2 C2 . . 107.9(2) ?
    C1 N1 C3 . . 107.68(19) ?
    C1 N1 C10 . . 127.05(19) ?
    C3 N1 C10 . . 125.27(18) ?
    C11 C10 C15 . . 119.5(2) ?
    C11 C10 N1 . . 120.52(19) ?
    C15 C10 N1 . . 119.68(18) ?
    C5 O1 H1 . . 109.5 ?
    N2 C1 N1 . . 109.5(2) ?
    N2 C1 C4 . . 122.1(2) ?
    N1 C1 C4 . . 128.3(2) ?
    C9 C4 C5 . . 118.1(2) ?
    C9 C4 C1 . . 124.2(2) ?
    C5 C4 C1 . . 117.7(2) ?
    C8 C9 C4 . . 121.6(3) ?
    C8 C9 H9 . . 119.2 ?
    C4 C9 H9 . . 119.2 ?
    C21 C20 C25 . . 118.5(2) ?
    C21 C20 C3 . . 120.8(2) ?
    C25 C20 C3 . . 120.6(2) ?
    C2 C3 N1 . . 105.9(2) ?
    C2 C3 C20 . . 132.6(2) ?
    N1 C3 C20 . . 121.47(19) ?
    C14 C13 C12 . . 116.8(2) ?
    C14 C13 C16 . . 121.8(2) ?
    C12 C13 C16 . . 121.3(2) ?
    C3 C2 N2 . . 109.0(2) ?
    C3 C2 C26 . . 130.7(2) ?
    N2 C2 C26 . . 120.2(2) ?
    C10 C11 C12 . . 120.1(2) ?
    C10 C11 H11 . . 120.0 ?
    C12 C11 H11 . . 120.0 ?
    C7 C6 C5 . . 122.7(2) ?
    C7 C6 Cl2 . . 119.0(2) ?
    C5 C6 Cl2 . . 118.3(2) ?
    C11 C12 C13 . . 121.6(2) ?
    C11 C12 H12 . . 119.2 ?
    C13 C12 H12 . . 119.2 ?
    C31 C26 C27 . . 117.5(2) ?
    C31 C26 C2 . . 120.1(2) ?
    C27 C26 C2 . . 122.4(2) ?
    O1 C5 C6 . . 118.3(2) ?
    O1 C5 C4 . . 123.3(2) ?
    C6 C5 C4 . . 118.4(2) ?
    C14 C15 C10 . . 119.4(2) ?
    C14 C15 H15 . . 120.3 ?
    C10 C15 H15 . . 120.3 ?
    C6 C7 C8 . . 119.1(3) ?
    C6 C7 H7 . . 120.5 ?
    C8 C7 H7 . . 120.5 ?
    C15 C14 C13 . . 122.4(2) ?
    C15 C14 H14 . . 118.8 ?
    C13 C14 H14 . . 118.8 ?
    C9 C8 C7 . . 120.1(3) ?
    C9 C8 Cl1 . . 120.1(2) ?
    C7 C8 Cl1 . . 119.9(2) ?
    C22 C23 C24 . . 119.6(3) ?
    C22 C23 H23 . . 120.2 ?
    C24 C23 H23 . . 120.2 ?
    C19 C16 C18 . . 131.4(6) ?
    C19 C16 C13 . . 113.7(5) ?
    C18 C16 C13 . . 114.8(4) ?
    C13 C16 C17' . . 107.0(4) ?
    C19 C16 C17 . . 59.3(9) ?
    C18 C16 C17 . . 106.7(8) ?
    C13 C16 C17 . . 107.8(5) ?
    C13 C16 C18' . . 108.4(3) ?
    C17' C16 C18' . . 103.9(5) ?
    C13 C16 C19' . . 111.1(3) ?
    C17' C16 C19' . . 134.6(6) ?
    C18' C16 C19' . . 86.8(6) ?
    C28 C27 C26 . . 121.0(3) ?
    C28 C27 H27 . . 119.5 ?
    C26 C27 H27 . . 119.5 ?
    C30 C31 C26 . . 121.1(3) ?
    C30 C31 H31 . . 119.5 ?
    C26 C31 H31 . . 119.5 ?
    C24 C25 C20 . . 120.2(3) ?
    C24 C25 H25 . . 119.9 ?
    C20 C25 H25 . . 119.9 ?
    C25 C24 C23 . . 120.6(3) ?
    C25 C24 H24 . . 119.7 ?
    C23 C24 H24 . . 119.7 ?
    C20 C21 C22 . . 120.6(3) ?
    C20 C21 H21 . . 119.7 ?
    C22 C21 H21 . . 119.7 ?
    C23 C22 C21 . . 120.4(3) ?
    C23 C22 H22 . . 119.8 ?
    C21 C22 H22 . . 119.8 ?
    C27 C28 C29 . . 120.7(3) ?
    C27 C28 H28 . . 119.7 ?
    C29 C28 H28 . . 119.7 ?
    C30 C29 C28 . . 119.5(3) ?
    C30 C29 H29 . . 120.2 ?
    C28 C29 H29 . . 120.2 ?
    C29 C30 C31 . . 120.2(3) ?
    C29 C30 H30 . . 119.9 ?
    C31 C30 H30 . . 119.9 ?
    C16 C18 H18A . . 109.5 ?
    C16 C18 H18B . . 109.5 ?
    H18A C18 H18B . . 109.5 ?
    C16 C18 H18C . . 109.5 ?
    H18A C18 H18C . . 109.5 ?
    H18B C18 H18C . . 109.5 ?
    C16 C18' H18D . . 109.5 ?
    C16 C18' H18E . . 109.5 ?
    H18D C18' H18E . . 109.5 ?
    C16 C18' H18F . . 109.5 ?
    H18D C18' H18F . . 109.5 ?
    H18E C18' H18F . . 109.5 ?
    C19 C17 C16 . . 56.8(8) ?
    C19 C17 H17A . . 109.5 ?
    C16 C17 H17A . . 114.2 ?
    C19 C17 H17B . . 109.5 ?
    C16 C17 H17B . . 136.3 ?
    H17A C17 H17B . . 109.5 ?
    C19 C17 H17C . . 109.5 ?
    C16 C17 H17C . . 54.2 ?
    H17A C17 H17C . . 109.5 ?
    H17B C17 H17C . . 109.5 ?
    C16 C17' H17D . . 109.5 ?
    C16 C17' H17E . . 109.5 ?
    H17D C17' H17E . . 109.5 ?
    C16 C17' H17F . . 109.5 ?
    H17D C17' H17F . . 109.5 ?
    H17E C17' H17F . . 109.5 ?
    C16 C19 C17 . . 63.9(8) ?
    C16 C19 H19A . . 109.5 ?
    C17 C19 H19A . . 76.2 ?
    C16 C19 H19B . . 109.5 ?
    C17 C19 H19B . . 172.8 ?
    H19A C19 H19B . . 109.5 ?
    C16 C19 H19C . . 109.5 ?
    C17 C19 H19C . . 71.7 ?
    H19A C19 H19C . . 109.5 ?
    H19B C19 H19C . . 109.5 ?
    C16 C19' H19D . . 109.5 ?
    C16 C19' H19E . . 109.5 ?
    H19D C19' H19E . . 109.5 ?
    C16 C19' H19F . . 109.5 ?
    H19D C19' H19F . . 109.5 ?
    H19E C19' H19F . . 109.5 ?
loop_
    _geom_torsion_atom_site_label_1
    _geom_torsion_atom_site_label_2
    _geom_torsion_atom_site_label_3
    _geom_torsion_atom_site_label_4
    _geom_torsion_site_symmetry_1
    _geom_torsion_site_symmetry_2
    _geom_torsion_site_symmetry_3
    _geom_torsion_site_symmetry_4
    _geom_torsion
    _geom_torsion_publ_flag
    C1 N1 C10 C11 . . . . -82.3(3) ?
    C3 N1 C10 C11 . . . . 98.5(3) ?
    C1 N1 C10 C15 . . . . 91.3(3) ?
    C3 N1 C10 C15 . . . . -88.0(3) ?
    C2 N2 C1 N1 . . . . 1.1(2) ?
    C2 N2 C1 C4 . . . . -178.75(19) ?
    C3 N1 C1 N2 . . . . -0.7(2) ?
    C10 N1 C1 N2 . . . . 179.92(19) ?
    C3 N1 C1 C4 . . . . 179.1(2) ?
    C10 N1 C1 C4 . . . . -0.3(3) ?
    N2 C1 C4 C9 . . . . 170.3(2) ?
    N1 C1 C4 C9 . . . . -9.5(4) ?
    N2 C1 C4 C5 . . . . -7.5(3) ?
    N1 C1 C4 C5 . . . . 172.7(2) ?
    C5 C4 C9 C8 . . . . -1.2(4) ?
    C1 C4 C9 C8 . . . . -179.0(2) ?
    C1 N1 C3 C2 . . . . 0.1(2) ?
    C10 N1 C3 C2 . . . . 179.45(18) ?
    C1 N1 C3 C20 . . . . 179.06(18) ?
    C10 N1 C3 C20 . . . . -1.6(3) ?
    C21 C20 C3 C2 . . . . -98.9(3) ?
    C25 C20 C3 C2 . . . . 79.8(3) ?
    C21 C20 C3 N1 . . . . 82.4(3) ?
    C25 C20 C3 N1 . . . . -98.9(3) ?
    N1 C3 C2 N2 . . . . 0.6(2) ?
    C20 C3 C2 N2 . . . . -178.3(2) ?
    N1 C3 C2 C26 . . . . -178.7(2) ?
    C20 C3 C2 C26 . . . . 2.5(4) ?
    C1 N2 C2 C3 . . . . -1.0(2) ?
    C1 N2 C2 C26 . . . . 178.30(19) ?
    C15 C10 C11 C12 . . . . -3.3(4) ?
    N1 C10 C11 C12 . . . . 170.3(2) ?
    C10 C11 C12 C13 . . . . -0.2(4) ?
    C14 C13 C12 C11 . . . . 3.4(4) ?
    C16 C13 C12 C11 . . . . -174.4(2) ?
    C3 C2 C26 C31 . . . . -163.2(2) ?
    N2 C2 C26 C31 . . . . 17.6(3) ?
    C3 C2 C26 C27 . . . . 19.6(4) ?
    N2 C2 C26 C27 . . . . -159.5(2) ?
    C7 C6 C5 O1 . . . . 176.8(2) ?
    Cl2 C6 C5 O1 . . . . -1.3(3) ?
    C7 C6 C5 C4 . . . . -1.6(4) ?
    Cl2 C6 C5 C4 . . . . -179.73(18) ?
    C9 C4 C5 O1 . . . . -176.3(2) ?
    C1 C4 C5 O1 . . . . 1.6(3) ?
    C9 C4 C5 C6 . . . . 2.0(3) ?
    C1 C4 C5 C6 . . . . 179.9(2) ?
    C11 C10 C15 C14 . . . . 3.5(4) ?
    N1 C10 C15 C14 . . . . -170.1(2) ?
    C5 C6 C7 C8 . . . . 0.3(4) ?
    Cl2 C6 C7 C8 . . . . 178.4(2) ?
    C10 C15 C14 C13 . . . . -0.2(4) ?
    C12 C13 C14 C15 . . . . -3.2(4) ?
    C16 C13 C14 C15 . . . . 174.6(2) ?
    C4 C9 C8 C7 . . . . -0.1(4) ?
    C4 C9 C8 Cl1 . . . . 178.79(19) ?
    C6 C7 C8 C9 . . . . 0.6(4) ?
    C6 C7 C8 Cl1 . . . . -178.3(2) ?
    C14 C13 C16 C19 . . . . -7.5(8) ?
    C12 C13 C16 C19 . . . . 170.1(7) ?
    C14 C13 C16 C18 . . . . 170.2(6) ?
    C12 C13 C16 C18 . . . . -12.2(7) ?
    C14 C13 C16 C17' . . . . -119.1(5) ?
    C12 C13 C16 C17' . . . . 58.6(6) ?
    C14 C13 C16 C17 . . . . -71.2(8) ?
    C12 C13 C16 C17 . . . . 106.5(7) ?
    C14 C13 C16 C18' . . . . 129.4(4) ?
    C12 C13 C16 C18' . . . . -52.9(5) ?
    C14 C13 C16 C19' . . . . 35.7(6) ?
    C12 C13 C16 C19' . . . . -146.6(5) ?
    C31 C26 C27 C28 . . . . 0.4(4) ?
    C2 C26 C27 C28 . . . . 177.6(2) ?
    C27 C26 C31 C30 . . . . -0.1(4) ?
    C2 C26 C31 C30 . . . . -177.4(2) ?
    C21 C20 C25 C24 . . . . 0.5(4) ?
    C3 C20 C25 C24 . . . . -178.3(3) ?
    C20 C25 C24 C23 . . . . 0.7(5) ?
    C22 C23 C24 C25 . . . . -1.1(5) ?
    C25 C20 C21 C22 . . . . -1.2(4) ?
    C3 C20 C21 C22 . . . . 177.5(2) ?
    C24 C23 C22 C21 . . . . 0.4(5) ?
    C20 C21 C22 C23 . . . . 0.8(5) ?
    C26 C27 C28 C29 . . . . 0.0(5) ?
    C27 C28 C29 C30 . . . . -0.6(5) ?
    C28 C29 C30 C31 . . . . 0.9(5) ?
    C26 C31 C30 C29 . . . . -0.5(4) ?
    C18 C16 C17 C19 . . . . -128.7(8) ?
    C13 C16 C17 C19 . . . . 107.5(6) ?
    C18 C16 C19 C17 . . . . 85.5(11) ?
    C13 C16 C19 C17 . . . . -97.3(7) ?
loop_
    _geom_hbond_atom_site_label_D
    _geom_hbond_atom_site_label_H
    _geom_hbond_atom_site_label_A
    _geom_hbond_site_symmetry_A
    _geom_hbond_distance_DH
    _geom_hbond_distance_HA
    _geom_hbond_distance_DA
    _geom_hbond_angle_DHA
    O1 H1 N2 1_555 0.82 1.81 2.541(2) 147
    C29 H29 Cl2 2_745 0.93 2.97 3.705(3) 137
_shelx_space_group_comment
;
The symmetry employed for this shelxl refinement is uniquely defined
by the following loop, which should always be used as a source of
symmetry information in preference to the above space-group names.
They are only intended as comments.
;
_shelx_estimated_absorpt_T_min     0.961
_shelx_estimated_absorpt_T_max     0.968
_shelx_hkl_file
;
  -2   0   0  252.99    8.31
  -3   0   0   34.82    1.26
  -3   0   0   35.21    1.20
  -3   0   0   35.87    1.18
  -4   0   0   31.37    1.08
  -4   0   0   30.25    1.09
  -4   0   0   30.93    1.04
  -5   0   0    2.37    0.13
  -5   0   0    2.32    0.17
  -5   0   0    2.28    0.13
  -5   0   0    2.51    0.17
  -5   0   0    2.22    0.12
   5   0   0    2.44    0.14
  -6   0   0    6.82    0.33
  -6   0   0    6.60    0.29
  -6   0   0    6.75    0.34
  -6   0   0    6.75    0.27
  -6   0   0    6.40    0.26
  -6   0   0    6.76    0.28
   6   0   0    6.35    0.30
   6   0   0    6.28    0.29
  -7   0   0    0.10    0.04
  -7   0   0    0.16    0.09
  -7   0   0    0.15    0.06
  -7   0   0    0.08    0.04
  -7   0   0    0.13    0.08
  -7   0   0    0.17    0.06
   7   0   0    0.09    0.04
   7   0   0    0.12    0.05
   7   0   0    0.07    0.05
  -8   0   0    0.04    0.07
  -8   0   0    0.07    0.09
  -8   0   0    0.09    0.05
  -8   0   0    0.02    0.04
  -8   0   0    0.00    0.05
  -8   0   0    0.08    0.06
   8   0   0    0.07    0.05
   8   0   0    0.00    0.05
   8   0   0    0.07    0.05
  -9   0   0    0.08    0.10
  -9   0   0   -0.08    0.06
  -9   0   0   -0.04    0.08
  -9   0   0    0.00    0.06
   9   0   0   -0.08    0.05
   9   0   0   -0.10    0.04
 -10   0   0    0.07    0.08
 -10   0   0    0.12    0.08
 -10   0   0    0.17    0.11
 -10   0   0    0.17    0.13
  10   0   0    0.10    0.08
  10   0   0    0.10    0.09
 -11   0   0    0.12    0.14
 -11   0   0    0.21    0.10
 -11   0   0    0.11    0.08
  11   0   0   -0.01    0.08
  11   0   0    0.04    0.12
  11   0   0    0.06    0.09
 -12   0   0    0.25    0.12
 -12   0   0    0.31    0.17
  12   0   0    0.21    0.10
  12   0   0    0.19    0.11
  12   0   0    0.22    0.15
 -13   0   0    0.44    0.14
 -13   0   0    0.25    0.18
  13   0   0    0.41    0.15
  13   0   0    0.66    0.22
  13  -1   0    0.24    0.18
  13  -1   0    0.40    0.12
 -13   1   0    0.21    0.19
 -13   1   0    0.12    0.11
  12  -1   0    0.01    0.13
  12  -1   0    0.09    0.09
 -12   1   0    0.09    0.08
 -12   1   0    0.01    0.08
 -12   1   0    0.02    0.14
  11  -1   0   -0.03    0.07
  11  -1   0    0.01    0.08
  11  -1   0    0.06    0.12
 -11   1   0    0.07    0.08
 -11   1   0    0.09    0.08
 -11   1   0   -0.02    0.11
  10  -1   0    1.27    0.15
  10  -1   0    1.54    0.19
  10  -1   0    1.39    0.22
 -10   1   0    1.46    0.17
 -10   1   0    1.79    0.17
 -10   1   0    1.36    0.24
   9  -1   0    0.54    0.16
   9  -1   0    0.46    0.10
   9  -1   0    0.61    0.11
   9  -1   0    0.68    0.12
  -9   1   0    0.57    0.14
  -9   1   0    0.71    0.17
  -9   1   0    0.68    0.12
  -9   1   0    0.55    0.09
  -9   1   0    0.65    0.11
   8  -1   0    0.07    0.09
   8  -1   0    0.05    0.06
   8  -1   0    0.05    0.05
   8  -1   0   -0.08    0.04
  -8   1   0    0.05    0.05
  -8   1   0   -0.07    0.07
  -8   1   0   -0.03    0.07
  -8   1   0   -0.03    0.04
  -8   1   0    0.00    0.05
   7  -1   0    1.74    0.14
  -7   1   0    1.74    0.12
  -7   1   0    2.01    0.17
  -7   1   0    1.63    0.13
  -7   1   0    1.75    0.13
  -7   1   0    1.70    0.17
  -7   1   0    1.68    0.10
   6  -1   0    1.07    0.10
   6  -1   0    1.10    0.10
  -6   1   0    0.93    0.08
  -6   1   0    1.08    0.12
  -6   1   0    1.04    0.15
  -6   1   0    0.94    0.09
  -6   1   0    0.90    0.09
  -6   1   0    0.92    0.07
   5  -1   0    9.25    0.37
  -5   1   0    9.12    0.39
  -5   1   0    9.14    0.36
  -5   1   0    9.21    0.41
  -5   1   0    9.66    0.36
  -5   1   0    9.32    0.36
   4  -1   0    6.33    0.26
  -4   1   0    6.46    0.29
  -4   1   0    6.67    0.25
  -4   1   0    6.20    0.26
  -4   1   0    6.59    0.28
  -4   1   0    6.28    0.28
   3  -1   0   30.20    1.02
  -3   1   0   30.47    1.05
  -3   1   0   30.47    1.02
   2  -1   0    2.59    0.11
   2  -1   0    2.80    0.15
  -2   1   0    2.63    0.12
  -2  -1   0 1000.00   32.63
  -3  -1   0   23.97    0.81
  -3  -1   0   23.72    0.85
  -3  -1   0   24.42    0.85
   3   1   0   24.47    0.82
  -4  -1   0   88.39    2.95
  -4  -1   0   89.37    3.00
  -4  -1   0   89.33    3.00
   4   1   0   92.56    2.96
  -5  -1   0    0.21    0.07
  -5  -1   0    0.24    0.05
  -5  -1   0    0.33    0.09
  -5  -1   0    0.32    0.06
   5   1   0    0.23    0.06
  -6  -1   0   15.64    0.63
  -6  -1   0   15.64    0.55
  -6  -1   0   15.01    0.63
  -6  -1   0   15.91    0.56
  -6  -1   0   15.78    0.57
  -6  -1   0   14.49    0.57
   6   1   0   15.49    0.60
  -7  -1   0    0.38    0.11
  -7  -1   0    0.54    0.07
  -7  -1   0    0.40    0.08
  -7  -1   0    0.63    0.07
  -7  -1   0    0.67    0.13
  -7  -1   0    0.47    0.08
   7   1   0    0.53    0.09
   7   1   0    0.60    0.08
   7   1   0    0.61    0.11
  -8  -1   0    1.13    0.19
  -8  -1   0    0.92    0.12
  -8  -1   0    1.13    0.11
  -8  -1   0    1.26    0.13
  -8  -1   0    0.91    0.16
   8   1   0    0.90    0.12
   8   1   0    0.85    0.13
  -9  -1   0    1.26    0.14
  -9  -1   0    1.10    0.14
  -9  -1   0    1.30    0.20
  -9  -1   0    0.86    0.18
   9   1   0    0.87    0.13
   9   1   0    1.28    0.17
 -10  -1   0    0.07    0.08
 -10  -1   0   -0.12    0.08
 -10  -1   0    0.00    0.11
  10   1   0    0.02    0.08
  10   1   0    0.04    0.07
 -11  -1   0    0.28    0.11
 -11  -1   0    0.11    0.13
 -11  -1   0    0.15    0.10
  11   1   0    0.11    0.09
  11   1   0    0.05    0.06
 -12  -1   0   -0.02    0.12
 -12  -1   0   -0.09    0.08
  12   1   0   -0.07    0.10
  12   1   0    0.00    0.09
 -13  -1   0    0.19    0.11
 -13  -1   0   -0.04    0.15
  13   1   0    0.18    0.11
  13   1   0    0.00    0.15
  13   1   0   -0.10    0.08
  13  -2   0    0.19    0.19
  13  -2   0    0.04    0.10
 -13   2   0    0.15    0.11
 -13   2   0   -0.01    0.14
 -13   2   0    0.07    0.08
  12  -2   0    0.08    0.09
  12  -2   0    0.10    0.15
 -12   2   0    0.00    0.10
 -12   2   0   -0.06    0.13
 -12   2   0    0.06    0.10
  11  -2   0   -0.02    0.07
  11  -2   0    0.01    0.12
 -11   2   0   -0.08    0.12
 -11   2   0    0.00    0.08
 -11   2   0    0.04    0.07
  10  -2   0    0.82    0.13
  10  -2   0    0.88    0.15
  10  -2   0    0.68    0.15
  10  -2   0    1.00    0.21
 -10   2   0    0.62    0.13
 -10   2   0    0.95    0.21
 -10   2   0    0.89    0.13
 -10   2   0    0.66    0.13
   9  -2   0    0.36    0.09
   9  -2   0    0.45    0.16
   9  -2   0    0.37    0.10
   9  -2   0    0.28    0.08
  -9   2   0    0.15    0.06
  -9   2   0    0.34    0.14
  -9   2   0    0.28    0.10
  -9   2   0    0.26    0.08
   8  -2   0    0.39    0.14
   8  -2   0    0.26    0.08
   8  -2   0    0.45    0.09
  -8   2   0    0.50    0.09
  -8   2   0    0.32    0.08
  -8   2   0    0.32    0.08
  -8   2   0    0.45    0.14
   7  -2   0    1.07    0.12
   7  -2   0    0.98    0.15
   7  -2   0    0.93    0.10
  -7   2   0    0.89    0.11
  -7   2   0    1.06    0.12
  -7   2   0    0.81    0.11
  -7   2   0    1.12    0.18
  -7   2   0    1.05    0.12
   6  -2   0    0.50    0.08
   6  -2   0    0.45    0.08
   6  -2   0    0.50    0.13
  -6   2   0    0.48    0.11
  -6   2   0    0.41    0.08
  -6   2   0    0.42    0.08
  -6   2   0    0.41    0.07
  -6   2   0    0.50    0.06
   5  -2   0    1.18    0.14
   5  -2   0    1.01    0.08
   5  -2   0    1.02    0.09
  -5   2   0    0.99    0.09
  -5   2   0    1.07    0.11
  -5   2   0    1.07    0.09
  -5   2   0    1.00    0.09
   4  -2   0    0.09    0.06
   4  -2   0    0.16    0.04
  -4   2   0    0.04    0.04
  -4   2   0    0.14    0.06
  -4   2   0    0.15    0.04
  -4   2   0    0.06    0.04
  -4   2   0    0.12    0.04
   3  -2   0   10.12    0.41
   3  -2   0    9.07    0.33
  -3   2   0    9.01    0.34
  -3   2   0    9.20    0.37
  -3   2   0    8.87    0.34
   2  -2   0   11.87    0.48
  -2   2   0   11.59    0.41
   1  -2   0   17.18    0.64
   0  -2   0   30.74    1.05
  -1  -2   0   29.05    0.98
  -2  -2   0   91.33    3.01
  -3  -2   0   85.89    2.73
  -3  -2   0   79.72    2.72
   3   2   0   80.21    2.68
  -4  -2   0    0.21    0.07
  -4  -2   0    0.33    0.08
   4   2   0    0.33    0.05
  -5  -2   0   29.15    1.00
  -5  -2   0   30.06    1.01
  -5  -2   0   29.01    1.07
  -5  -2   0   30.01    1.07
   5   2   0   29.38    1.01
   5   2   0   28.94    1.03
  -6  -2   0    0.30    0.10
  -6  -2   0    0.29    0.06
  -6  -2   0    0.37    0.06
  -6  -2   0    0.28    0.09
   6   2   0    0.26    0.06
   6   2   0    0.30    0.07
  -7  -2   0    0.45    0.12
  -7  -2   0    0.55    0.12
  -7  -2   0    0.42    0.07
  -7  -2   0    0.46    0.08
   7   2   0    0.52    0.08
   7   2   0    0.57    0.10
  -8  -2   0    0.03    0.08
  -8  -2   0    0.01    0.06
  -8  -2   0    0.01    0.05
  -8  -2   0   -0.01    0.07
   8   2   0    0.03    0.07
   8   2   0   -0.01    0.06
   8   2   0   -0.09    0.07
  -9  -2   0    1.35    0.12
  -9  -2   0    1.76    0.24
  -9  -2   0    1.44    0.20
  -9  -2   0    1.36    0.16
   9   2   0    1.45    0.14
   9   2   0    1.53    0.19
   9   2   0    1.44    0.16
 -10  -2   0    0.11    0.10
 -10  -2   0    0.18    0.12
 -10  -2   0    0.12    0.07
  10   2   0    0.10    0.08
  10   2   0    0.33    0.09
  10   2   0    0.19    0.09
 -11  -2   0    0.27    0.09
 -11  -2   0    0.21    0.15
 -11  -2   0    0.27    0.14
  11   2   0    0.09    0.09
  11   2   0    0.27    0.11
  11   2   0    0.28    0.12
 -12  -2   0    0.05    0.09
 -12  -2   0    0.14    0.11
 -12  -2   0    0.05    0.15
  12   2   0    0.08    0.09
  12   2   0   -0.02    0.08
 -13  -2   0   -0.01    0.09
 -13  -2   0   -0.07    0.14
  13   2   0   -0.01    0.09
  13   2   0   -0.05    0.08
  14   2   0   -0.02    0.16
  14   2   0   -0.04    0.10
  13  -3   0    0.53    0.15
  13  -3   0    0.51    0.24
 -13   3   0    0.78    0.17
 -13   3   0    0.71    0.17
  12  -3   0   -0.14    0.14
  12  -3   0   -0.11    0.07
 -12   3   0    0.15    0.11
 -12   3   0    0.12    0.16
 -12   3   0    0.13    0.09
  11  -3   0    0.02    0.13
  11  -3   0    0.13    0.09
 -11   3   0    0.08    0.09
 -11   3   0    0.13    0.10
 -11   3   0    0.09    0.13
  10  -3   0    0.35    0.16
  10  -3   0    0.27    0.10
  10  -3   0    0.35    0.10
 -10   3   0    0.51    0.12
 -10   3   0    0.33    0.11
 -10   3   0    0.48    0.17
   9  -3   0    0.23    0.08
   9  -3   0    0.27    0.15
  -9   3   0    0.17    0.12
  -9   3   0    0.08    0.07
  -9   3   0    0.13    0.06
  -9   3   0    0.19    0.09
   8  -3   0    0.77    0.19
   8  -3   0    0.69    0.10
   8  -3   0    0.74    0.12
  -8   3   0    0.75    0.11
  -8   3   0    0.69    0.16
  -8   3   0    0.71    0.12
  -8   3   0    0.51    0.10
   7  -3   0    1.27    0.11
   7  -3   0    1.46    0.20
   7  -3   0    1.47    0.16
  -7   3   0    1.44    0.17
  -7   3   0    1.42    0.13
  -7   3   0    1.33    0.12
  -7   3   0    1.39    0.15
   6  -3   0    0.27    0.12
   6  -3   0    0.25    0.07
   6  -3   0    0.29    0.06
  -6   3   0    0.30    0.07
  -6   3   0    0.25    0.07
  -6   3   0    0.32    0.07
  -6   3   0    0.26    0.09
  -6   3   0    0.32    0.05
   5  -3   0    8.57    0.33
   5  -3   0    8.36    0.36
   5  -3   0    9.02    0.45
  -5   3   0    8.08    0.35
  -5   3   0    8.21    0.34
  -5   3   0    8.25    0.38
   4  -3   0    0.60    0.13
   4  -3   0    0.52    0.05
   4  -3   0    0.64    0.09
  -4   3   0    0.57    0.08
  -4   3   0    0.55    0.07
  -4   3   0    0.58    0.07
  -4   3   0    0.56    0.08
   3  -3   0   15.02    0.49
   3  -3   0   14.64    0.52
   3  -3   0   12.42    0.59
  -3   3   0   14.08    0.50
  -3   3   0   13.94    0.51
  -3   3   0   13.99    0.51
   2  -3   0    6.20    0.26
  -2   3   0    6.35    0.25
  -2   3   0    6.39    0.25
   0  -3   0    4.83    0.23
   0   3   0    4.57    0.18
  -1  -3   0   37.09    1.24
  -2  -3   0   93.72    2.93
   2   3   0   83.69    2.98
  -3  -3   0   13.91    0.52
  -3  -3   0   12.96    0.52
   3   3   0   14.01    0.48
  -4  -3   0   35.98    1.19
  -4  -3   0   33.91    1.24
  -4  -3   0   35.48    1.24
  -4  -3   0   34.66    1.18
   4   3   0   34.31    1.20
   4   3   0   36.07    1.18
  -5  -3   0    1.50    0.15
  -5  -3   0    1.47    0.10
  -5  -3   0    1.52    0.14
  -5  -3   0    1.47    0.10
   5   3   0    1.46    0.12
   5   3   0    1.59    0.10
  -6  -3   0    0.01    0.07
  -6  -3   0    0.06    0.04
  -6  -3   0    0.01    0.04
  -6  -3   0    0.03    0.06
   6   3   0    0.03    0.05
   6   3   0    0.04    0.04
  -7  -3   0    0.48    0.08
  -7  -3   0    0.50    0.14
  -7  -3   0    0.37    0.11
  -7  -3   0    0.52    0.08
   7   3   0    0.54    0.08
   7   3   0    0.59    0.11
  -8  -3   0   13.53    0.64
  -8  -3   0   14.27    0.56
  -8  -3   0   14.18    0.54
  -8  -3   0   13.64    0.65
   8   3   0   14.42    0.59
   8   3   0   13.98    0.56
   8   3   0   14.10    0.59
  -9  -3   0    0.01    0.06
  -9  -3   0    0.04    0.06
  -9  -3   0    0.06    0.09
  -9  -3   0    0.10    0.10
   9   3   0   -0.03    0.06
   9   3   0   -0.01    0.07
   9   3   0   -0.04    0.05
 -10  -3   0    0.42    0.17
 -10  -3   0    0.58    0.15
 -10  -3   0    0.38    0.11
  10   3   0    0.41    0.13
  10   3   0    0.41    0.10
  10   3   0    0.33    0.12
 -11  -3   0    0.03    0.12
 -11  -3   0   -0.05    0.09
 -11  -3   0    0.04    0.08
  11   3   0    0.05    0.09
  11   3   0   -0.04    0.09
 -12  -3   0    0.05    0.08
 -12  -3   0   -0.04    0.11
 -12  -3   0    0.01    0.14
  12   3   0    0.03    0.09
  12   3   0   -0.06    0.07
 -13  -3   0    0.15    0.10
 -13  -3   0   -0.11    0.13
 -13  -3   0   -0.09    0.09
  13   3   0    0.02    0.10
  13   3   0    0.08    0.10
  14   3   0   -0.07    0.08
  13  -4   0    0.01    0.25
  12  -4   0    0.22    0.11
  12  -4   0    0.19    0.18
 -12   4   0    0.36    0.13
 -12   4   0    0.22    0.12
  11  -4   0   -0.04    0.13
  11  -4   0    0.00    0.09
  11  -4   0    0.02    0.08
 -11   4   0    0.06    0.09
 -11   4   0    0.11    0.11
  10  -4   0    0.08    0.08
  10  -4   0    0.39    0.19
 -10   4   0    0.15    0.09
 -10   4   0    0.24    0.11
 -10   4   0    0.17    0.13
   9  -4   0   -0.03    0.05
   9  -4   0    0.01    0.12
  -9   4   0    0.02    0.10
  -9   4   0   -0.03    0.06
  -9   4   0   -0.07    0.06
  -9   4   0    0.12    0.08
   8  -4   0    0.14    0.07
   8  -4   0    0.08    0.12
  -8   4   0    0.12    0.11
  -8   4   0    0.13    0.07
  -8   4   0    0.03    0.05
  -8   4   0    0.24    0.09
   7  -4   0    3.56    0.22
   7  -4   0    3.50    0.32
  -7   4   0    3.79    0.26
  -7   4   0    3.55    0.22
  -7   4   0    3.65    0.21
  -7   4   0    3.55    0.21
   6  -4   0    0.34    0.08
   6  -4   0    0.35    0.06
   6  -4   0    0.32    0.13
  -6   4   0    0.26    0.07
  -6   4   0    0.32    0.10
  -6   4   0    0.34    0.07
  -6   4   0    0.41    0.08
   5  -4   0    2.13    0.11
   5  -4   0    1.85    0.22
   5  -4   0    1.80    0.14
  -5   4   0    2.02    0.14
  -5   4   0    1.93    0.13
  -5   4   0    2.09    0.16
  -5   4   0    1.95    0.13
   4  -4   0    0.05    0.07
   4  -4   0    0.05    0.04
   4  -4   0    0.08    0.03
  -4   4   0   -0.01    0.03
  -4   4   0    0.10    0.06
  -4   4   0    0.05    0.04
  -4   4   0    0.00    0.03
   3  -4   0   13.83    0.46
   3  -4   0   12.79    0.50
  -3   4   0   12.41    0.47
  -3   4   0   12.84    0.48
  -3   4   0   12.63    0.48
   2  -4   0    4.68    0.21
  -2   4   0    4.79    0.20
  -2   4   0    4.46    0.20
  -2   4   0    4.53    0.20
   1  -4   0   66.80    2.21
  -1   4   0   65.20    2.20
  -1   4   0   67.64    2.19
   0   4   0    0.02    0.02
  -1  -4   0    0.63    0.06
   1   4   0    0.71    0.05
  -2  -4   0   47.04    1.60
  -2  -4   0   47.94    1.60
   2   4   0   46.39    1.56
   2   4   0   48.07    1.64
  -3  -4   0    0.50    0.06
  -3  -4   0    0.54    0.08
  -3  -4   0    0.37    0.07
   3   4   0    0.49    0.07
   3   4   0    0.72    0.14
   3   4   0    0.51    0.05
  -4  -4   0    3.33    0.20
  -4  -4   0    3.35    0.16
  -4  -4   0    3.22    0.20
   4   4   0    3.29    0.15
   4   4   0    3.19    0.17
   4   4   0    3.17    0.24
  -5  -4   0    1.14    0.09
  -5  -4   0    1.23    0.13
  -5  -4   0    1.18    0.13
   5   4   0    1.11    0.08
   5   4   0    1.28    0.11
  -6  -4   0    5.39    0.24
  -6  -4   0    5.29    0.24
  -6  -4   0    5.21    0.30
  -6  -4   0    5.10    0.30
   6   4   0    5.07    0.23
   6   4   0    4.67    0.25
  -7  -4   0    0.03    0.05
  -7  -4   0    0.00    0.08
  -7  -4   0   -0.03    0.07
  -7  -4   0   -0.02    0.04
   7   4   0    0.07    0.06
   7   4   0    0.08    0.05
  -8  -4   0    0.01    0.07
  -8  -4   0   -0.02    0.08
  -8  -4   0    0.04    0.10
  -8  -4   0    0.05    0.06
   8   4   0   -0.15    0.04
   8   4   0    0.06    0.07
   8   4   0    0.12    0.08
  -9  -4   0    0.67    0.18
  -9  -4   0    0.99    0.13
  -9  -4   0    0.75    0.17
  -9  -4   0    0.84    0.11
   9   4   0    0.62    0.13
   9   4   0    0.79    0.11
   9   4   0    0.87    0.15
 -10  -4   0    1.86    0.27
 -10  -4   0    1.33    0.23
 -10  -4   0    1.60    0.14
 -10  -4   0    1.37    0.16
  10   4   0    1.70    0.20
  10   4   0    1.48    0.20
 -11  -4   0   -0.12    0.09
 -11  -4   0   -0.04    0.09
 -11  -4   0    0.07    0.08
  11   4   0    0.05    0.09
  11   4   0   -0.01    0.07
 -12  -4   0    0.01    0.09
 -12  -4   0    0.09    0.13
 -12  -4   0    0.08    0.15
  12   4   0    0.11    0.10
  12   4   0    0.02    0.09
 -13  -4   0   -0.03    0.13
 -13  -4   0    0.07    0.12
 -13  -4   0   -0.01    0.08
  13   4   0    0.04    0.11
  13   4   0    0.16    0.26
  13   4   0    0.14    0.11
  12  -5   0    0.07    0.16
  12  -5   0    0.37    0.13
 -12   5   0    0.20    0.13
 -12   5   0    0.37    0.14
  11  -5   0    0.08    0.10
  11  -5   0   -0.12    0.11
  11  -5   0    0.02    0.09
 -11   5   0   -0.02    0.10
 -11   5   0    0.12    0.10
  10  -5   0    0.67    0.14
 -10   5   0    0.48    0.12
 -10   5   0    0.52    0.13
   9  -5   0   -0.01    0.07
   9  -5   0    0.02    0.12
  -9   5   0   -0.08    0.06
  -9   5   0   -0.07    0.07
   8  -5   0    0.30    0.16
   8  -5   0    0.33    0.10
  -8   5   0    0.33    0.09
  -8   5   0    0.35    0.10
  -8   5   0    0.23    0.12
  -8   5   0    0.46    0.10
   7  -5   0    0.06    0.07
   7  -5   0    0.14    0.11
  -7   5   0    0.14    0.07
  -7   5   0    0.16    0.10
  -7   5   0    0.10    0.06
  -7   5   0    0.12    0.07
   6  -5   0    0.41    0.09
   6  -5   0    0.30    0.14
  -6   5   0    0.50    0.09
  -6   5   0    0.53    0.12
  -6   5   0    0.29    0.08
  -6   5   0    0.46    0.08
   5  -5   0    0.07    0.09
   5  -5   0    0.03    0.05
  -5   5   0    0.12    0.06
  -5   5   0    0.19    0.06
  -5   5   0    0.21    0.06
  -5   5   0    0.22    0.08
   4  -5   0    2.51    0.14
   4  -5   0    2.77    0.17
  -4   5   0    2.74    0.16
  -4   5   0    2.62    0.15
  -4   5   0    2.96    0.16
   3  -5   0    6.04    0.27
  -3   5   0    6.14    0.25
  -3   5   0    5.18    0.26
  -3   5   0    6.02    0.26
  -3   5   0    5.78    0.26
   2  -5   0    5.98    0.27
  -2   5   0    6.09    0.26
  -2   5   0    5.78    0.25
  -2   5   0    6.29    0.26
   1  -5   0    0.11    0.04
   1  -5   0    0.16    0.08
  -1   5   0    0.13    0.04
  -1   5   0   -0.03    0.05
  -1   5   0    0.25    0.06
  -1   5   0    0.13    0.04
   0  -5   0    3.22    0.14
   0  -5   0    3.11    0.15
   0   5   0    3.13    0.14
   0   5   0    2.89    0.16
  -1  -5   0    9.18    0.35
  -1  -5   0    8.38    0.33
   1   5   0    9.47    0.35
  -2  -5   0    0.21    0.06
  -2  -5   0    0.19    0.05
   2   5   0    0.17    0.05
   2   5   0    0.10    0.06
   2   5   0    0.24    0.04
  -3  -5   0    5.23    0.26
  -3  -5   0    5.38    0.26
  -3  -5   0    5.27    0.22
   3   5   0    5.30    0.21
   3   5   0    5.34    0.30
   3   5   0    5.18    0.24
  -4  -5   0    9.11    0.41
  -4  -5   0    8.98    0.40
  -4  -5   0    9.33    0.36
   4   5   0    8.94    0.37
   4   5   0    8.93    0.34
   4   5   0    9.14    0.45
  -5  -5   0    2.05    0.17
  -5  -5   0    2.17    0.13
  -5  -5   0    2.17    0.18
   5   5   0    2.18    0.22
   5   5   0    2.25    0.15
   5   5   0    2.38    0.13
  -6  -5   0    1.31    0.11
  -6  -5   0    1.40    0.19
  -6  -5   0    1.34    0.15
   6   5   0    2.09    0.29
   6   5   0    1.34    0.10
   6   5   0    1.38    0.13
  -7  -5   0    2.20    0.14
  -7  -5   0    2.10    0.20
  -7  -5   0    1.78    0.19
   7   5   0    2.31    0.18
   7   5   0    2.03    0.13
  -8  -5   0    4.53    0.31
  -8  -5   0    4.73    0.24
  -8  -5   0    4.47    0.31
   8   5   0    4.28    0.23
   8   5   0    4.42    0.26
  -9  -5   0   -0.05    0.08
  -9  -5   0    0.02    0.10
  -9  -5   0   -0.06    0.05
   9   5   0   -0.04    0.07
   9   5   0   -0.04    0.06
 -10  -5   0    0.11    0.11
 -10  -5   0    0.24    0.15
 -10  -5   0    0.21    0.08
  10   5   0    0.36    0.12
  10   5   0    0.42    0.12
 -11  -5   0    0.30    0.11
 -11  -5   0    0.45    0.16
 -11  -5   0    0.14    0.14
  11   5   0    0.30    0.12
  11   5   0    0.33    0.25
  11   5   0    0.29    0.12
 -12  -5   0    0.12    0.14
 -12  -5   0    0.05    0.11
  12   5   0   -0.16    0.19
  12   5   0    0.11    0.11
  12   5   0    0.16    0.11
 -13  -5   0    0.07    0.12
 -13  -5   0   -0.06    0.12
  13   5   0    0.06    0.10
  13   5   0    0.08    0.10
  13   5   0   -0.25    0.18
  12  -6   0    0.17    0.11
  12  -6   0    0.04    0.11
 -12   6   0    0.17    0.12
 -12   6   0    0.30    0.13
  11  -6   0    0.04    0.12
  11  -6   0    0.26    0.13
 -11   6   0    0.26    0.12
 -11   6   0    0.35    0.13
  10  -6   0    0.33    0.11
  10  -6   0   -0.01    0.12
 -10   6   0    0.28    0.12
 -10   6   0    0.36    0.11
   9  -6   0    1.16    0.17
  -9   6   0    1.11    0.17
  -9   6   0    1.12    0.17
   8  -6   0    0.22    0.14
   8  -6   0    0.27    0.10
  -8   6   0    0.38    0.11
  -8   6   0    0.29    0.09
  -8   6   0    0.45    0.11
   7  -6   0    3.55    0.24
  -7   6   0    3.56    0.23
  -7   6   0    3.39    0.23
  -7   6   0    3.78    0.22
   6  -6   0    2.66    0.20
  -6   6   0    2.92    0.21
  -6   6   0    2.33    0.17
  -6   6   0    2.90    0.19
  -6   6   0    3.10    0.20
   5  -6   0    0.61    0.11
  -5   6   0    0.54    0.08
  -5   6   0    0.62    0.10
  -5   6   0    0.65    0.10
  -5   6   0    0.53    0.11
   4  -6   0    0.04    0.05
   4  -6   0   -0.04    0.06
  -4   6   0    0.05    0.06
  -4   6   0   -0.07    0.03
  -4   6   0    0.02    0.04
  -4   6   0    0.03    0.04
   3  -6   0    6.89    0.33
  -3   6   0    7.40    0.31
  -3   6   0    7.68    0.31
  -3   6   0    7.13    0.31
   2  -6   0    6.85    0.31
  -2   6   0    7.06    0.29
  -2   6   0    6.96    0.31
  -2   6   0    7.11    0.30
   1  -6   0    6.55    0.36
   1  -6   0    6.16    0.27
   1  -6   0    6.11    0.25
   1  -6   0    5.16    0.26
  -1   6   0    6.39    0.26
  -1   6   0    6.07    0.29
  -1   6   0    6.39    0.26
   0  -6   0    3.19    0.15
   0  -6   0    3.12    0.16
   0  -6   0    3.00    0.15
   0   6   0    2.95    0.18
   0   6   0    3.16    0.15
  -1  -6   0    7.86    0.31
  -1  -6   0    7.94    0.31
  -1  -6   0    7.70    0.32
   1   6   0    7.79    0.30
   1   6   0    8.69    0.34
  -2  -6   0   21.85    0.82
  -2  -6   0   22.64    0.79
   2   6   0   22.59    0.80
   2   6   0   23.43    0.78
  -3  -6   0   26.19    0.96
  -3  -6   0   26.65    0.92
   3   6   0   26.90    0.90
   3   6   0   26.06    0.93
   3   6   0   26.31    1.02
  -4  -6   0    9.17    0.42
  -4  -6   0    9.42    0.41
  -4  -6   0    9.46    0.37
   4   6   0    9.03    0.46
   4   6   0    9.35    0.35
   4   6   0    9.36    0.39
  -5  -6   0    6.15    0.27
  -5  -6   0    6.11    0.32
  -5  -6   0    5.98    0.33
   5   6   0    5.67    0.36
   5   6   0    6.50    0.26
   5   6   0    6.11    0.29
  -6  -6   0    0.03    0.07
  -6  -6   0    0.04    0.05
  -6  -6   0    0.03    0.07
   6   6   0    0.02    0.04
   6   6   0    0.02    0.06
   6   6   0    0.12    0.12
  -7  -6   0    1.97    0.20
  -7  -6   0    2.38    0.22
  -7  -6   0    2.22    0.15
   7   6   0    2.01    0.26
   7   6   0    2.15    0.14
   7   6   0    2.35    0.17
  -8  -6   0    0.21    0.11
  -8  -6   0    0.23    0.11
  -8  -6   0    0.22    0.09
   8   6   0    0.16    0.08
   8   6   0    0.20    0.16
  -9  -6   0    1.62    0.17
  -9  -6   0    1.02    0.20
  -9  -6   0    1.48    0.24
   9   6   0    1.51    0.20
   9   6   0    1.64    0.32
   9   6   0    1.34    0.17
 -10  -6   0    0.02    0.11
 -10  -6   0   -0.03    0.09
 -10  -6   0    0.03    0.06
  10   6   0    0.05    0.08
  10   6   0    0.16    0.17
  10   6   0    0.00    0.07
 -11  -6   0    0.04    0.12
 -11  -6   0    0.20    0.13
 -11  -6   0    0.10    0.09
  11   6   0    0.20    0.12
  11   6   0    0.07    0.18
  11   6   0    0.10    0.08
 -12  -6   0    0.30    0.15
 -12  -6   0    0.21    0.15
  12   6   0    0.08    0.10
  12   6   0    0.24    0.12
  12   6   0   -0.05    0.18
 -13  -6   0    0.15    0.13
 -13  -6   0    0.35    0.17
  13   6   0    0.13    0.12
  13   6   0    0.03    0.11
  13   6   0    0.12    0.20
  11  -7   0    0.04    0.10
 -11   7   0    0.04    0.10
 -11   7   0    0.05    0.10
  10  -7   0   -0.03    0.09
  10  -7   0   -0.11    0.06
 -10   7   0    0.12    0.11
 -10   7   0   -0.05    0.08
   9  -7   0    0.86    0.15
  -9   7   0    1.08    0.16
  -9   7   0    0.71    0.15
   8  -7   0    0.03    0.10
   8  -7   0    0.18    0.09
  -8   7   0    0.31    0.11
  -8   7   0    0.20    0.10
   7  -7   0    1.34    0.18
  -7   7   0    1.36    0.14
  -7   7   0    1.29    0.16
   6  -7   0    0.94    0.15
  -6   7   0    1.02    0.15
  -6   7   0    1.18    0.15
  -6   7   0    0.93    0.12
   5  -7   0    3.91    0.24
  -5   7   0    3.66    0.23
  -5   7   0    3.71    0.22
  -5   7   0    3.77    0.22
   4  -7   0    0.10    0.06
   4  -7   0   -0.01    0.08
  -4   7   0    0.06    0.05
  -4   7   0    0.05    0.05
  -4   7   0    0.03    0.05
  -4   7   0    0.12    0.06
   3  -7   0    1.03    0.13
  -3   7   0    1.08    0.10
  -3   7   0    1.19    0.10
  -3   7   0    1.11    0.11
   2  -7   0    1.08    0.08
   2  -7   0    1.07    0.11
   2  -7   0    0.94    0.18
  -2   7   0    1.18    0.12
  -2   7   0    1.17    0.10
  -2   7   0    1.08    0.10
   1  -7   0    3.14    0.25
   1  -7   0    2.94    0.17
   1  -7   0    2.77    0.14
  -1   7   0    2.52    0.18
  -1   7   0    2.46    0.15
   0  -7   0   34.89    1.21
   0  -7   0   36.07    1.22
   0  -7   0   36.49    1.24
   0   7   0   34.67    1.27
   0   7   0   36.50    1.22
  -1  -7   0   21.27    0.74
  -1  -7   0   20.91    0.74
  -1  -7   0   20.32    0.75
   1   7   0   20.99    0.73
  -2  -7   0    4.29    0.22
  -2  -7   0    4.47    0.20
  -2  -7   0    4.31    0.21
   2   7   0    4.68    0.22
   2   7   0    4.42    0.20
  -3  -7   0    7.86    0.36
  -3  -7   0    8.06    0.33
   3   7   0    8.12    0.34
   3   7   0    7.97    0.31
  -4  -7   0    2.54    0.15
  -4  -7   0    2.65    0.19
   4   7   0    2.43    0.22
   4   7   0    2.48    0.13
   4   7   0    2.58    0.17
  -5  -7   0    0.01    0.07
  -5  -7   0    0.07    0.06
  -5  -7   0    0.07    0.07
   5   7   0    0.01    0.03
   5   7   0    0.06    0.10
   5   7   0    0.06    0.06
  -6  -7   0    5.66    0.34
  -6  -7   0    5.67    0.33
  -6  -7   0    6.01    0.28
   6   7   0    5.76    0.30
   6   7   0    5.58    0.25
   6   7   0    5.37    0.38
  -7  -7   0    2.12    0.16
  -7  -7   0    2.21    0.21
  -7  -7   0    2.03    0.22
   7   7   0    1.97    0.17
   7   7   0    2.19    0.26
  -8  -7   0    2.80    0.19
  -8  -7   0    2.35    0.25
  -8  -7   0    2.48    0.24
   8   7   0    2.47    0.20
   8   7   0    2.49    0.29
  -9  -7   0    0.17    0.11
  -9  -7   0    0.07    0.07
  -9  -7   0    0.10    0.10
   9   7   0    0.09    0.08
   9   7   0    0.00    0.08
   9   7   0    0.15    0.15
 -10  -7   0    0.10    0.13
 -10  -7   0    0.09    0.11
 -10  -7   0    0.19    0.09
  10   7   0    0.07    0.17
  10   7   0    0.03    0.08
  10   7   0    0.03    0.10
 -11  -7   0    0.14    0.14
 -11  -7   0    0.21    0.14
 -11  -7   0    0.21    0.09
  11   7   0    0.16    0.10
  11   7   0    0.09    0.16
  11   7   0    0.29    0.13
 -12  -7   0    0.16    0.12
 -12  -7   0    0.11    0.14
 -12  -7   0    0.24    0.14
  12   7   0    0.22    0.18
  12   7   0    0.10    0.11
  12   7   0    0.19    0.10
 -13  -7   0    0.00    0.14
 -13  -7   0   -0.02    0.12
  13   7   0    0.09    0.17
  13   7   0    0.05    0.10
  13   7   0   -0.04    0.11
  11  -8   0    0.30    0.13
 -11   8   0    0.24    0.12
 -11   8   0    0.34    0.13
  10  -8   0   -0.08    0.08
 -10   8   0    0.02    0.10
 -10   8   0    0.06    0.11
   9  -8   0   -0.05    0.12
   9  -8   0    0.08    0.10
  -9   8   0    0.03    0.08
  -9   8   0   -0.01    0.07
   8  -8   0    0.03    0.12
   8  -8   0    0.03    0.08
  -8   8   0    0.01    0.08
  -8   8   0    0.16    0.09
   7  -8   0    6.68    0.38
  -7   8   0    7.25    0.37
  -7   8   0    6.40    0.34
   6  -8   0   -0.03    0.06
   6  -8   0   -0.02    0.12
  -6   8   0    0.01    0.06
  -6   8   0   -0.06    0.05
   5  -8   0    0.30    0.09
   5  -8   0    0.08    0.13
  -5   8   0    0.43    0.09
  -5   8   0    0.26    0.09
   4  -8   0    0.02    0.06
   4  -8   0   -0.01    0.15
  -4   8   0   -0.03    0.05
  -4   8   0   -0.08    0.04
   3  -8   0    6.71    0.28
   3  -8   0    6.44    0.33
  -3   8   0    6.94    0.32
  -3   8   0    7.26    0.33
   2  -8   0    5.94    0.26
   2  -8   0    5.97    0.30
   2  -8   0    6.49    0.41
  -2   8   0    6.41    0.29
  -2   8   0    5.87    0.30
   1  -8   0   15.39    0.58
   1  -8   0   14.52    0.54
  -1   8   0   14.70    0.56
  -1   8   0   14.49    0.61
   0  -8   0    1.45    0.12
   0  -8   0    1.40    0.10
   0   8   0    1.38    0.10
   0   8   0    1.29    0.15
  -1  -8   0    0.16    0.05
  -1  -8   0    0.14    0.05
  -1  -8   0    0.30    0.06
   1   8   0    0.16    0.09
   1   8   0    0.21    0.05
   1   8   0    0.19    0.07
  -2  -8   0    3.03    0.17
  -2  -8   0    3.20    0.19
  -2  -8   0    3.48    0.18
   2   8   0    3.35    0.17
   2   8   0    3.45    0.19
  -3  -8   0    0.50    0.10
  -3  -8   0    0.41    0.07
   3   8   0    0.54    0.07
   3   8   0    0.59    0.09
   3   8   0    0.26    0.12
  -4  -8   0    5.41    0.30
  -4  -8   0    5.17    0.26
   4   8   0    5.42    0.23
   4   8   0    5.43    0.27
  -5  -8   0    2.03    0.14
  -5  -8   0    1.45    0.17
   5   8   0    1.66    0.14
   5   8   0    1.66    0.21
   5   8   0    1.80    0.11
  -6  -8   0    0.44    0.12
  -6  -8   0    0.39    0.09
   6   8   0    0.32    0.09
   6   8   0    0.43    0.15
  -7  -8   0    0.44    0.14
  -7  -8   0    0.19    0.11
  -7  -8   0    0.40    0.09
   7   8   0    0.28    0.15
   7   8   0    0.39    0.10
  -8  -8   0    0.02    0.09
  -8  -8   0   -0.02    0.05
  -8  -8   0   -0.05    0.08
   8   8   0    0.02    0.07
   8   8   0    0.09    0.13
  -9  -8   0    0.65    0.17
  -9  -8   0    0.40    0.14
  -9  -8   0    0.80    0.13
   9   8   0    0.64    0.14
   9   8   0    0.62    0.21
   9   8   0    0.72    0.14
 -10  -8   0    0.25    0.13
 -10  -8   0    0.18    0.14
 -10  -8   0    0.12    0.09
  10   8   0    0.24    0.11
  10   8   0    0.06    0.08
  10   8   0    0.18    0.16
 -11  -8   0    0.03    0.12
 -11  -8   0   -0.13    0.07
 -11  -8   0    0.06    0.12
  11   8   0   -0.06    0.07
  11   8   0   -0.03    0.10
  11   8   0    0.21    0.17
 -12  -8   0    0.07    0.13
 -12  -8   0   -0.01    0.08
 -12  -8   0    0.14    0.14
  12   8   0   -0.15    0.07
  12   8   0    0.09    0.12
  12   8   0    0.07    0.17
 -13  -8   0   -0.09    0.12
  13   8   0   -0.13    0.07
  13   8   0    0.05    0.18
  10  -9   0    0.39    0.15
 -10   9   0    0.15    0.10
 -10   9   0    0.45    0.15
   9  -9   0    0.00    0.09
  -9   9   0   -0.05    0.07
  -9   9   0   -0.04    0.08
   8  -9   0    0.38    0.13
   8  -9   0    0.00    0.16
  -8   9   0    0.26    0.10
  -8   9   0    0.34    0.12
   7  -9   0    0.05    0.13
   7  -9   0    0.07    0.09
  -7   9   0    0.18    0.09
  -7   9   0    0.12    0.07
   6  -9   0    0.07    0.08
   6  -9   0   -0.05    0.10
  -6   9   0    0.08    0.08
  -6   9   0    0.08    0.06
   5  -9   0    1.31    0.17
   5  -9   0    0.57    0.22
  -5   9   0    1.36    0.16
  -5   9   0    1.18    0.14
   4  -9   0    0.19    0.16
   4  -9   0    0.11    0.08
  -4   9   0    0.38    0.10
  -4   9   0    0.36    0.09
   3  -9   0   -0.04    0.04
   3  -9   0    0.00    0.05
   3  -9   0    0.01    0.10
  -3   9   0    0.00    0.05
  -3   9   0    0.00    0.05
   2  -9   0    2.80    0.19
   2  -9   0    3.35    0.30
   2  -9   0    2.97    0.16
  -2   9   0    3.02    0.19
  -2   9   0    2.93    0.21
   1  -9   0    6.34    0.28
   1  -9   0    6.24    0.31
  -1   9   0    6.51    0.30
  -1   9   0    6.52    0.35
   0  -9   0    6.38    0.29
   0  -9   0    6.15    0.27
   0   9   0    6.16    0.28
   0   9   0    5.21    0.32
  -1  -9   0    5.61    0.26
  -1  -9   0    5.38    0.25
   1   9   0    5.09    0.29
   1   9   0    5.09    0.24
  -2  -9   0    1.47    0.11
  -2  -9   0    1.11    0.16
  -2  -9   0    1.31    0.12
   2   9   0    1.19    0.10
   2   9   0    1.47    0.14
  -3  -9   0    2.44    0.18
  -3  -9   0    2.65    0.17
   3   9   0    2.60    0.17
   3   9   0    2.41    0.14
  -4  -9   0    0.21    0.07
  -4  -9   0    0.18    0.09
   4   9   0    0.17    0.05
   4   9   0    0.09    0.13
   4   9   0    0.27    0.07
  -5  -9   0   -0.01    0.07
  -5  -9   0   -0.05    0.05
   5   9   0    0.04    0.06
   5   9   0   -0.04    0.10
  -6  -9   0    0.00    0.07
  -6  -9   0   -0.03    0.05
   6   9   0    0.07    0.11
   6   9   0   -0.07    0.05
  -7  -9   0    0.05    0.06
  -7  -9   0   -0.15    0.07
   7   9   0    0.00    0.07
   7   9   0    0.03    0.12
  -8  -9   0   -0.03    0.09
  -8  -9   0   -0.10    0.06
   8   9   0   -0.02    0.07
   8   9   0    0.02    0.12
  -9  -9   0    0.21    0.12
  -9  -9   0    0.19    0.13
  -9  -9   0    0.18    0.08
   9   9   0    0.20    0.16
   9   9   0    0.11    0.10
   9   9   0    0.31    0.11
 -10  -9   0    0.18    0.13
 -10  -9   0    0.14    0.14
 -10  -9   0    0.01    0.08
  10   9   0    0.16    0.17
  10   9   0    0.05    0.09
  10   9   0    0.18    0.10
 -11  -9   0    0.73    0.20
 -11  -9   0    0.77    0.22
 -11  -9   0    0.78    0.15
  11   9   0    0.50    0.22
  11   9   0    0.78    0.18
  11   9   0    0.59    0.15
 -12  -9   0   -0.04    0.12
 -12  -9   0    0.02    0.12
 -12  -9   0   -0.05    0.09
  12   9   0    0.04    0.11
  12   9   0    0.14    0.11
  12   9   0   -0.05    0.17
   9 -10   0    0.01    0.09
  -9  10   0   -0.05    0.09
  -9  10   0    0.05    0.09
   8 -10   0    0.07    0.10
  -8  10   0    0.12    0.09
  -8  10   0    0.26    0.11
   7 -10   0    0.05    0.15
   7 -10   0   -0.09    0.08
  -7  10   0   -0.01    0.07
  -7  10   0    0.00    0.09
   6 -10   0    0.23    0.12
   6 -10   0    0.11    0.16
  -6  10   0    0.38    0.09
  -6  10   0    0.36    0.11
   5 -10   0    0.21    0.17
   5 -10   0    0.05    0.09
  -5  10   0    0.29    0.10
  -5  10   0    0.15    0.08
   4 -10   0    0.49    0.18
   4 -10   0    0.65    0.13
  -4  10   0    0.69    0.13
  -4  10   0    0.62    0.11
   3 -10   0    0.10    0.08
   3 -10   0    0.37    0.07
   3 -10   0    0.50    0.17
  -3  10   0    0.28    0.09
  -3  10   0    0.28    0.09
   2 -10   0    0.54    0.08
   2 -10   0    0.53    0.11
  -2  10   0    0.62    0.12
  -2  10   0    0.61    0.11
   1 -10   0    1.39    0.14
   1 -10   0    1.43    0.12
  -1  10   0    1.37    0.12
  -1  10   0    1.34    0.18
   0 -10   0    2.61    0.16
   0 -10   0    2.41    0.18
   0  10   0    2.22    0.21
   0  10   0    2.53    0.16
  -1 -10   0    3.87    0.22
  -1 -10   0    3.72    0.21
   1  10   0    3.87    0.26
   1  10   0    3.59    0.20
  -2 -10   0   21.64    0.79
   2  10   0   20.90    0.76
   2  10   0   20.63    0.83
  -3 -10   0    0.54    0.10
   3  10   0    0.67    0.11
   3  10   0    0.66    0.09
  -4 -10   0    3.81    0.23
  -4 -10   0    4.31    0.27
   4  10   0    3.96    0.24
  -5 -10   0    2.38    0.18
  -5 -10   0    2.32    0.21
   5  10   0    2.40    0.18
  -6 -10   0    0.45    0.10
  -6 -10   0    0.40    0.14
   6  10   0    0.33    0.10
  -7 -10   0    0.94    0.14
  -7 -10   0    0.84    0.18
   7  10   0    0.75    0.13
   7  10   0    0.74    0.21
  -8 -10   0    0.52    0.12
  -8 -10   0    0.79    0.18
   8  10   0    0.75    0.14
   8  10   0    0.43    0.19
   8  10   0    0.72    0.15
  -9 -10   0    0.29    0.10
  -9 -10   0    0.27    0.14
   9  10   0    0.21    0.12
   9  10   0    0.11    0.15
   9  10   0    0.32    0.11
 -10 -10   0    0.03    0.08
 -10 -10   0    0.10    0.13
  10  10   0   -0.02    0.14
  10  10   0    0.03    0.09
  10  10   0    0.07    0.08
 -11 -10   0    0.14    0.12
 -11 -10   0    0.42    0.17
  11  10   0    0.40    0.21
  11  10   0    0.14    0.10
  11  10   0    0.39    0.14
 -12 -10   0    0.12    0.14
 -12 -10   0   -0.07    0.09
  12  10   0   -0.01    0.15
  12  10   0    0.15    0.11
  12  10   0   -0.03    0.10
   8 -11   0    0.21    0.12
  -8  11   0    0.07    0.08
  -8  11   0    0.36    0.13
   7 -11   0    0.22    0.13
  -7  11   0    0.48    0.12
  -7  11   0    0.45    0.13
   6 -11   0    0.03    0.09
   6 -11   0   -0.07    0.15
  -6  11   0    0.09    0.10
  -6  11   0    0.01    0.07
   5 -11   0    1.16    0.19
   5 -11   0    1.20    0.29
  -5  11   0    1.17    0.16
  -5  11   0    1.13    0.16
   4 -11   0    0.13    0.14
   4 -11   0    0.11    0.08
  -4  11   0    0.15    0.08
  -4  11   0    0.00    0.07
   3 -11   0    0.90    0.11
   3 -11   0    1.45    0.18
   3 -11   0    1.03    0.22
  -3  11   0    1.25    0.15
  -3  11   0    1.08    0.15
   2 -11   0    0.27    0.09
   2 -11   0    0.36    0.08
  -2  11   0    0.54    0.10
  -2  11   0    0.44    0.12
   1 -11   0    4.02    0.22
   1 -11   0    3.91    0.25
  -1  11   0    4.13    0.29
  -1  11   0    4.30    0.24
   0 -11   0    1.83    0.16
   0 -11   0    1.50    0.14
   0  11   0    1.53    0.14
   0  11   0    1.28    0.20
  -1 -11   0   25.29    0.92
  -1 -11   0   26.17    0.93
   1  11   0   23.11    0.99
   1  11   0   24.77    0.91
  -2 -11   0    0.56    0.10
   2  11   0    0.65    0.13
   2  11   0    0.50    0.08
  -3 -11   0    1.09    0.14
   3  11   0    1.45    0.14
   3  11   0    1.02    0.15
  -4 -11   0    0.07    0.07
   4  11   0    0.01    0.11
   4  11   0   -0.04    0.06
  -5 -11   0    0.01    0.07
   5  11   0   -0.06    0.10
   5  11   0    0.13    0.08
  -6 -11   0    0.50    0.14
  -6 -11   0    0.57    0.12
   6  11   0    0.57    0.12
   6  11   0    0.18    0.17
  -7 -11   0   -0.08    0.07
  -7 -11   0    0.16    0.12
   7  11   0    0.11    0.08
   7  11   0   -0.04    0.16
  -8 -11   0    0.24    0.11
  -8 -11   0    0.00    0.09
   8  11   0    0.15    0.10
   8  11   0    0.06    0.10
   8  11   0    0.20    0.19
  -9 -11   0   -0.09    0.09
  -9 -11   0   -0.03    0.08
   9  11   0   -0.13    0.11
   9  11   0    0.01    0.07
   9  11   0    0.01    0.09
 -10 -11   0   -0.09    0.08
 -10 -11   0    0.05    0.13
  10  11   0   -0.03    0.08
  10  11   0   -0.04    0.13
  10  11   0    0.00    0.10
 -11 -11   0    0.05    0.15
 -11 -11   0   -0.09    0.08
  11  11   0    0.02    0.09
  11  11   0    0.03    0.16
  11  11   0    0.04    0.09
   7 -12   0    0.11    0.11
  -7  12   0    0.12    0.09
  -7  12   0    0.08    0.08
   6 -12   0    0.16    0.10
  -6  12   0    0.24    0.11
  -6  12   0    0.06    0.09
   5 -12   0    0.08    0.09
   5 -12   0    0.42    0.20
  -5  12   0    0.13    0.10
  -5  12   0    0.09    0.09
   4 -12   0    0.84    0.16
   4 -12   0    1.04    0.25
  -4  12   0    0.89    0.15
  -4  12   0    0.97    0.15
   3 -12   0    0.56    0.13
  -3  12   0    0.87    0.14
  -3  12   0    0.68    0.14
   2 -12   0    0.95    0.12
   2 -12   0    0.84    0.14
  -2  12   0    1.13    0.17
  -2  12   0    1.12    0.15
   1 -12   0    0.48    0.09
   1 -12   0    0.45    0.11
  -1  12   0    0.37    0.09
  -1  12   0    0.49    0.13
   0 -12   0    0.03    0.06
   0 -12   0    0.15    0.07
   0  12   0    0.07    0.06
   0  12   0   -0.02    0.08
  -1 -12   0    0.21    0.09
   1  12   0    0.19    0.10
   1  12   0    0.31    0.08
  -2 -12   0    0.57    0.11
   2  12   0    0.44    0.13
   2  12   0    0.27    0.08
  -4 -12   0    0.04    0.07
   4  12   0   -0.02    0.07
   4  12   0   -0.04    0.10
  -5 -12   0    0.10    0.07
   5  12   0   -0.05    0.12
   5  12   0    0.03    0.07
  -6 -12   0    0.77    0.14
   6  12   0    0.67    0.13
  -7 -12   0    0.05    0.09
   7  12   0    0.03    0.07
   7  12   0   -0.16    0.14
   7  12   0    0.10    0.11
  -8 -12   0    0.09    0.11
  -8 -12   0   -0.08    0.09
   8  12   0    0.05    0.09
   8  12   0   -0.11    0.17
   8  12   0    0.02    0.07
  -9 -12   0    0.07    0.10
  -9 -12   0   -0.02    0.12
   9  12   0    0.01    0.08
   9  12   0    0.03    0.20
   9  12   0    0.00    0.09
 -10 -12   0   -0.03    0.13
 -10 -12   0    0.13    0.11
  10  12   0   -0.05    0.09
  10  12   0    0.06    0.21
  10  12   0    0.03    0.09
  11  12   0   -0.03    0.10
   6 -13   0   -0.06    0.09
  -6  13   0    0.00    0.09
  -6  13   0   -0.03    0.10
   5 -13   0    0.38    0.13
  -5  13   0    0.41    0.12
  -5  13   0    0.65    0.15
   4 -13   0    0.18    0.10
  -4  13   0    0.24    0.10
  -4  13   0    0.22    0.11
   3 -13   0    0.11    0.09
  -3  13   0    0.11    0.10
  -3  13   0    0.19    0.10
   2 -13   0    1.22    0.18
   2 -13   0    1.21    0.14
  -2  13   0    1.42    0.20
  -2  13   0    1.55    0.19
   1 -13   0   -0.07    0.07
   1 -13   0   -0.04    0.06
  -1  13   0    0.04    0.09
  -1  13   0   -0.10    0.05
   0 -13   0    0.63    0.12
   0 -13   0    0.60    0.13
   0  13   0    0.60    0.15
   0  13   0    0.75    0.12
  -1 -13   0    1.35    0.16
   1  13   0    1.36    0.15
   1  13   0    1.54    0.23
  -2 -13   0    0.10    0.07
   2  13   0    0.02    0.08
  -3 -13   0   -0.07    0.06
   3  13   0    0.01    0.07
  -4 -13   0    0.12    0.08
   4  13   0   -0.01    0.07
  -5 -13   0   -0.08    0.08
   5  13   0    0.09    0.09
   5  13   0    0.04    0.24
  -6 -13   0   -0.07    0.06
   6  13   0   -0.10    0.11
   6  13   0    0.03    0.08
  -7 -13   0    0.13    0.10
   7  13   0    0.03    0.19
   7  13   0    0.09    0.08
  -8 -13   0    0.35    0.12
   8  13   0   -0.17    0.15
   8  13   0    0.22    0.10
  -9 -13   0    0.00    0.09
   9  13   0    0.04    0.10
   9  13   0   -0.03    0.20
 -10 -13   0   -0.02    0.13
 -10 -13   0    0.36    0.14
  10  13   0    0.26    0.13
   5 -14   0    0.05    0.10
  -5  14   0    0.16    0.10
  -5  14   0    0.01    0.08
   4 -14   0    0.13    0.11
  -4  14   0    0.10    0.09
  -4  14   0    0.07    0.09
   3 -14   0    0.06    0.08
  -3  14   0    0.10    0.09
  -3  14   0    0.04    0.09
   2 -14   0    0.14    0.10
  -2  14   0    0.17    0.10
  -2  14   0    0.24    0.09
   1 -14   0   -0.02    0.08
   1 -14   0   -0.04    0.07
  -1  14   0   -0.01    0.09
  -1  14   0    0.05    0.08
   0 -14   0    0.03    0.07
   0  14   0    0.04    0.07
   0  14   0    0.02    0.11
  -1 -14   0    0.28    0.10
   1  14   0    0.35    0.15
  -2 -14   0    0.19    0.10
   2  14   0   -0.13    0.09
  -3 -14   0    0.36    0.11
   3  14   0    0.23    0.12
  -4 -14   0   -0.15    0.06
   4  14   0    0.00    0.09
  -5 -14   0    0.25    0.11
   5  14   0    0.38    0.12
  -6 -14   0   -0.05    0.08
   6  14   0    0.02    0.08
  -7 -14   0    0.15    0.10
   7  14   0    0.08    0.10
   7  14   0    0.07    0.25
  -8 -14   0    0.08    0.12
   8  14   0   -0.05    0.15
   8  14   0    0.08    0.09
   3 -15   0    0.06    0.09
  -3  15   0    0.21    0.11
  -3  15   0    0.17    0.11
   2 -15   0    0.08    0.09
  -2  15   0    0.06    0.09
  -2  15   0    0.07    0.08
   1 -15   0    0.05    0.08
  -1  15   0    0.09    0.09
  -1  15   0    0.05    0.10
   0 -15   0    0.28    0.10
   0  15   0    0.23    0.15
  -1 -15   0    0.17    0.09
   1  15   0    0.25    0.16
  -2 -15   0   -0.07    0.07
   2  15   0   -0.08    0.11
  -3 -15   0   -0.05    0.07
   3  15   0    0.01    0.12
  -4 -15   0    0.05    0.10
   4  15   0    0.03    0.10
  -5 -15   0    0.09    0.12
   5  15   0   -0.06    0.10
  -6 -15   0   -0.10    0.08
   6  15   0   -0.05    0.09
  -7 -15   0    0.01    0.09
   7  15   0    0.02    0.10
   0 -16   0    0.01    0.07
   0  16   0   -0.07    0.11
  -1 -16   0   -0.01    0.09
   1  16   0    0.11    0.12
  -2 -16   0   -0.07    0.07
   2  16   0   -0.08    0.11
  -3 -16   0   -0.05    0.09
   3  16   0    0.14    0.12
  -4 -16   0    0.27    0.14
   4  16   0    0.09    0.12
   2  16  -1    0.17    0.14
  -2 -16   1    0.32    0.12
   6  15  -1    0.01    0.09
  -6 -15   1    0.01    0.10
   5  15  -1   -0.04    0.10
  -5 -15   1    0.05    0.10
   4  15  -1   -0.01    0.09
  -4 -15   1    0.31    0.12
   3  15  -1    0.19    0.12
  -3 -15   1    0.01    0.09
   2  15  -1   -0.02    0.11
  -2 -15   1    0.10    0.09
   1  15  -1    0.10    0.12
  -1 -15   1    0.02    0.08
   0  15  -1    0.11    0.11
   0  15  -1    0.21    0.16
   0 -15   1    0.04    0.08
  -1  15  -1   -0.01    0.10
  -1  15  -1   -0.07    0.07
   1 -15   1   -0.16    0.06
  -2  15  -1    0.10    0.11
  -2  15  -1    0.05    0.09
   2 -15   1   -0.02    0.09
  -3  15  -1    0.34    0.12
   3 -15   1    0.30    0.12
   8  14  -1   -0.03    0.07
  -8 -14   1    0.04    0.09
   7  14  -1    0.15    0.10
  -7 -14   1    0.12    0.11
   6  14  -1    0.08    0.09
  -6 -14   1    0.25    0.11
   5  14  -1    0.02    0.09
  -5 -14   1    0.01    0.08
   4  14  -1   -0.01    0.08
  -4 -14   1   -0.06    0.07
   3  14  -1    0.52    0.14
  -3 -14   1    0.35    0.11
   2  14  -1    0.06    0.11
  -2 -14   1   -0.01    0.07
   1  14  -1    0.54    0.12
   1  14  -1    0.33    0.14
  -1 -14   1    0.58    0.12
   0  14  -1    0.00    0.07
   0  14  -1    0.11    0.13
   0 -14   1    0.10    0.09
  -1  14  -1    0.12    0.12
  -1  14  -1    0.14    0.08
   1 -14   1    0.12    0.09
   1 -14   1   -0.03    0.07
  -2  14  -1    0.07    0.11
  -2  14  -1    0.11    0.08
   2 -14   1   -0.01    0.06
   2 -14   1    0.04    0.09
  -3  14  -1    0.03    0.07
  -3  14  -1    0.02    0.10
   3 -14   1    0.12    0.09
  -4  14  -1   -0.01    0.08
  -4  14  -1   -0.12    0.05
   4 -14   1    0.07    0.10
  -5  14  -1    0.52    0.14
   5 -14   1    0.25    0.12
   9  13  -1    0.04    0.19
   9  13  -1    0.10    0.09
  -9 -13   1   -0.03    0.11
   8  13  -1    0.15    0.21
   8  13  -1    0.10    0.09
  -8 -13   1    0.23    0.12
   7  13  -1    0.17    0.10
   7  13  -1    0.08    0.18
  -7 -13   1    0.31    0.12
   6  13  -1    0.74    0.15
  -6 -13   1    0.77    0.16
   5  13  -1    0.44    0.12
  -5 -13   1    0.24    0.10
   4  13  -1    0.17    0.10
  -4 -13   1    0.06    0.07
   3  13  -1    1.19    0.19
  -3 -13   1    1.88    0.21
   2  13  -1    0.02    0.07
   2  13  -1    0.06    0.06
  -2 -13   1    0.00    0.06
   1  13  -1    0.34    0.10
   1  13  -1    0.28    0.12
  -1 -13   1    0.48    0.10
   0  13  -1    1.44    0.22
   0  13  -1    1.63    0.16
   0 -13   1    1.68    0.15
  -1  13  -1    0.19    0.10
  -1  13  -1    0.16    0.08
   1 -13   1    0.10    0.07
   1 -13   1    0.21    0.09
  -2  13  -1    0.03    0.07
  -2  13  -1    0.06    0.10
   2 -13   1   -0.09    0.06
   2 -13   1   -0.11    0.07
  -3  13  -1    0.09    0.09
  -3  13  -1    0.13    0.10
   3 -13   1    0.24    0.11
  -4  13  -1    0.00    0.08
  -4  13  -1    0.00    0.09
   4 -13   1    0.09    0.10
  -5  13  -1    0.21    0.11
  -5  13  -1    0.07    0.09
   5 -13   1    0.00    0.08
  -6  13  -1   -0.11    0.07
  -6  13  -1   -0.04    0.08
   6 -13   1    0.03    0.09
  10  12  -1    0.06    0.16
  10  12  -1    0.02    0.10
  10  12  -1    0.18    0.12
 -10 -12   1    0.15    0.11
 -10 -12   1    0.11    0.13
   9  12  -1    0.03    0.09
   9  12  -1    0.12    0.20
   9  12  -1   -0.04    0.08
  -9 -12   1   -0.15    0.10
  -9 -12   1    0.03    0.09
   8  12  -1   -0.14    0.18
   8  12  -1    0.16    0.10
   8  12  -1    0.04    0.12
  -8 -12   1    0.12    0.10
   7  12  -1    0.18    0.19
   7  12  -1    0.67    0.13
  -7 -12   1    1.02    0.16
   6  12  -1    0.15    0.08
   6  12  -1    0.06    0.17
  -6 -12   1    0.18    0.10
   5  12  -1    0.96    0.16
   5  12  -1    0.31    0.20
  -5 -12   1    0.96    0.15
   4  12  -1    0.16    0.09
  -4 -12   1   -0.04    0.06
   3  12  -1    0.18    0.09
   3  12  -1    0.19    0.09
  -3 -12   1    0.01    0.08
   2  12  -1    1.10    0.13
   2  12  -1    0.94    0.17
  -2 -12   1    1.09    0.15
   1  12  -1   -0.02    0.06
   1  12  -1    0.04    0.08
  -1 -12   1   -0.03    0.06
   0  12  -1    0.08    0.10
   0  12  -1    0.13    0.07
   0 -12   1    0.11    0.07
   0 -12   1    0.12    0.07
  -1  12  -1    0.12    0.11
  -1  12  -1   -0.03    0.05
   1 -12   1    0.02    0.06
   1 -12   1   -0.09    0.04
  -2  12  -1    0.03    0.07
  -2  12  -1    0.04    0.09
   2 -12   1    0.06    0.07
   2 -12   1    0.11    0.07
  -3  12  -1    0.66    0.14
  -3  12  -1    0.63    0.14
   3 -12   1    0.60    0.11
   3 -12   1    0.57    0.13
  -4  12  -1    0.16    0.11
  -4  12  -1    0.17    0.10
   4 -12   1    0.12    0.10
  -5  12  -1    0.24    0.11
  -5  12  -1    0.20    0.10
   5 -12   1    0.16    0.10
  -6  12  -1   -0.06    0.07
  -6  12  -1   -0.14    0.07
   6 -12   1   -0.08    0.08
  -7  12  -1    0.16    0.12
  -7  12  -1    0.19    0.10
   7 -12   1    0.40    0.14
  11  11  -1    0.06    0.15
  11  11  -1    0.04    0.11
  11  11  -1    0.02    0.08
 -11 -11   1    0.19    0.11
 -11 -11   1    0.04    0.14
  10  11  -1    0.15    0.17
  10  11  -1    0.14    0.11
  10  11  -1    0.05    0.10
 -10 -11   1    0.04    0.10
 -10 -11   1    0.11    0.14
   9  11  -1   -0.01    0.07
   9  11  -1    0.19    0.16
   9  11  -1    0.12    0.11
  -9 -11   1   -0.01    0.09
  -9 -11   1    0.11    0.12
   8  11  -1    0.18    0.16
   8  11  -1    0.09    0.09
   8  11  -1    0.26    0.10
  -8 -11   1    0.13    0.09
  -8 -11   1    0.30    0.13
   7  11  -1    0.02    0.15
   7  11  -1    0.23    0.10
   7  11  -1    0.19    0.10
  -7 -11   1    0.14    0.11
  -7 -11   1    0.14    0.09
   6  11  -1   -0.10    0.13
   6  11  -1    0.06    0.07
   6  11  -1    0.19    0.09
  -6 -11   1    0.17    0.17
  -6 -11   1    0.06    0.08
   5  11  -1    0.92    0.15
  -5 -11   1    1.71    0.15
   4  11  -1    2.18    0.18
  -4 -11   1    1.75    0.16
   3  11  -1    1.25    0.16
   3  11  -1    1.18    0.11
  -3 -11   1    1.28    0.15
   2  11  -1    0.05    0.05
   2  11  -1    0.03    0.08
  -2 -11   1    0.02    0.06
   1  11  -1    3.15    0.19
   1  11  -1    2.67    0.23
  -1 -11   1    3.09    0.20
   0  11  -1    0.24    0.08
   0  11  -1    0.15    0.10
   0 -11   1    0.22    0.08
   0 -11   1    0.29    0.09
  -1  11  -1    0.36    0.09
  -1  11  -1    0.51    0.13
   1 -11   1    0.49    0.11
   1 -11   1    0.37    0.08
  -2  11  -1    2.25    0.18
  -2  11  -1    2.24    0.21
   2 -11   1    2.06    0.16
   2 -11   1    2.09    0.18
  -3  11  -1   -0.04    0.06
  -3  11  -1    0.01    0.07
   3 -11   1   -0.07    0.07
   3 -11   1    0.02    0.05
  -4  11  -1    0.47    0.11
  -4  11  -1    0.49    0.12
   4 -11   1    0.52    0.18
   4 -11   1    0.52    0.12
  -5  11  -1    0.35    0.11
  -5  11  -1    0.34    0.11
   5 -11   1    0.19    0.10
  -6  11  -1    0.28    0.11
  -6  11  -1    0.15    0.10
   6 -11   1    0.19    0.10
  -7  11  -1    0.05    0.10
  -7  11  -1    0.02    0.08
   7 -11   1    0.12    0.10
  -8  11  -1   -0.09    0.08
  -8  11  -1    0.01    0.08
   8 -11   1    0.04    0.12
  12  10  -1    0.04    0.12
 -12 -10   1    0.03    0.18
  11  10  -1    0.42    0.13
  11  10  -1    0.69    0.17
  11  10  -1    0.49    0.22
 -11 -10   1    0.52    0.13
 -11 -10   1    0.35    0.17
 -11 -10   1    0.63    0.20
  10  10  -1   -0.07    0.07
  10  10  -1    0.07    0.14
  10  10  -1    0.10    0.11
 -10 -10   1   -0.14    0.09
 -10 -10   1    0.04    0.09
 -10 -10   1   -0.03    0.11
   9  10  -1    0.14    0.15
   9  10  -1    0.04    0.09
   9  10  -1   -0.03    0.07
  -9 -10   1   -0.02    0.08
  -9 -10   1   -0.08    0.11
   8  10  -1   -0.07    0.07
   8  10  -1    0.02    0.12
   8  10  -1    0.02    0.08
  -8 -10   1   -0.05    0.08
  -8 -10   1    0.06    0.07
   7  10  -1    0.31    0.10
   7  10  -1    0.35    0.16
   7  10  -1    0.29    0.10
  -7 -10   1    0.35    0.10
  -7 -10   1    0.22    0.12
   6  10  -1   -0.07    0.09
   6  10  -1   -0.01    0.07
   6  10  -1   -0.02    0.06
  -6 -10   1   -0.02    0.07
  -6 -10   1    0.04    0.08
   5  10  -1    0.03    0.06
   5  10  -1    0.07    0.14
   5  10  -1    0.04    0.07
  -5 -10   1    0.19    0.08
  -5 -10   1    0.02    0.08
   4  10  -1    0.90    0.13
   4  10  -1    0.98    0.11
  -4 -10   1    1.22    0.15
   3  10  -1   -0.08    0.10
   3  10  -1    0.00    0.06
   3  10  -1    0.06    0.05
  -3 -10   1    0.04    0.06
   2  10  -1    6.04    0.33
   2  10  -1    6.08    0.29
  -2 -10   1    6.40    0.30
   1  10  -1    2.68    0.22
   1  10  -1    2.87    0.17
  -1 -10   1    2.72    0.18
  -1 -10   1    2.79    0.18
   0  10  -1    1.72    0.13
   0  10  -1    1.53    0.20
   0 -10   1    1.55    0.13
   0 -10   1    1.56    0.14
  -1  10  -1    7.52    0.41
  -1  10  -1    8.71    0.38
   1 -10   1    8.08    0.36
   1 -10   1    8.64    0.39
  -2  10  -1    3.52    0.21
  -2  10  -1    3.02    0.23
   2 -10   1    3.38    0.23
   2 -10   1    3.24    0.19
  -3  10  -1    0.27    0.08
  -3  10  -1    0.25    0.10
   3 -10   1    0.28    0.13
   3 -10   1    0.22    0.09
   3 -10   1    0.18    0.06
  -4  10  -1    3.87    0.25
  -4  10  -1    3.61    0.24
   4 -10   1    4.12    0.37
   4 -10   1    3.72    0.20
   4 -10   1    3.63    0.26
  -5  10  -1    0.01    0.08
  -5  10  -1    0.05    0.07
   5 -10   1    0.04    0.09
   5 -10   1    0.15    0.14
  -6  10  -1    0.10    0.08
  -6  10  -1    0.10    0.08
   6 -10   1    0.28    0.11
  -7  10  -1    0.01    0.07
  -7  10  -1   -0.02    0.09
   7 -10   1    0.07    0.10
  -8  10  -1    0.16    0.10
  -8  10  -1    0.20    0.10
   8 -10   1    0.23    0.12
  -9  10  -1    0.13    0.11
  -9  10  -1    0.03    0.10
   9 -10   1   -0.06    0.08
  12   9  -1   -0.09    0.08
  12   9  -1    0.01    0.10
  12   9  -1    0.03    0.17
 -12  -9   1    0.02    0.09
 -12  -9   1    0.04    0.13
 -12  -9   1   -0.01    0.14
  11   9  -1   -0.05    0.09
  11   9  -1    0.06    0.11
  11   9  -1    0.14    0.18
 -11  -9   1   -0.02    0.12
 -11  -9   1    0.09    0.10
 -11  -9   1    0.02    0.13
  10   9  -1    0.10    0.16
  10   9  -1    0.14    0.10
  10   9  -1    0.02    0.10
 -10  -9   1    0.00    0.11
 -10  -9   1   -0.03    0.09
 -10  -9   1   -0.01    0.08
   9   9  -1    0.49    0.14
   9   9  -1    0.62    0.14
   9   9  -1    0.39    0.20
  -9  -9   1    0.76    0.19
  -9  -9   1    0.53    0.16
  -9  -9   1    0.47    0.11
   8   9  -1   -0.05    0.08
   8   9  -1    0.06    0.08
   8   9  -1   -0.06    0.10
  -8  -9   1   -0.03    0.09
  -8  -9   1    0.02    0.09
  -8  -9   1   -0.02    0.06
   7   9  -1    0.05    0.07
   7   9  -1    0.02    0.07
   7   9  -1   -0.07    0.10
  -7  -9   1   -0.01    0.09
  -7  -9   1   -0.03    0.09
  -7  -9   1    0.15    0.07
   6   9  -1    2.13    0.19
   6   9  -1    2.37    0.27
   6   9  -1    2.29    0.18
  -6  -9   1    2.29    0.18
  -6  -9   1    2.33    0.22
   5   9  -1    3.68    0.19
   5   9  -1    3.32    0.30
   5   9  -1    3.30    0.22
   5   9  -1    3.39    0.22
  -5  -9   1    3.34    0.25
  -5  -9   1    3.75    0.22
   4   9  -1    1.93    0.16
   4   9  -1    2.03    0.13
  -4  -9   1    1.97    0.15
  -4  -9   1    1.94    0.17
   3   9  -1    1.05    0.10
  -3  -9   1    0.78    0.11
  -3  -9   1    1.11    0.13
   2   9  -1    6.07    0.30
   2   9  -1    5.64    0.26
  -2  -9   1    5.64    0.27
   1   9  -1    0.75    0.09
   1   9  -1    0.63    0.11
  -1  -9   1    0.81    0.10
  -1  -9   1    0.61    0.09
   0   9  -1    0.98    0.11
   0   9  -1    0.66    0.13
   0  -9   1    0.88    0.12
   0  -9   1    0.96    0.11
  -1   9  -1    2.90    0.22
  -1   9  -1    2.93    0.18
   1  -9   1    2.65    0.19
   1  -9   1    2.71    0.16
  -2   9  -1    0.03    0.05
  -2   9  -1    0.00    0.05
  -2   9  -1    0.07    0.08
   2  -9   1    0.10    0.05
   2  -9   1   -0.06    0.05
  -3   9  -1    0.07    0.06
  -3   9  -1    0.23    0.07
  -3   9  -1    0.16    0.07
   3  -9   1    0.17    0.06
   3  -9   1    0.30    0.13
   3  -9   1    0.19    0.08
  -4   9  -1    0.18    0.08
  -4   9  -1    0.28    0.09
  -4   9  -1    0.25    0.09
   4  -9   1    0.28    0.10
   4  -9   1    0.32    0.16
  -5   9  -1    0.93    0.13
  -5   9  -1    0.85    0.14
  -5   9  -1    0.99    0.14
   5  -9   1    0.42    0.19
   5  -9   1    1.16    0.17
  -6   9  -1    0.03    0.06
  -6   9  -1    0.03    0.07
  -6   9  -1   -0.06    0.06
   6  -9   1   -0.07    0.11
   6  -9   1   -0.07    0.07
  -7   9  -1    0.24    0.09
  -7   9  -1    0.17    0.09
   7  -9   1    0.04    0.08
  -8   9  -1   -0.04    0.07
  -8   9  -1    0.02    0.08
   8  -9   1   -0.05    0.09
  -9   9  -1    0.08    0.10
  -9   9  -1   -0.07    0.08
   9  -9   1   -0.04    0.09
 -10   9  -1   -0.12    0.08
 -10   9  -1    0.01    0.09
  10  -9   1    0.11    0.11
  12   8  -1    0.00    0.09
  12   8  -1    0.06    0.16
  12   8  -1   -0.04    0.09
 -12  -8   1   -0.07    0.12
 -12  -8   1    0.11    0.15
  11   8  -1   -0.03    0.09
  11   8  -1   -0.07    0.08
  11   8  -1    0.01    0.15
 -11  -8   1   -0.12    0.08
 -11  -8   1   -0.03    0.12
 -11  -8   1    0.11    0.09
  10   8  -1    0.07    0.09
  10   8  -1   -0.01    0.08
  10   8  -1   -0.04    0.14
 -10  -8   1   -0.02    0.11
 -10  -8   1    0.17    0.13
 -10  -8   1   -0.02    0.08
   9   8  -1    0.72    0.14
   9   8  -1    0.64    0.15
   9   8  -1    0.75    0.24
  -9  -8   1    0.65    0.17
  -9  -8   1    0.97    0.20
  -9  -8   1    0.67    0.13
   8   8  -1    0.50    0.12
   8   8  -1    0.51    0.13
   8   8  -1    0.55    0.20
  -8  -8   1    0.37    0.10
  -8  -8   1    0.55    0.15
  -8  -8   1    0.26    0.12
   7   8  -1    0.11    0.13
   7   8  -1   -0.05    0.06
   7   8  -1    0.04    0.08
  -7  -8   1    0.08    0.07
  -7  -8   1    0.07    0.09
  -7  -8   1   -0.05    0.08
   6   8  -1   -0.02    0.06
   6   8  -1   -0.03    0.06
   6   8  -1    0.04    0.10
   6   8  -1   -0.04    0.04
  -6  -8   1   -0.06    0.05
  -6  -8   1    0.00    0.08
  -6  -8   1   -0.05    0.06
   5   8  -1    0.18    0.11
   5   8  -1    0.21    0.06
   5   8  -1    0.18    0.07
  -5  -8   1    0.20    0.07
  -5  -8   1    0.38    0.11
   4   8  -1    4.27    0.20
   4   8  -1    3.74    0.22
   4   8  -1    4.55    0.31
  -4  -8   1    4.22    0.25
  -4  -8   1    3.87    0.22
   3   8  -1    0.48    0.07
   3   8  -1    0.10    0.11
   3   8  -1    0.44    0.09
  -3  -8   1    0.64    0.10
  -3  -8   1    0.43    0.09
   2   8  -1   -0.05    0.08
   2   8  -1   -0.03    0.03
   2   8  -1    0.07    0.05
  -2  -8   1    0.02    0.04
  -2  -8   1    0.02    0.04
  -2  -8   1   -0.01    0.04
   1   8  -1    3.32    0.17
  -1  -8   1    3.24    0.18
  -1  -8   1    3.32    0.18
   0   8  -1    8.87    0.36
   0   8  -1    7.99    0.40
   0  -8   1    9.58    0.37
   0  -8   1    9.08    0.38
  -1   8  -1    3.22    0.18
  -1   8  -1    3.19    0.18
  -1   8  -1    3.09    0.21
   1  -8   1    3.25    0.17
   1  -8   1    3.29    0.19
  -2   8  -1    1.75    0.15
  -2   8  -1    1.47    0.12
  -2   8  -1    1.61    0.13
   2  -8   1    1.24    0.10
   2  -8   1    1.73    0.19
   2  -8   1    1.50    0.13
  -3   8  -1    0.58    0.10
  -3   8  -1    0.60    0.10
  -3   8  -1    0.72    0.11
   3  -8   1    0.76    0.12
   3  -8   1    0.53    0.15
  -4   8  -1    7.22    0.35
  -4   8  -1    7.29    0.33
  -4   8  -1    6.80    0.34
   4  -8   1    7.71    0.37
  -5   8  -1    1.64    0.15
  -5   8  -1    1.58    0.15
  -5   8  -1    1.80    0.15
   5  -8   1    1.51    0.18
  -6   8  -1   -0.02    0.06
  -6   8  -1   -0.02    0.06
  -6   8  -1   -0.06    0.05
   6  -8   1   -0.03    0.09
   6  -8   1   -0.04    0.07
  -7   8  -1    0.13    0.10
  -7   8  -1   -0.03    0.07
  -7   8  -1    0.12    0.07
   7  -8   1    0.06    0.11
   7  -8   1    0.14    0.09
  -8   8  -1    0.16    0.08
  -8   8  -1    0.07    0.08
  -8   8  -1    0.11    0.09
   8  -8   1    0.09    0.19
   8  -8   1    0.04    0.09
  -9   8  -1    0.55    0.13
  -9   8  -1    0.21    0.11
   9  -8   1    0.54    0.15
 -10   8  -1    0.15    0.10
 -10   8  -1    0.35    0.12
  10  -8   1    0.21    0.11
  13   7  -1    0.10    0.11
  13   7  -1   -0.06    0.08
  13   7  -1    0.16    0.22
 -13  -7   1    0.04    0.12
 -13  -7   1    0.00    0.13
  12   7  -1   -0.03    0.08
  12   7  -1   -0.02    0.19
  12   7  -1    0.09    0.10
 -12  -7   1   -0.01    0.12
 -12  -7   1    0.21    0.14
  11   7  -1    0.14    0.11
  11   7  -1    0.01    0.09
  11   7  -1    0.05    0.18
 -11  -7   1    0.03    0.12
 -11  -7   1    0.03    0.08
 -11  -7   1    0.13    0.12
  10   7  -1    0.09    0.08
  10   7  -1   -0.02    0.16
  10   7  -1   -0.03    0.07
 -10  -7   1   -0.02    0.09
 -10  -7   1    0.09    0.12
 -10  -7   1    0.08    0.08
   9   7  -1    1.65    0.19
   9   7  -1    1.59    0.20
   9   7  -1    1.98    0.35
  -9  -7   1    2.15    0.24
  -9  -7   1    1.74    0.15
  -9  -7   1    1.47    0.23
   8   7  -1    1.04    0.16
   8   7  -1    1.11    0.17
   8   7  -1    1.52    0.30
  -8  -7   1    1.32    0.21
  -8  -7   1    1.03    0.19
  -8  -7   1    1.27    0.15
   7   7  -1    4.84    0.39
   7   7  -1    4.88    0.25
   7   7  -1    5.18    0.30
   7   7  -1    5.18    0.30
  -7  -7   1    5.24    0.27
  -7  -7   1    5.38    0.34
  -7  -7   1    4.95    0.33
   6   7  -1    3.31    0.30
   6   7  -1    3.16    0.22
   6   7  -1    2.97    0.21
   6   7  -1    3.08    0.18
  -6  -7   1    3.41    0.20
  -6  -7   1    3.26    0.24
  -6  -7   1    3.41    0.25
   5   7  -1    6.58    0.40
   5   7  -1    6.25    0.31
   5   7  -1    6.48    0.28
  -5  -7   1    6.44    0.34
  -5  -7   1    6.47    0.30
  -5  -7   1    6.71    0.35
   4   7  -1    0.19    0.07
   4   7  -1    0.10    0.09
   4   7  -1    0.14    0.05
  -4  -7   1    0.16    0.08
  -4  -7   1    0.11    0.05
  -4  -7   1    0.07    0.07
   3   7  -1    1.63    0.17
   3   7  -1    1.62    0.12
   3   7  -1    1.42    0.10
  -3  -7   1    1.41    0.11
  -3  -7   1    1.36    0.13
   2   7  -1    0.01    0.04
   2   7  -1    0.04    0.09
   2   7  -1   -0.01    0.03
  -2  -7   1   -0.02    0.04
  -2  -7   1    0.00    0.03
  -2  -7   1    0.02    0.04
   1   7  -1    6.70    0.29
   1   7  -1    7.39    0.32
  -1  -7   1    7.22    0.30
  -1  -7   1    7.41    0.30
  -1  -7   1    7.15    0.30
   0   7  -1    0.46    0.09
   0   7  -1    0.34    0.06
   0   7  -1    0.25    0.05
   0  -7   1    0.39    0.07
   0  -7   1    0.36    0.06
  -1   7  -1    2.14    0.13
  -1   7  -1    2.04    0.13
  -1   7  -1    1.96    0.16
   1  -7   1    2.19    0.15
   1  -7   1    2.19    0.12
  -2   7  -1    0.27    0.06
  -2   7  -1    0.25    0.07
  -2   7  -1    0.22    0.06
  -2   7  -1   -0.12    0.12
   2  -7   1    0.34    0.08
   2  -7   1    0.29    0.10
  -3   7  -1   14.70    0.55
  -3   7  -1   13.69    0.55
  -3   7  -1   13.78    0.55
   3  -7   1   14.27    0.57
  -4   7  -1    4.37    0.23
  -4   7  -1    4.15    0.22
   4  -7   1    3.93    0.24
  -5   7  -1    4.20    0.25
  -5   7  -1    4.24    0.23
  -5   7  -1    4.34    0.25
   5  -7   1    4.06    0.26
  -6   7  -1    8.05    0.40
  -6   7  -1    9.01    0.41
  -6   7  -1    8.42    0.38
   6  -7   1    8.60    0.42
  -7   7  -1    1.76    0.17
  -7   7  -1    1.74    0.15
  -7   7  -1    2.06    0.19
   7  -7   1    1.87    0.22
  -8   7  -1    0.67    0.13
  -8   7  -1    0.92    0.14
  -8   7  -1    1.02    0.16
   8  -7   1    0.70    0.14
  -9   7  -1    0.55    0.13
  -9   7  -1    0.54    0.13
  -9   7  -1    0.19    0.11
   9  -7   1    0.38    0.14
 -10   7  -1    0.08    0.10
 -10   7  -1   -0.05    0.10
  10  -7   1   -0.09    0.08
 -11   7  -1    0.30    0.12
 -11   7  -1    0.40    0.14
  11  -7   1    0.35    0.13
  13   6  -1    0.06    0.10
  13   6  -1    0.02    0.21
  13   6  -1   -0.07    0.08
 -13  -6   1    0.09    0.13
 -13  -6   1   -0.02    0.13
  12   6  -1    0.10    0.09
  12   6  -1    0.11    0.21
  12   6  -1   -0.03    0.09
 -12  -6   1   -0.13    0.09
 -12  -6   1   -0.08    0.10
  11   6  -1   -0.20    0.17
  11   6  -1    0.03    0.08
  11   6  -1    0.05    0.09
 -11  -6   1    0.03    0.11
 -11  -6   1   -0.04    0.11
  10   6  -1    0.17    0.21
  10   6  -1    0.17    0.10
  10   6  -1    0.12    0.09
 -10  -6   1    0.12    0.08
 -10  -6   1    0.18    0.12
 -10  -6   1    0.15    0.12
   9   6  -1    0.15    0.09
   9   6  -1    0.26    0.09
   9   6  -1    0.58    0.25
  -9  -6   1    0.52    0.10
  -9  -6   1    0.41    0.14
  -9  -6   1    0.35    0.13
   8   6  -1    0.09    0.09
   8   6  -1   -0.03    0.04
   8   6  -1    0.03    0.07
   8   6  -1    0.04    0.17
  -8  -6   1    0.05    0.10
  -8  -6   1    0.01    0.09
  -8  -6   1    0.07    0.07
   7   6  -1    3.08    0.18
   7   6  -1    2.91    0.31
   7   6  -1    2.66    0.20
   7   6  -1    3.09    0.22
  -7  -6   1    2.98    0.24
  -7  -6   1    3.06    0.18
  -7  -6   1    3.16    0.25
   6   6  -1    6.98    0.34
   6   6  -1    6.39    0.42
   6   6  -1    7.18    0.30
   6   6  -1    6.73    0.34
  -6  -6   1    7.10    0.31
  -6  -6   1    6.76    0.37
  -6  -6   1    7.06    0.38
   5   6  -1   11.89    0.49
   5   6  -1   12.63    0.59
   5   6  -1   11.56    0.45
  -5  -6   1   11.88    0.53
  -5  -6   1   12.02    0.52
  -5  -6   1   11.73    0.47
   4   6  -1    5.18    0.23
   4   6  -1    5.02    0.26
   4   6  -1    5.58    0.33
  -4  -6   1    5.33    0.24
  -4  -6   1    5.27    0.28
  -4  -6   1    5.18    0.28
   3   6  -1   67.75    2.33
   3   6  -1   67.37    2.22
   3   6  -1   67.21    2.25
  -3  -6   1   66.80    2.27
  -3  -6   1   66.74    2.23
  -3  -6   1   65.25    2.26
   2   6  -1    2.28    0.13
   2   6  -1    2.54    0.15
  -2  -6   1    2.38    0.13
  -2  -6   1    2.41    0.15
   1   6  -1    7.00    0.28
   1   6  -1    6.85    0.27
   1   6  -1    7.32    0.30
  -1  -6   1    6.51    0.28
  -1  -6   1    6.85    0.28
  -1  -6   1    6.59    0.28
   0   6  -1   15.12    0.55
   0   6  -1   14.30    0.58
   0   6  -1   15.11    0.55
   0  -6   1   15.94    0.57
   0  -6   1   15.52    0.55
   0  -6   1   15.35    0.53
  -1   6  -1    0.49    0.07
  -1   6  -1    0.61    0.07
  -1   6  -1    0.74    0.11
   1  -6   1    0.77    0.10
   1  -6   1    0.85    0.12
  -2   6  -1   64.04    2.17
  -2   6  -1   65.52    2.19
  -2   6  -1   66.20    2.17
   2  -6   1   63.06    2.19
  -3   6  -1    1.78    0.13
  -3   6  -1    1.92    0.13
   3  -6   1    1.86    0.15
  -4   6  -1    0.59    0.08
  -4   6  -1    0.69    0.10
  -4   6  -1    1.05    0.12
  -4   6  -1    0.78    0.09
   4  -6   1    1.01    0.13
  -5   6  -1    0.09    0.05
  -5   6  -1    0.07    0.06
  -5   6  -1    0.06    0.06
   5  -6   1    0.14    0.07
   5  -6   1    0.01    0.09
  -6   6  -1    4.73    0.26
  -6   6  -1    5.24    0.26
  -6   6  -1    4.66    0.26
   6  -6   1    4.52    0.28
  -7   6  -1    2.25    0.18
  -7   6  -1    2.58    0.18
  -7   6  -1    2.85    0.20
   7  -6   1    2.60    0.21
  -8   6  -1    0.56    0.11
  -8   6  -1    0.63    0.13
  -8   6  -1    0.81    0.14
   8  -6   1    0.25    0.14
   8  -6   1    0.77    0.14
  -9   6  -1   -0.11    0.06
  -9   6  -1    0.09    0.08
  -9   6  -1    0.05    0.09
   9  -6   1    0.09    0.10
   9  -6   1    0.07    0.08
 -10   6  -1    0.36    0.12
 -10   6  -1    0.16    0.11
 -10   6  -1    0.19    0.10
  10  -6   1    0.33    0.12
 -11   6  -1    0.12    0.10
 -11   6  -1    0.05    0.09
  11  -6   1    0.06    0.09
 -12   6  -1    0.08    0.11
 -12   6  -1    0.15    0.11
  12  -6   1   -0.01    0.11
  13   5  -1    0.11    0.11
  13   5  -1    0.03    0.12
  13   5  -1   -0.21    0.23
 -13  -5   1    0.11    0.15
  12   5  -1    0.07    0.09
  12   5  -1    0.03    0.10
 -12  -5   1    0.04    0.13
 -12  -5   1    0.02    0.13
  11   5  -1    0.10    0.10
  11   5  -1   -0.04    0.07
 -11  -5   1    0.01    0.11
 -11  -5   1    0.03    0.13
  10   5  -1    0.02    0.07
  10   5  -1   -0.01    0.07
 -10  -5   1    0.00    0.06
 -10  -5   1    0.03    0.13
 -10  -5   1    0.11    0.10
   9   5  -1    0.04    0.08
   9   5  -1    0.10    0.07
   9   5  -1    0.26    0.10
  -9  -5   1    0.21    0.12
  -9  -5   1    0.27    0.08
  -9  -5   1    0.25    0.12
   8   5  -1    8.17    0.41
   8   5  -1    8.51    0.37
   8   5  -1    8.39    0.42
  -8  -5   1    8.41    0.47
  -8  -5   1    8.95    0.48
  -8  -5   1    8.40    0.37
   7   5  -1    8.42    0.36
   7   5  -1    8.26    0.40
   7   5  -1    8.39    0.40
  -7  -5   1    8.30    0.44
  -7  -5   1    8.55    0.36
  -7  -5   1    8.20    0.44
   6   5  -1    0.58    0.10
   6   5  -1    0.71    0.09
   6   5  -1    0.57    0.10
  -6  -5   1    0.57    0.13
  -6  -5   1    0.52    0.08
  -6  -5   1    0.44    0.11
   5   5  -1    4.98    0.26
   5   5  -1    5.29    0.23
  -5  -5   1    5.37    0.29
  -5  -5   1    5.28    0.29
  -5  -5   1    5.10    0.23
   4   5  -1    5.64    0.33
   4   5  -1    5.34    0.26
   4   5  -1    5.26    0.23
  -4  -5   1    5.48    0.28
  -4  -5   1    5.48    0.24
  -4  -5   1    5.47    0.28
   3   5  -1    0.88    0.10
   3   5  -1    0.76    0.07
   3   5  -1    0.89    0.15
  -3  -5   1    0.76    0.10
  -3  -5   1    0.69    0.09
  -3  -5   1    0.74    0.07
   2   5  -1   55.04    1.97
   2   5  -1   57.28    1.92
   2   5  -1   59.03    1.90
  -2  -5   1   57.93    1.90
  -2  -5   1   56.65    1.93
   1   5  -1    2.82    0.15
   1   5  -1    2.86    0.14
  -1  -5   1    2.82    0.14
  -1  -5   1    2.81    0.14
   0   5  -1   74.45    2.45
   0   5  -1   75.02    2.46
   0   5  -1   75.41    2.48
   0  -5   1   73.50    2.45
   0  -5   1   75.71    2.47
   0  -5   1   72.96    2.45
  -1   5  -1    3.55    0.17
  -1   5  -1    3.68    0.17
  -1   5  -1    3.85    0.21
   1  -5   1    3.66    0.18
   1  -5   1    4.01    0.25
  -2   5  -1   20.28    0.72
  -2   5  -1   20.06    0.72
  -2   5  -1   20.74    0.74
  -3   5  -1    2.52    0.14
  -3   5  -1    2.35    0.15
  -3   5  -1    2.29    0.14
  -4   5  -1   24.29    0.88
  -4   5  -1   24.56    0.88
  -4   5  -1   25.16    0.87
   4  -5   1   24.29    0.90
  -5   5  -1   -0.02    0.03
  -5   5  -1   -0.01    0.05
  -5   5  -1    0.02    0.04
  -5   5  -1   -0.02    0.04
   5  -5   1   -0.02    0.05
   5  -5   1    0.01    0.06
  -6   5  -1    0.76    0.10
  -6   5  -1    0.94    0.13
  -6   5  -1    1.05    0.13
  -6   5  -1    0.92    0.12
   6  -5   1    0.47    0.15
   6  -5   1    0.91    0.13
  -7   5  -1    0.19    0.07
  -7   5  -1    0.19    0.08
  -7   5  -1    0.44    0.10
   7  -5   1    0.28    0.10
   7  -5   1    0.18    0.12
  -8   5  -1    0.44    0.10
  -8   5  -1    0.24    0.09
  -8   5  -1    0.34    0.09
   8  -5   1    0.56    0.12
   8  -5   1    0.19    0.13
  -9   5  -1    0.22    0.09
  -9   5  -1    0.21    0.10
  -9   5  -1    0.21    0.09
   9  -5   1    0.44    0.12
   9  -5   1    0.13    0.13
 -10   5  -1    0.70    0.15
 -10   5  -1    0.69    0.13
 -10   5  -1    0.92    0.16
  10  -5   1    0.76    0.15
 -11   5  -1    0.12    0.11
 -11   5  -1    0.30    0.11
  11  -5   1    0.23    0.11
 -12   5  -1    0.04    0.09
 -12   5  -1    0.01    0.10
  12  -5   1    0.00    0.09
  12  -5   1    0.00    0.08
  13   4  -1   -0.04    0.11
  13   4  -1    0.10    0.10
 -13  -4   1   -0.01    0.10
 -13  -4   1    0.05    0.17
  12   4  -1   -0.10    0.09
  12   4  -1    0.08    0.10
 -12  -4   1   -0.05    0.13
 -12  -4   1    0.05    0.12
 -12  -4   1   -0.04    0.09
  11   4  -1    0.06    0.09
  11   4  -1    0.15    0.10
 -11  -4   1    0.19    0.10
 -11  -4   1   -0.01    0.11
 -11  -4   1    0.17    0.12
  10   4  -1    0.22    0.10
  10   4  -1    0.27    0.09
  10   4  -1    0.46    0.13
 -10  -4   1    0.55    0.16
 -10  -4   1    0.46    0.11
 -10  -4   1    0.64    0.19
   9   4  -1    2.04    0.16
   9   4  -1    1.99    0.19
   9   4  -1    1.86    0.18
  -9  -4   1    2.12    0.17
  -9  -4   1    1.92    0.15
  -9  -4   1    1.86    0.21
  -9  -4   1    1.78    0.22
   8   4  -1    0.06    0.06
   8   4  -1    0.05    0.07
   8   4  -1   -0.02    0.06
  -8  -4   1    0.08    0.10
  -8  -4   1    0.03    0.09
  -8  -4   1    0.09    0.06
  -8  -4   1    0.11    0.06
   7   4  -1    0.42    0.09
   7   4  -1    0.57    0.09
   7   4  -1    0.46    0.10
  -7  -4   1    0.42    0.11
  -7  -4   1    0.66    0.15
  -7  -4   1    0.65    0.09
  -7  -4   1    0.41    0.08
   6   4  -1    7.16    0.33
   6   4  -1    7.01    0.30
   6   4  -1    6.80    0.33
  -6  -4   1    6.83    0.29
  -6  -4   1    6.92    0.36
  -6  -4   1    6.81    0.37
  -6  -4   1    6.86    0.30
   5   4  -1    9.37    0.37
   5   4  -1    9.72    0.40
  -5  -4   1    9.50    0.43
  -5  -4   1    9.35    0.44
  -5  -4   1    9.62    0.37
   4   4  -1    2.54    0.13
   4   4  -1    2.62    0.15
  -4  -4   1    2.59    0.13
  -4  -4   1    2.51    0.17
  -4  -4   1    2.40    0.17
   3   4  -1    1.55    0.09
   3   4  -1    1.56    0.11
  -3  -4   1    1.42    0.09
  -3  -4   1    1.39    0.12
  -3  -4   1    1.46    0.12
   2   4  -1    4.91    0.20
   2   4  -1    4.69    0.25
  -2  -4   1    4.92    0.22
  -2  -4   1    4.77    0.22
   1   4  -1   20.51    0.70
  -1  -4   1   20.29    0.71
   0   4  -1   14.91    0.52
  -1   4  -1   66.77    2.17
  -1   4  -1   67.27    2.17
   1  -4   1   63.41    2.25
  -2   4  -1   82.71    2.68
  -2   4  -1   81.02    2.68
  -2   4  -1   79.79    2.68
  -3   4  -1    1.16    0.08
  -3   4  -1    1.27    0.09
  -3   4  -1    1.30    0.10
  -4   4  -1    1.19    0.09
  -4   4  -1    1.20    0.10
  -4   4  -1    1.13    0.10
  -4   4  -1    1.19    0.10
   4  -4   1    1.19    0.07
   4  -4   1    0.73    0.15
  -5   4  -1    0.77    0.11
  -5   4  -1    0.79    0.10
  -5   4  -1    0.70    0.09
  -5   4  -1    0.78    0.10
   5  -4   1    0.71    0.06
   5  -4   1    0.71    0.15
  -6   4  -1    0.84    0.12
  -6   4  -1    0.89    0.07
  -6   4  -1    0.94    0.12
  -6   4  -1    0.77    0.10
  -6   4  -1    0.75    0.11
   6  -4   1    0.66    0.16
   6  -4   1    0.92    0.13
  -7   4  -1    1.30    0.15
  -7   4  -1    1.39    0.13
  -7   4  -1    1.40    0.16
  -7   4  -1    1.63    0.13
   7  -4   1    1.35    0.16
   7  -4   1    1.43    0.22
  -8   4  -1    0.28    0.11
  -8   4  -1    0.17    0.08
  -8   4  -1    0.18    0.08
  -8   4  -1    0.13    0.08
   8  -4   1    0.19    0.09
   8  -4   1    0.14    0.12
  -9   4  -1    0.18    0.09
  -9   4  -1    0.24    0.09
  -9   4  -1    0.18    0.08
   9  -4   1    0.18    0.09
   9  -4   1    0.17    0.14
 -10   4  -1    0.10    0.08
 -10   4  -1    0.03    0.07
 -10   4  -1   -0.06    0.07
  10  -4   1    0.06    0.08
  10  -4   1    0.08    0.13
 -11   4  -1    0.08    0.08
 -11   4  -1   -0.02    0.07
 -11   4  -1    0.06    0.09
  11  -4   1   -0.01    0.08
  11  -4   1   -0.05    0.10
 -12   4  -1    0.01    0.11
 -12   4  -1    0.15    0.11
  12  -4   1    0.24    0.13
  13   3  -1   -0.01    0.10
  13   3  -1   -0.09    0.10
 -13  -3   1   -0.01    0.15
 -13  -3   1   -0.09    0.09
  12   3  -1   -0.08    0.09
  12   3  -1    0.16    0.12
 -12  -3   1   -0.01    0.10
 -12  -3   1   -0.12    0.12
  11   3  -1    0.31    0.12
  11   3  -1    0.30    0.12
  11   3  -1    0.19    0.11
 -11  -3   1    0.24    0.10
 -11  -3   1    0.37    0.15
 -11  -3   1    0.22    0.15
  10   3  -1    0.01    0.06
  10   3  -1    0.00    0.07
  10   3  -1   -0.04    0.07
 -10  -3   1   -0.01    0.07
 -10  -3   1    0.07    0.09
 -10  -3   1    0.07    0.11
   9   3  -1    0.67    0.13
   9   3  -1    0.97    0.13
   9   3  -1    0.54    0.12
  -9  -3   1    0.78    0.16
  -9  -3   1    0.70    0.10
  -9  -3   1    0.87    0.19
  -9  -3   1    0.80    0.12
   8   3  -1    0.01    0.05
   8   3  -1   -0.02    0.06
   8   3  -1   -0.06    0.07
  -8  -3   1   -0.08    0.08
  -8  -3   1    0.00    0.06
  -8  -3   1    0.03    0.05
  -8  -3   1   -0.03    0.09
   7   3  -1    0.20    0.07
   7   3  -1    0.24    0.08
   7   3  -1    0.28    0.08
  -7  -3   1    0.19    0.09
  -7  -3   1    0.24    0.07
  -7  -3   1    0.28    0.06
  -7  -3   1    0.28    0.12
   6   3  -1   -0.01    0.05
   6   3  -1    0.02    0.04
   6   3  -1    0.00    0.04
  -6  -3   1   -0.03    0.05
  -6  -3   1   -0.02    0.04
  -6  -3   1   -0.02    0.04
  -6  -3   1    0.05    0.07
   5   3  -1   22.59    0.82
   5   3  -1   22.28    0.82
   5   3  -1   22.63    0.80
  -5  -3   1   22.97    0.79
  -5  -3   1   22.57    0.78
  -5  -3   1   22.96    0.86
  -5  -3   1   21.51    0.85
   4   3  -1    0.88    0.08
   4   3  -1    1.05    0.09
  -4  -3   1    0.79    0.07
  -4  -3   1    0.88    0.10
  -4  -3   1    0.97    0.11
  -4  -3   1    0.97    0.08
   3   3  -1    6.00    0.24
  -3  -3   1    5.79    0.27
  -3  -3   1    5.91    0.27
   2   3  -1   33.87    1.12
  -2  -3   1   33.00    1.15
   1   3  -1    2.11    0.10
  -1  -3   1    2.01    0.11
   0   3  -1   42.06    1.39
   1  -3   1   20.59    0.76
  -2   3  -1    4.86    0.20
  -2   3  -1    4.64    0.20
  -3   3  -1    6.48    0.27
  -3   3  -1    6.36    0.27
   3  -3   1    6.78    0.24
  -4   3  -1    0.39    0.06
  -4   3  -1    0.38    0.06
  -4   3  -1    0.52    0.07
  -4   3  -1    0.45    0.08
  -4   3  -1    0.46    0.07
   4  -3   1    0.50    0.12
   4  -3   1    0.46    0.05
  -5   3  -1    0.96    0.07
  -5   3  -1    0.91    0.09
  -5   3  -1    0.93    0.10
  -5   3  -1    0.99    0.09
  -5   3  -1    0.95    0.09
  -5   3  -1    0.90    0.09
   5  -3   1    0.96    0.14
   5  -3   1    1.06    0.08
  -6   3  -1    0.69    0.07
  -6   3  -1    0.88    0.10
  -6   3  -1    0.73    0.10
  -6   3  -1    0.91    0.14
  -6   3  -1    0.69    0.09
  -6   3  -1    0.79    0.11
   6  -3   1    0.70    0.16
   6  -3   1    0.77    0.08
  -7   3  -1    1.20    0.09
  -7   3  -1    1.07    0.12
  -7   3  -1    1.12    0.14
  -7   3  -1    1.36    0.14
  -7   3  -1    1.45    0.15
   7  -3   1    1.17    0.14
   7  -3   1    1.23    0.18
   7  -3   1    1.27    0.11
  -8   3  -1    0.05    0.06
  -8   3  -1   -0.10    0.07
  -8   3  -1   -0.04    0.05
  -8   3  -1   -0.04    0.05
   8  -3   1    0.02    0.09
   8  -3   1   -0.02    0.07
  -9   3  -1    0.55    0.11
  -9   3  -1    0.48    0.14
  -9   3  -1    0.35    0.09
  -9   3  -1    0.45    0.11
   9  -3   1    0.51    0.11
   9  -3   1    0.40    0.16
 -10   3  -1    0.25    0.10
 -10   3  -1    0.18    0.12
 -10   3  -1    0.25    0.08
 -10   3  -1   -0.03    0.07
  10  -3   1    0.24    0.08
  10  -3   1    0.09    0.12
 -11   3  -1   -0.12    0.08
 -11   3  -1   -0.02    0.07
 -11   3  -1    0.03    0.08
  11  -3   1    0.03    0.07
  11  -3   1   -0.02    0.08
  11  -3   1   -0.03    0.12
 -12   3  -1   -0.01    0.09
 -12   3  -1    0.18    0.10
  12  -3   1    0.03    0.14
  12  -3   1    0.09    0.09
 -13   3  -1    0.15    0.13
 -13   3  -1    0.38    0.14
  13  -3   1    0.19    0.12
  13   2  -1    0.01    0.09
  13   2  -1    0.02    0.10
 -13  -2   1    0.07    0.10
 -13  -2   1   -0.02    0.15
  12   2  -1    0.13    0.09
  12   2  -1    0.10    0.09
 -12  -2   1    0.00    0.14
 -12  -2   1   -0.01    0.08
  11   2  -1    0.04    0.09
  11   2  -1    0.00    0.06
  11   2  -1    0.14    0.10
 -11  -2   1    0.11    0.10
 -11  -2   1    0.06    0.08
 -11  -2   1    0.14    0.13
  10   2  -1    1.70    0.18
  10   2  -1    1.66    0.19
  10   2  -1    1.16    0.17
 -10  -2   1    1.51    0.24
 -10  -2   1    1.40    0.24
 -10  -2   1    1.59    0.16
   9   2  -1    0.45    0.10
   9   2  -1    0.52    0.13
   9   2  -1    0.56    0.12
  -9  -2   1    0.41    0.13
  -9  -2   1    0.39    0.09
  -9  -2   1    0.47    0.15
   8   2  -1    2.25    0.18
   8   2  -1    1.94    0.15
   8   2  -1    1.74    0.17
  -8  -2   1    2.04    0.21
  -8  -2   1    2.20    0.14
  -8  -2   1    2.07    0.21
  -8  -2   1    2.19    0.16
   7   2  -1    0.58    0.11
   7   2  -1    0.39    0.10
   7   2  -1    0.39    0.08
  -7  -2   1    0.23    0.06
  -7  -2   1    0.37    0.11
  -7  -2   1    0.49    0.07
  -7  -2   1    0.37    0.11
   6   2  -1   -0.01    0.04
   6   2  -1   -0.02    0.05
   6   2  -1    0.03    0.06
  -6  -2   1    0.04    0.05
  -6  -2   1   -0.03    0.03
  -6  -2   1    0.05    0.07
  -6  -2   1   -0.03    0.05
   5   2  -1   57.81    1.91
   5   2  -1   57.56    1.89
   5   2  -1   56.31    1.91
  -5  -2   1   55.14    1.95
  -5  -2   1   55.98    1.89
  -5  -2   1   55.16    1.88
  -5  -2   1   56.59    1.95
   4   2  -1    2.60    0.15
   4   2  -1    2.48    0.13
   4   2  -1    2.33    0.14
  -4  -2   1    2.60    0.13
  -4  -2   1    2.45    0.16
  -4  -2   1    2.48    0.17
   3   2  -1   46.73    1.55
   3   2  -1   47.13    1.57
  -3  -2   1   46.29    1.59
  -3  -2   1   46.69    1.59
   2   2  -1    7.14    0.28
   2   2  -1    7.65    0.27
  -2  -2   1    6.98    0.29
  -1  -2   1   19.33    0.66
  -2   2  -1   21.78    0.69
   2  -2   1   18.64    0.74
  -3   2  -1    0.67    0.06
  -3   2  -1    0.59    0.06
  -3   2  -1    0.62    0.06
   3  -2   1    0.62    0.09
   3  -2   1    0.68    0.05
  -4   2  -1   11.33    0.43
  -4   2  -1   11.25    0.43
  -4   2  -1   11.60    0.43
  -4   2  -1   10.91    0.44
  -4   2  -1   11.54    0.42
   4  -2   1   11.64    0.42
   4  -2   1   11.88    0.49
  -5   2  -1    1.61    0.11
  -5   2  -1    1.71    0.09
  -5   2  -1    1.68    0.11
  -5   2  -1    1.64    0.11
  -5   2  -1    1.77    0.12
  -5   2  -1    1.58    0.13
   5  -2   1    1.60    0.11
   5  -2   1    1.68    0.15
  -6   2  -1    1.89    0.13
  -6   2  -1    1.74    0.12
  -6   2  -1    1.80    0.10
  -6   2  -1    1.60    0.12
  -6   2  -1    2.01    0.16
  -6   2  -1    1.65    0.14
   6  -2   1    1.78    0.18
   6  -2   1    1.74    0.12
  -7   2  -1   -0.04    0.05
  -7   2  -1   -0.04    0.05
  -7   2  -1   -0.02    0.05
  -7   2  -1    0.04    0.05
  -7   2  -1    0.02    0.04
   7  -2   1    0.06    0.05
   7  -2   1    0.01    0.07
  -8   2  -1    0.91    0.12
  -8   2  -1    0.81    0.12
  -8   2  -1    1.13    0.18
  -8   2  -1    0.89    0.12
   8  -2   1    1.16    0.14
   8  -2   1    0.94    0.18
   8  -2   1    1.00    0.11
  -9   2  -1    0.08    0.07
  -9   2  -1    0.04    0.06
  -9   2  -1   -0.02    0.05
  -9   2  -1    0.05    0.09
   9  -2   1    0.04    0.10
   9  -2   1    0.11    0.06
   9  -2   1    0.02    0.06
 -10   2  -1    0.37    0.11
 -10   2  -1    0.36    0.14
 -10   2  -1    0.38    0.10
 -10   2  -1    0.21    0.09
  10  -2   1    0.22    0.09
  10  -2   1    0.29    0.15
  10  -2   1    0.41    0.10
 -11   2  -1    0.06    0.09
 -11   2  -1    0.11    0.08
 -11   2  -1    0.02    0.12
  11  -2   1    0.00    0.07
  11  -2   1    0.00    0.12
 -12   2  -1    0.05    0.11
 -12   2  -1    0.04    0.13
 -12   2  -1    0.12    0.10
  12  -2   1    0.07    0.09
  12  -2   1    0.11    0.14
 -13   2  -1    0.02    0.10
 -13   2  -1    0.06    0.10
  13  -2   1   -0.03    0.09
  13   1  -1    0.05    0.09
  13   1  -1    0.03    0.11
  13   1  -1    0.00    0.14
 -13  -1   1    0.03    0.17
 -13  -1   1    0.07    0.11
  12   1  -1    0.17    0.11
  12   1  -1    0.27    0.13
  12   1  -1   -0.03    0.07
 -12  -1   1   -0.07    0.08
 -12  -1   1    0.06    0.14
  11   1  -1    0.37    0.11
  11   1  -1    0.55    0.14
 -11  -1   1    0.43    0.12
 -11  -1   1    0.50    0.19
  10   1  -1    0.10    0.08
  10   1  -1    0.08    0.08
 -10  -1   1    0.01    0.08
 -10  -1   1    0.05    0.11
 -10  -1   1    0.09    0.08
   9   1  -1    0.94    0.14
   9   1  -1    0.91    0.15
  -9  -1   1    1.09    0.19
  -9  -1   1    0.96    0.20
  -9  -1   1    0.82    0.14
   8   1  -1   -0.01    0.06
   8   1  -1    0.20    0.07
  -8  -1   1    0.06    0.06
  -8  -1   1    0.03    0.08
  -8  -1   1   -0.07    0.07
   7   1  -1    0.32    0.09
   7   1  -1    0.35    0.08
  -7  -1   1    0.15    0.06
  -7  -1   1    0.19    0.09
  -7  -1   1    0.15    0.09
  -7  -1   1    0.23    0.05
   6   1  -1    1.10    0.11
   6   1  -1    1.24    0.11
  -6  -1   1    1.19    0.09
  -6  -1   1    1.21    0.14
  -6  -1   1    1.12    0.08
  -6  -1   1    1.04    0.14
  -6  -1   1    1.25    0.10
   5   1  -1    0.99    0.09
   5   1  -1    1.09    0.10
  -5  -1   1    1.14    0.13
  -5  -1   1    0.88    0.08
  -5  -1   1    1.09    0.12
   4   1  -1    0.06    0.04
   4   1  -1    0.08    0.04
  -4  -1   1    0.04    0.05
  -4  -1   1    0.00    0.03
  -4  -1   1    0.06    0.05
   3   1  -1   18.52    0.61
   3   1  -1   17.94    0.62
  -3  -1   1   16.31    0.64
  -3  -1   1   17.05    0.63
   2   1  -1  191.71    6.35
  -2  -1   1  196.79    6.33
  -2   1  -1  105.74    3.62
   2  -1   1  116.43    3.65
  -3   1  -1   23.70    0.82
  -3   1  -1   23.18    0.80
  -4   1  -1   64.97    2.23
  -4   1  -1   68.21    2.20
  -4   1  -1   66.15    2.20
  -5   1  -1    5.89    0.28
  -5   1  -1    5.90    0.25
  -5   1  -1    5.94    0.25
  -5   1  -1    5.85    0.29
  -5   1  -1    5.94    0.25
  -5   1  -1    6.13    0.26
  -6   1  -1    0.30    0.05
  -6   1  -1    0.22    0.06
  -6   1  -1    0.17    0.05
  -6   1  -1    0.23    0.08
  -6   1  -1    0.27    0.05
  -6   1  -1    0.17    0.08
   6  -1   1    0.19    0.06
  -7   1  -1    0.26    0.09
  -7   1  -1    0.27    0.07
  -7   1  -1    0.25    0.09
  -7   1  -1    0.40    0.08
  -7   1  -1    0.33    0.07
  -7   1  -1    0.42    0.06
   7  -1   1    0.38    0.08
  -8   1  -1    0.43    0.11
  -8   1  -1    0.32    0.07
  -8   1  -1    0.30    0.07
  -8   1  -1    0.29    0.11
  -8   1  -1    0.43    0.09
  -8   1  -1    0.53    0.10
   8  -1   1    0.37    0.13
   8  -1   1    0.37    0.09
  -9   1  -1    0.35    0.09
  -9   1  -1    0.27    0.11
  -9   1  -1    0.46    0.11
  -9   1  -1    0.34    0.08
  -9   1  -1    0.39    0.13
   9  -1   1    0.38    0.14
   9  -1   1    0.21    0.08
   9  -1   1    0.25    0.08
   9  -1   1    0.39    0.11
 -10   1  -1    0.20    0.09
 -10   1  -1    0.15    0.12
 -10   1  -1    0.33    0.10
 -10   1  -1    0.29    0.11
  10  -1   1    0.27    0.14
  10  -1   1    0.11    0.07
  10  -1   1    0.24    0.09
 -11   1  -1    0.11    0.09
 -11   1  -1    0.13    0.08
 -11   1  -1    0.07    0.12
  11  -1   1   -0.01    0.07
  11  -1   1    0.12    0.14
  11  -1   1    0.03    0.08
 -12   1  -1    0.05    0.15
 -12   1  -1   -0.07    0.07
 -12   1  -1    0.08    0.09
  12  -1   1    0.15    0.09
  12  -1   1    0.01    0.12
 -13   1  -1    0.33    0.19
 -13   1  -1    0.27    0.12
  13  -1   1    0.29    0.19
  13   0  -1    0.98    0.27
  13   0  -1    0.75    0.19
  13   0  -1    0.82    0.16
  13   0  -1    0.87    0.17
 -13   0   1    0.72    0.24
 -13   0   1    0.98    0.18
  12   0  -1   -0.05    0.12
  12   0  -1   -0.03    0.08
  12   0  -1   -0.14    0.07
 -12   0   1    0.16    0.10
 -12   0   1   -0.10    0.12
  11   0  -1    0.42    0.18
  11   0  -1    0.52    0.13
  11   0  -1    0.47    0.13
 -11   0   1    0.54    0.20
 -11   0   1    0.25    0.11
  10   0  -1    2.08    0.18
  10   0  -1    1.82    0.18
 -10   0   1    1.91    0.16
 -10   0   1    1.89    0.19
 -10   0   1    2.14    0.25
   9   0  -1    0.45    0.11
   9   0  -1    0.60    0.12
  -9   0   1    0.64    0.12
  -9   0   1    0.35    0.09
  -9   0   1    0.45    0.15
   8   0  -1    0.23    0.08
   8   0  -1    0.10    0.07
  -8   0   1    0.13    0.07
  -8   0   1    0.01    0.05
  -8   0   1    0.18    0.11
  -8   0   1    0.08    0.09
   7   0  -1    2.83    0.15
   7   0  -1    2.92    0.18
   7   0  -1    2.72    0.18
  -7   0   1    2.88    0.17
  -7   0   1    2.85    0.14
  -7   0   1    2.75    0.22
  -7   0   1    2.73    0.17
  -7   0   1    2.88    0.21
  -7   0   1    2.75    0.15
   6   0  -1    0.34    0.07
   6   0  -1    0.36    0.06
   6   0  -1    0.26    0.07
  -6   0   1    0.27    0.06
  -6   0   1    0.26    0.08
  -6   0   1    0.26    0.06
  -6   0   1    0.24    0.09
  -6   0   1    0.32    0.05
   5   0  -1    5.55    0.25
   5   0  -1    5.45    0.25
  -5   0   1    5.48    0.29
  -5   0   1    5.65    0.24
  -5   0   1    5.65    0.24
  -5   0   1    5.57    0.28
   4   0  -1   37.88    1.27
   4   0  -1   36.99    1.26
  -4   0   1   36.02    1.25
  -4   0   1   36.84    1.30
  -4   0   1   38.32    1.29
  -4   0   1   36.76    1.25
   3   0  -1    0.18    0.04
   3   0  -1    0.13    0.04
  -3   0   1    0.19    0.05
  -3   0   1    0.11    0.05
  -3   0   1    0.13    0.03
   2   0  -1    0.80    0.06
  -2   0   1    0.80    0.07
  -2   0  -1    0.06    0.03
  -3   0  -1  318.42   10.41
  -3   0  -1  323.45   10.58
  -4   0  -1   13.53    0.54
  -4   0  -1   14.21    0.50
  -4   0  -1   14.47    0.54
  -5   0  -1    2.73    0.14
  -5   0  -1    2.70    0.14
  -5   0  -1    3.06    0.19
  -5   0  -1    2.81    0.14
  -5   0  -1    2.78    0.17
  -5   0  -1    2.58    0.16
  -6   0  -1   16.58    0.68
  -6   0  -1   16.86    0.62
  -6   0  -1   17.15    0.61
  -6   0  -1   17.48    0.61
  -6   0  -1   16.57    0.67
  -6   0  -1   17.81    0.63
  -7   0  -1    0.02    0.06
  -7   0  -1    0.05    0.05
  -7   0  -1    0.00    0.05
  -7   0  -1    0.05    0.04
  -7   0  -1    0.04    0.04
  -7   0  -1    0.07    0.04
   7   0   1   -0.02    0.04
  -8   0  -1    0.97    0.10
  -8   0  -1    1.12    0.10
  -8   0  -1    1.25    0.13
  -8   0  -1    1.35    0.14
  -8   0  -1    1.30    0.16
  -8   0  -1    1.09    0.16
   8   0   1    1.06    0.13
   8   0   1    1.27    0.13
  -9   0  -1    0.02    0.07
  -9   0  -1   -0.03    0.08
  -9   0  -1    0.00    0.04
  -9   0  -1    0.05    0.07
  -9   0  -1    0.02    0.09
   9   0   1   -0.04    0.06
   9   0   1   -0.02    0.05
 -10   0  -1    0.02    0.06
 -10   0  -1    0.11    0.09
 -10   0  -1    0.07    0.11
 -10   0  -1    0.12    0.08
  10   0   1    0.07    0.07
  10   0   1    0.11    0.08
 -11   0  -1   -0.03    0.08
 -11   0  -1    0.01    0.11
 -11   0  -1   -0.04    0.07
 -11   0  -1    0.00    0.10
  11   0   1    0.02    0.07
  11   0   1   -0.04    0.06
  11   0   1    0.08    0.12
 -12   0  -1    0.22    0.15
 -12   0  -1   -0.03    0.08
 -12   0  -1   -0.04    0.10
  12   0   1   -0.05    0.08
  12   0   1    0.12    0.13
 -13   0  -1   -0.03    0.09
 -13   0  -1   -0.07    0.14
  13   0   1    0.01    0.11
  13   0   1    0.05    0.15
  13  -1  -1    0.29    0.20
  13  -1  -1    0.31    0.12
 -13   1   1    0.16    0.12
 -13   1   1    0.20    0.19
  12  -1  -1    0.09    0.09
  12  -1  -1    0.00    0.12
  12  -1  -1    0.02    0.08
 -12   1   1    0.12    0.11
 -12   1   1   -0.01    0.12
  11  -1  -1    0.05    0.12
  11  -1  -1    0.19    0.10
  11  -1  -1    0.09    0.09
 -11   1   1    0.21    0.10
 -11   1   1   -0.07    0.07
 -11   1   1    0.12    0.13
  10  -1  -1    1.80    0.21
  10  -1  -1    2.09    0.19
  10  -1  -1    2.00    0.25
 -10   1   1    2.11    0.25
 -10   1   1    2.21    0.19
 -10   1   1    2.13    0.18
   9  -1  -1    0.08    0.12
   9  -1  -1    0.04    0.06
   9  -1  -1    0.08    0.07
  -9   1   1    0.01    0.08
  -9   1   1    0.09    0.12
  -9   1   1    0.16    0.08
   8  -1  -1    1.19    0.11
   8  -1  -1    1.23    0.18
   8  -1  -1    1.24    0.13
   8  -1  -1    1.12    0.14
  -8   1   1    1.31    0.15
  -8   1   1    1.23    0.14
  -8   1   1    1.43    0.22
   7  -1  -1   -0.04    0.04
   7  -1  -1    0.05    0.05
   7  -1  -1    0.06    0.05
  -7   1   1    0.00    0.04
  -7   1   1    0.02    0.05
  -7   1   1    0.05    0.04
  -7   1   1   -0.03    0.06
   6  -1  -1    1.60    0.13
   6  -1  -1    1.69    0.12
   6  -1  -1    1.49    0.11
  -6   1   1    1.81    0.13
  -6   1   1    1.76    0.15
  -6   1   1    1.85    0.12
  -6   1   1    1.82    0.11
  -6   1   1    1.70    0.16
   5  -1  -1    5.53    0.23
   5  -1  -1    5.28    0.24
  -5   1   1    5.51    0.22
  -5   1   1    5.12    0.28
  -5   1   1    5.23    0.24
  -5   1   1    5.32    0.26
   4  -1  -1   17.15    0.61
  -4   1   1   17.09    0.61
  -4   1   1   17.97    0.64
  -4   1   1   17.32    0.62
  -4   1   1   17.08    0.61
  -4   1   1   16.55    0.65
   3  -1  -1   41.54    1.35
  -3   1   1   38.76    1.37
  -3   1   1   40.58    1.35
   2  -1  -1  216.57    7.12
   2  -1  -1  222.69    7.09
  -2   1   1  211.74    7.04
   1  -1  -1   23.52    0.82
  -2  -1  -1  871.93   28.48
  -3  -1  -1  874.69   29.47
  -3  -1  -1  925.57   29.53
  -4  -1  -1    0.01    0.03
  -4  -1  -1   -0.02    0.05
  -4  -1  -1   -0.02    0.05
  -5  -1  -1  153.84    5.06
  -5  -1  -1  152.73    5.05
  -5  -1  -1  155.05    5.12
  -5  -1  -1  153.09    5.12
  -5  -1  -1  154.83    5.06
   5   1   1  160.00    5.07
  -6  -1  -1    0.04    0.05
  -6  -1  -1    0.09    0.04
  -6  -1  -1    0.02    0.04
  -6  -1  -1    0.05    0.07
  -6  -1  -1    0.12    0.05
  -6  -1  -1   -0.01    0.07
   6   1   1    0.08    0.05
  -7  -1  -1    2.51    0.14
  -7  -1  -1    2.37    0.20
  -7  -1  -1    2.59    0.16
  -7  -1  -1    2.42    0.14
  -7  -1  -1    2.35    0.20
  -7  -1  -1    2.33    0.14
   7   1   1    2.35    0.15
  -8  -1  -1    0.24    0.11
  -8  -1  -1    0.15    0.06
  -8  -1  -1    0.22    0.11
  -8  -1  -1    0.15    0.07
  -8  -1  -1    0.15    0.05
  -8  -1  -1    0.13    0.05
   8   1   1    0.13    0.08
   8   1   1    0.16    0.07
  -9  -1  -1    0.27    0.07
  -9  -1  -1    0.33    0.08
  -9  -1  -1    0.27    0.10
  -9  -1  -1    0.35    0.08
  -9  -1  -1    0.29    0.13
   9   1   1    0.30    0.09
   9   1   1    0.35    0.10
 -10  -1  -1    0.06    0.07
 -10  -1  -1    0.00    0.11
 -10  -1  -1    0.00    0.09
 -10  -1  -1    0.01    0.06
  10   1   1   -0.01    0.08
  10   1   1   -0.01    0.06
 -11  -1  -1   -0.02    0.07
 -11  -1  -1   -0.01    0.10
 -11  -1  -1    0.12    0.08
 -11  -1  -1    0.06    0.12
  11   1   1    0.01    0.09
  11   1   1    0.16    0.09
 -12  -1  -1    0.02    0.08
 -12  -1  -1    0.00    0.10
 -12  -1  -1   -0.10    0.10
  12   1   1    0.03    0.08
  12   1   1   -0.01    0.09
 -13  -1  -1   -0.06    0.14
 -13  -1  -1    0.11    0.10
  13   1   1    0.01    0.08
  13   1   1    0.02    0.15
  13   1   1   -0.14    0.08
  14   1   1    0.04    0.15
  13  -2  -1    0.34    0.13
  13  -2  -1    0.31    0.20
 -13   2   1    0.26    0.20
 -13   2   1    0.47    0.16
  12  -2  -1    0.05    0.15
  12  -2  -1    0.04    0.09
 -12   2   1    0.11    0.10
 -12   2   1   -0.01    0.14
 -12   2   1    0.00    0.11
  11  -2  -1   -0.03    0.08
  11  -2  -1    0.05    0.12
 -11   2   1    0.01    0.12
 -11   2   1    0.03    0.08
 -11   2   1   -0.01    0.08
  10  -2  -1    0.32    0.15
  10  -2  -1    0.32    0.10
  10  -2  -1    0.32    0.09
 -10   2   1    0.50    0.12
 -10   2   1    0.34    0.10
 -10   2   1    0.27    0.14
   9  -2  -1   -0.05    0.09
   9  -2  -1    0.01    0.05
   9  -2  -1    0.00    0.06
   9  -2  -1    0.01    0.06
  -9   2   1    0.13    0.08
  -9   2   1   -0.04    0.10
  -9   2   1    0.13    0.07
   8  -2  -1    6.10    0.30
   8  -2  -1    6.37    0.33
   8  -2  -1    5.90    0.40
   8  -2  -1    5.96    0.30
  -8   2   1    6.24    0.31
  -8   2   1    6.22    0.31
  -8   2   1    6.21    0.38
   7  -2  -1    0.22    0.07
   7  -2  -1    0.43    0.14
   7  -2  -1    0.25    0.07
  -7   2   1    0.39    0.12
  -7   2   1    0.41    0.08
  -7   2   1    0.29    0.07
  -7   2   1    0.26    0.07
   6  -2  -1    2.29    0.21
   6  -2  -1    2.45    0.15
   6  -2  -1    2.59    0.16
  -6   2   1    2.60    0.14
  -6   2   1    2.61    0.16
  -6   2   1    2.52    0.15
  -6   2   1    2.52    0.20
   5  -2  -1    6.34    0.27
   5  -2  -1    6.62    0.35
   5  -2  -1    6.39    0.27
  -5   2   1    6.55    0.28
  -5   2   1    6.28    0.27
  -5   2   1    5.66    0.30
  -5   2   1    6.00    0.26
   4  -2  -1    4.79    0.27
   4  -2  -1    4.62    0.21
   4  -2  -1    4.49    0.20
  -4   2   1    4.82    0.21
  -4   2   1    3.81    0.22
  -4   2   1    4.68    0.20
  -4   2   1    4.60    0.20
   3  -2  -1    7.94    0.36
   3  -2  -1    7.23    0.30
   3  -2  -1    7.80    0.29
  -3   2   1    7.37    0.29
  -3   2   1    7.39    0.29
   2  -2  -1   30.94    1.00
   2  -2  -1   30.58    1.08
  -2   2   1   27.94    1.00
   1  -2  -1   19.96    0.74
   0  -2  -1    6.01    0.27
  -1  -2  -1   47.42    1.57
  -3  -2  -1   23.81    0.84
  -3  -2  -1   23.32    0.84
  -4  -2  -1  212.46    6.84
  -4  -2  -1  209.03    6.91
  -4  -2  -1  210.11    6.91
   4   2   1  211.94    6.85
  -5  -2  -1   99.12    3.37
  -5  -2  -1   99.85    3.37
  -5  -2  -1  101.52    3.30
  -5  -2  -1  102.42    3.29
  -5  -2  -1  101.29    3.30
   5   2   1   98.58    3.32
   5   2   1  100.05    3.30
  -6  -2  -1   44.17    1.43
  -6  -2  -1   41.71    1.50
  -6  -2  -1   41.59    1.51
  -6  -2  -1   40.08    1.43
  -6  -2  -1   42.32    1.42
  -6  -2  -1   41.93    1.42
   6   2   1   41.84    1.43
   6   2   1   42.69    1.45
  -7  -2  -1   14.93    0.55
  -7  -2  -1   14.51    0.52
  -7  -2  -1   14.03    0.55
  -7  -2  -1   14.77    0.63
  -7  -2  -1   14.88    0.54
  -7  -2  -1   13.91    0.63
   7   2   1   14.81    0.58
   7   2   1   14.66    0.56
  -8  -2  -1    5.01    0.32
  -8  -2  -1    4.68    0.23
  -8  -2  -1    5.14    0.24
  -8  -2  -1    4.78    0.25
  -8  -2  -1    4.74    0.32
   8   2   1    4.74    0.25
   8   2   1    4.45    0.26
  -9  -2  -1    1.00    0.18
  -9  -2  -1    1.00    0.13
  -9  -2  -1    0.87    0.19
  -9  -2  -1    0.91    0.12
   9   2   1    0.95    0.15
   9   2   1    0.82    0.12
   9   2   1    0.84    0.14
 -10  -2  -1    0.67    0.12
 -10  -2  -1    0.74    0.18
 -10  -2  -1    0.73    0.11
 -10  -2  -1    0.72    0.17
  10   2   1    0.77    0.15
  10   2   1    0.71    0.12
  10   2   1    0.93    0.15
 -11  -2  -1    0.04    0.07
 -11  -2  -1   -0.06    0.08
 -11  -2  -1   -0.11    0.11
  11   2   1   -0.06    0.07
  11   2   1    0.03    0.08
 -12  -2  -1    0.06    0.09
 -12  -2  -1    0.09    0.12
 -12  -2  -1    0.02    0.14
  12   2   1   -0.05    0.08
  12   2   1    0.17    0.11
 -13  -2  -1    0.07    0.11
 -13  -2  -1    0.02    0.12
 -13  -2  -1    0.11    0.15
  13   2   1    0.16    0.11
  13   2   1    0.02    0.10
 -14  -2  -1   -0.12    0.09
  14   2   1   -0.08    0.09
  14   2   1   -0.02    0.15
  13  -3  -1    0.38    0.13
  13  -3  -1    0.17    0.18
 -13   3   1    0.23    0.14
 -13   3   1    0.38    0.14
 -13   3   1    0.33    0.19
  12  -3  -1    0.01    0.16
  12  -3  -1   -0.05    0.08
 -12   3   1    0.15    0.11
 -12   3   1   -0.05    0.09
 -12   3   1   -0.04    0.14
  11  -3  -1    0.15    0.11
  11  -3  -1    0.13    0.16
 -11   3   1    0.09    0.14
 -11   3   1   -0.05    0.08
 -11   3   1    0.02    0.08
  10  -3  -1    0.57    0.12
  10  -3  -1    0.57    0.20
  10  -3  -1    0.72    0.14
 -10   3   1    0.74    0.20
 -10   3   1    0.61    0.13
 -10   3   1    0.51    0.13
   9  -3  -1    0.23    0.08
   9  -3  -1    0.14    0.07
   9  -3  -1    0.18    0.14
   9  -3  -1    0.04    0.08
  -9   3   1    0.11    0.09
  -9   3   1    0.17    0.14
  -9   3   1    0.23    0.09
   8  -3  -1    0.87    0.20
   8  -3  -1    0.85    0.13
   8  -3  -1    0.83    0.12
  -8   3   1    0.60    0.12
  -8   3   1    0.82    0.17
  -8   3   1    0.57    0.10
   7  -3  -1    0.10    0.06
   7  -3  -1   -0.01    0.05
   7  -3  -1    0.03    0.10
  -7   3   1    0.10    0.09
  -7   3   1    0.07    0.06
  -7   3   1    0.09    0.05
  -7   3   1    0.03    0.06
   6  -3  -1    8.45    0.46
   6  -3  -1    7.22    0.34
   6  -3  -1    7.67    0.32
  -6   3   1    8.08    0.39
  -6   3   1    7.87    0.33
  -6   3   1    7.86    0.34
  -6   3   1    7.37    0.34
   5  -3  -1   10.02    0.39
   5  -3  -1    9.86    0.41
   5  -3  -1   10.22    0.50
  -5   3   1   10.57    0.45
  -5   3   1   10.06    0.40
  -5   3   1    9.54    0.40
  -5   3   1   10.25    0.41
   4  -3  -1   11.98    0.44
   4  -3  -1   12.47    0.47
   4  -3  -1   12.74    0.57
  -4   3   1   11.77    0.45
  -4   3   1   12.22    0.45
  -4   3   1   11.51    0.45
   3  -3  -1   17.04    0.63
   3  -3  -1   19.46    0.61
   3  -3  -1   17.21    0.73
  -3   3   1   17.19    0.62
  -3   3   1   16.94    0.62
  -3   3   1   17.06    0.62
   2  -3  -1    7.54    0.31
   2  -3  -1    8.19    0.31
  -2   3   1    8.70    0.31
   0  -3  -1   55.50    1.92
   0  -3  -1   57.12    1.85
  -1  -3  -1   67.58    2.23
  -2  -3  -1    0.19    0.05
   2   3   1    0.27    0.08
  -3  -3  -1   28.10    0.98
  -3  -3  -1   26.89    0.98
   3   3   1   28.48    1.02
  -4  -3  -1   33.07    1.16
  -4  -3  -1   34.20    1.21
  -4  -3  -1   34.51    1.21
   4   3   1   34.85    1.14
   4   3   1   34.46    1.25
  -5  -3  -1    0.88    0.13
  -5  -3  -1    0.54    0.07
  -5  -3  -1    0.64    0.12
  -5  -3  -1    0.65    0.08
   5   3   1    0.68    0.09
   5   3   1    0.63    0.07
  -6  -3  -1   65.15    2.23
  -6  -3  -1   65.07    2.23
  -6  -3  -1   64.73    2.14
  -6  -3  -1   64.19    2.14
   6   3   1   62.59    2.13
   6   3   1   62.56    2.16
  -7  -3  -1    0.01    0.08
  -7  -3  -1   -0.04    0.05
  -7  -3  -1    0.08    0.05
  -7  -3  -1    0.05    0.07
   7   3   1   -0.01    0.04
   7   3   1    0.04    0.06
  -8  -3  -1   19.14    0.71
  -8  -3  -1   18.75    0.70
  -8  -3  -1   18.74    0.81
  -8  -3  -1   19.10    0.81
   8   3   1   19.30    0.75
   8   3   1   18.85    0.71
  -9  -3  -1    1.20    0.20
  -9  -3  -1    1.24    0.14
  -9  -3  -1    1.14    0.20
  -9  -3  -1    1.31    0.13
   9   3   1    1.51    0.19
   9   3   1    1.02    0.13
   9   3   1    1.07    0.16
 -10  -3  -1    2.45    0.19
 -10  -3  -1    2.27    0.24
 -10  -3  -1    2.92    0.28
 -10  -3  -1    2.82    0.19
  10   3   1    2.65    0.22
  10   3   1    2.83    0.22
 -11  -3  -1    0.08    0.13
 -11  -3  -1    0.01    0.07
 -11  -3  -1    0.08    0.12
  11   3   1    0.04    0.09
  11   3   1   -0.02    0.07
 -12  -3  -1    0.06    0.13
 -12  -3  -1    0.19    0.10
 -12  -3  -1    0.08    0.13
  12   3   1    0.14    0.11
  12   3   1    0.17    0.12
 -13  -3  -1    0.10    0.13
 -13  -3  -1   -0.05    0.14
 -13  -3  -1    0.03    0.09
  13   3   1    0.01    0.10
  13   3   1   -0.01    0.09
  13   3   1   -0.06    0.24
 -14  -3  -1    0.17    0.13
 -14  -3  -1    0.00    0.10
  14   3   1    0.03    0.11
  13  -4  -1   -0.12    0.16
  12  -4  -1    0.52    0.22
  12  -4  -1    0.60    0.16
 -12   4   1    0.76    0.16
 -12   4   1    0.75    0.17
  11  -4  -1    0.13    0.18
  11  -4  -1    0.21    0.12
 -11   4   1    0.15    0.11
 -11   4   1    0.08    0.09
 -11   4   1    0.11    0.15
  10  -4  -1    0.80    0.14
  10  -4  -1    0.54    0.21
  10  -4  -1    0.32    0.11
 -10   4   1    0.94    0.15
 -10   4   1    0.67    0.19
 -10   4   1    0.69    0.14
   9  -4  -1    0.05    0.11
   9  -4  -1    0.02    0.07
  -9   4   1    0.08    0.07
  -9   4   1    0.10    0.08
  -9   4   1   -0.01    0.10
   8  -4  -1    1.25    0.15
   8  -4  -1    1.47    0.27
  -8   4   1    1.18    0.20
  -8   4   1    1.09    0.14
  -8   4   1    1.29    0.15
   7  -4  -1    0.02    0.05
   7  -4  -1    0.04    0.05
   7  -4  -1    0.09    0.12
  -7   4   1    0.03    0.06
  -7   4   1    0.06    0.09
  -7   4   1    0.05    0.06
   6  -4  -1    5.96    0.26
   6  -4  -1    6.00    0.41
   6  -4  -1    5.89    0.29
  -6   4   1    5.85    0.28
  -6   4   1    6.47    0.34
  -6   4   1    5.94    0.29
  -6   4   1    5.98    0.28
   5  -4  -1    3.69    0.17
   5  -4  -1    3.16    0.19
   5  -4  -1    3.25    0.29
  -5   4   1    3.55    0.22
  -5   4   1    3.40    0.18
  -5   4   1    3.48    0.19
  -5   4   1    3.17    0.18
   4  -4  -1    1.20    0.09
   4  -4  -1    1.01    0.16
   4  -4  -1    1.26    0.10
  -4   4   1    1.03    0.09
  -4   4   1    1.06    0.09
  -4   4   1    1.16    0.09
   3  -4  -1    9.30    0.36
   3  -4  -1    8.43    0.35
  -3   4   1    8.67    0.35
  -3   4   1    8.95    0.35
  -3   4   1    8.86    0.34
   1  -4  -1   13.38    0.47
   1  -4  -1   12.33    0.46
  -1   4   1   13.28    0.46
   0  -4  -1   12.25    0.49
   0  -4  -1   10.65    0.40
   0   4   1   11.02    0.39
  -2  -4  -1   25.19    0.89
  -3  -4  -1    2.32    0.12
  -3  -4  -1    2.41    0.15
  -3  -4  -1    2.61    0.15
   3   4   1    2.53    0.19
  -4  -4  -1   47.66    1.61
  -4  -4  -1   47.82    1.67
  -4  -4  -1   48.55    1.66
   4   4   1   47.89    1.62
   4   4   1   49.50    1.59
   4   4   1   46.77    1.71
  -5  -4  -1    2.57    0.14
  -5  -4  -1    2.38    0.18
  -5  -4  -1    2.47    0.18
   5   4   1    2.53    0.23
   5   4   1    2.50    0.15
   5   4   1    2.54    0.13
  -6  -4  -1    3.28    0.23
  -6  -4  -1    3.02    0.17
  -6  -4  -1    3.09    0.22
   6   4   1    3.51    0.29
   6   4   1    3.48    0.16
   6   4   1    3.17    0.19
  -7  -4  -1    9.67    0.48
  -7  -4  -1   10.03    0.49
  -7  -4  -1    9.88    0.40
  -7  -4  -1   10.04    0.41
   7   4   1    9.86    0.39
   7   4   1    9.63    0.43
  -8  -4  -1   13.83    0.62
  -8  -4  -1   12.70    0.51
  -8  -4  -1   13.28    0.62
  -8  -4  -1   13.30    0.52
   8   4   1   12.73    0.51
   8   4   1   12.09    0.54
  -9  -4  -1   -0.13    0.08
  -9  -4  -1    0.00    0.10
  -9  -4  -1   -0.07    0.05
  -9  -4  -1    0.01    0.06
   9   4   1    0.03    0.07
 -10  -4  -1   -0.04    0.06
 -10  -4  -1    0.02    0.11
 -10  -4  -1    0.14    0.11
 -10  -4  -1    0.13    0.08
  10   4   1   -0.05    0.06
  10   4   1    0.15    0.10
 -11  -4  -1   -0.02    0.11
 -11  -4  -1    0.08    0.08
 -11  -4  -1    0.06    0.07
 -11  -4  -1   -0.03    0.10
  11   4   1    0.09    0.10
  11   4   1    0.09    0.09
 -12  -4  -1    0.85    0.15
 -12  -4  -1    0.66    0.20
 -12  -4  -1    0.78    0.21
  12   4   1    0.85    0.17
  12   4   1    0.95    0.17
  12   4   1    0.65    0.27
 -13  -4  -1    0.44    0.17
 -13  -4  -1    0.07    0.13
 -13  -4  -1    0.36    0.12
  13   4   1    0.16    0.11
  13   4   1    0.13    0.10
  13   4   1    0.10    0.21
 -14  -4  -1   -0.09    0.10
  14   4   1    0.10    0.11
  12  -5  -1    0.18    0.16
  12  -5  -1    0.15    0.11
 -12   5   1   -0.02    0.09
 -12   5   1    0.03    0.11
  11  -5  -1    1.78    0.22
  11  -5  -1    1.82    0.24
 -11   5   1    1.92    0.23
 -11   5   1    2.33    0.23
  10  -5  -1    0.91    0.17
  10  -5  -1    1.58    0.20
 -10   5   1    1.30    0.19
 -10   5   1    1.29    0.25
 -10   5   1    1.11    0.16
   9  -5  -1    0.06    0.12
   9  -5  -1    0.12    0.09
  -9   5   1    0.28    0.15
  -9   5   1    0.10    0.08
  -9   5   1    0.09    0.08
   8  -5  -1    0.61    0.11
   8  -5  -1    0.39    0.18
  -8   5   1    0.57    0.12
  -8   5   1    0.41    0.10
  -8   5   1    0.76    0.18
   7  -5  -1    1.17    0.25
   7  -5  -1    1.83    0.16
  -7   5   1    1.67    0.14
  -7   5   1    1.59    0.19
  -7   5   1    1.92    0.15
   6  -5  -1    4.74    0.41
   6  -5  -1    5.53    0.29
  -6   5   1    5.76    0.28
  -6   5   1    5.76    0.28
  -6   5   1    6.28    0.34
   5  -5  -1    5.69    0.29
   5  -5  -1    6.17    0.27
  -5   5   1    5.53    0.26
  -5   5   1    5.86    0.28
  -5   5   1    5.68    0.31
   4  -5  -1   15.78    0.61
  -4   5   1   15.47    0.59
  -4   5   1   16.38    0.64
  -4   5   1   16.05    0.60
   3  -5  -1    0.41    0.08
  -3   5   1    0.31    0.09
  -3   5   1    0.51    0.07
  -3   5   1    0.37    0.06
   1  -5  -1    1.03    0.18
   1  -5  -1    1.28    0.09
   1  -5  -1    1.46    0.08
  -1   5   1    1.39    0.09
  -1   5   1    1.35    0.10
   0  -5  -1    2.19    0.17
   0  -5  -1    1.82    0.11
   0  -5  -1    1.97    0.11
   0   5   1    1.66    0.12
   0   5   1    1.97    0.10
  -1  -5  -1   28.23    1.04
   1   5   1   32.72    1.04
   1   5   1   29.69    1.01
  -2  -5  -1   80.28    2.84
  -2  -5  -1   85.99    2.81
   2   5   1   87.11    2.79
   2   5   1   88.89    2.83
  -3  -5  -1   15.36    0.57
  -3  -5  -1   15.24    0.61
   3   5   1   16.41    0.55
   3   5   1   16.45    0.66
   3   5   1   16.31    0.58
  -4  -5  -1   10.99    0.46
  -4  -5  -1   11.24    0.43
  -4  -5  -1   11.31    0.48
   4   5   1   11.05    0.40
   4   5   1   11.18    0.52
   4   5   1   11.21    0.44
  -5  -5  -1    1.81    0.16
  -5  -5  -1    1.62    0.15
  -5  -5  -1    1.54    0.11
   5   5   1    1.85    0.19
   5   5   1    1.88    0.10
  -6  -5  -1    0.90    0.10
  -6  -5  -1    0.79    0.13
  -6  -5  -1    0.98    0.15
   6   5   1    0.95    0.21
   6   5   1    0.75    0.11
   6   5   1    0.78    0.07
  -7  -5  -1    1.31    0.12
  -7  -5  -1    1.40    0.19
  -7  -5  -1    1.39    0.17
   7   5   1    1.32    0.10
   7   5   1    1.82    0.28
   7   5   1    1.36    0.14
  -8  -5  -1    0.82    0.12
  -8  -5  -1    0.75    0.16
  -8  -5  -1    0.77    0.17
   8   5   1    0.87    0.14
   8   5   1    0.94    0.25
  -9  -5  -1    1.67    0.14
  -9  -5  -1    1.61    0.24
  -9  -5  -1    1.55    0.20
   9   5   1    1.69    0.31
   9   5   1    1.56    0.19
 -10  -5  -1    0.10    0.12
 -10  -5  -1    0.21    0.12
 -10  -5  -1    0.11    0.08
  10   5   1    0.09    0.18
  10   5   1    0.27    0.10
  10   5   1    0.02    0.09
 -11  -5  -1    0.15    0.13
 -11  -5  -1    0.27    0.13
 -11  -5  -1    0.04    0.07
  11   5   1    0.04    0.09
  11   5   1    0.05    0.09
  11   5   1   -0.02    0.16
 -12  -5  -1    0.18    0.13
 -12  -5  -1    0.02    0.13
  12   5   1    0.12    0.09
  12   5   1    0.02    0.17
  12   5   1    0.02    0.11
 -13  -5  -1    0.09    0.14
 -13  -5  -1    0.15    0.15
  13   5   1    0.07    0.12
  13   5   1    0.00    0.10
  13   5   1    0.05    0.19
  12  -6  -1    0.05    0.10
  12  -6  -1    0.12    0.15
 -12   6   1   -0.07    0.08
 -12   6   1    0.24    0.12
  11  -6  -1    1.16    0.20
  11  -6  -1    1.65    0.22
 -11   6   1    1.62    0.22
 -11   6   1    1.48    0.21
  10  -6  -1    0.15    0.09
  10  -6  -1   -0.07    0.12
 -10   6   1    0.18    0.11
 -10   6   1    0.07    0.09
   9  -6  -1    3.62    0.27
  -9   6   1    3.84    0.26
  -9   6   1    3.63    0.27
   8  -6  -1    0.61    0.20
   8  -6  -1    1.18    0.17
  -8   6   1    1.03    0.14
  -8   6   1    1.19    0.16
  -8   6   1    1.01    0.18
   7  -6  -1    7.37    0.38
  -7   6   1    7.48    0.41
  -7   6   1    7.66    0.36
  -7   6   1    7.62    0.37
   6  -6  -1    1.85    0.16
  -6   6   1    2.02    0.15
  -6   6   1    1.90    0.15
  -6   6   1    1.66    0.19
   5  -6  -1    1.16    0.14
  -5   6   1    1.07    0.14
  -5   6   1    1.22    0.12
  -5   6   1    1.13    0.11
   4  -6  -1    1.42    0.12
  -4   6   1    0.91    0.14
  -4   6   1    1.50    0.11
  -4   6   1    1.55    0.12
   2  -6  -1    0.97    0.10
   2  -6  -1    1.06    0.07
   2  -6  -1    0.89    0.07
  -2   6   1    1.13    0.09
  -2   6   1    0.96    0.09
   1  -6  -1   16.39    0.56
   1  -6  -1   16.33    0.56
   1  -6  -1   16.00    0.59
   1  -6  -1   14.26    0.70
  -1   6   1   16.37    0.61
  -1   6   1   16.42    0.58
   0  -6  -1   15.67    0.66
   0  -6  -1   14.33    0.53
   0  -6  -1   15.40    0.54
   0  -6  -1   15.19    0.55
   0   6   1   14.54    0.53
   0   6   1   14.86    0.58
  -1  -6  -1    4.55    0.20
  -1  -6  -1    4.69    0.20
  -1  -6  -1    4.59    0.22
   1   6   1    4.85    0.22
   1   6   1    4.38    0.19
  -2  -6  -1    1.96    0.11
  -2  -6  -1    1.74    0.13
   2   6   1    2.22    0.13
   2   6   1    2.00    0.10
  -3  -6  -1    3.93    0.20
  -3  -6  -1    4.44    0.24
   3   6   1    4.61    0.21
   3   6   1    4.38    0.18
  -4  -6  -1   14.01    0.58
  -4  -6  -1   13.74    0.52
   4   6   1   14.04    0.54
   4   6   1   13.74    0.63
   4   6   1   14.19    0.49
  -5  -6  -1    4.59    0.26
  -5  -6  -1    4.17    0.26
  -5  -6  -1    4.27    0.22
   5   6   1    4.54    0.19
   5   6   1    4.59    0.24
   5   6   1    4.72    0.32
  -6  -6  -1    0.74    0.10
  -6  -6  -1    0.85    0.15
  -6  -6  -1    0.62    0.13
   6   6   1    0.62    0.10
   6   6   1    0.81    0.18
   6   6   1    0.80    0.08
  -7  -6  -1    0.22    0.07
  -7  -6  -1    0.10    0.09
  -7  -6  -1    0.11    0.09
   7   6   1    0.05    0.07
   7   6   1    0.07    0.12
  -8  -6  -1    0.13    0.11
  -8  -6  -1    0.10    0.10
  -8  -6  -1    0.06    0.07
   8   6   1    0.08    0.14
   8   6   1    0.16    0.08
  -9  -6  -1    0.42    0.10
  -9  -6  -1    0.20    0.12
  -9  -6  -1    0.30    0.13
   9   6   1    0.56    0.21
   9   6   1    0.39    0.11
 -10  -6  -1    0.40    0.15
 -10  -6  -1    0.45    0.10
 -10  -6  -1    0.35    0.15
  10   6   1    0.33    0.12
  10   6   1    0.41    0.11
  10   6   1    0.43    0.21
 -11  -6  -1    0.13    0.12
 -11  -6  -1    0.35    0.17
 -11  -6  -1    0.29    0.10
  11   6   1    0.36    0.22
  11   6   1    0.28    0.12
  11   6   1    0.23    0.11
 -12  -6  -1    0.07    0.09
 -12  -6  -1    0.17    0.15
 -12  -6  -1   -0.03    0.13
  12   6   1    0.09    0.11
  12   6   1    0.12    0.10
  12   6   1    0.18    0.17
 -13  -6  -1    0.18    0.16
 -13  -6  -1    0.03    0.13
  13   6   1    0.20    0.12
  13   6   1    0.17    0.18
  13   6   1    0.07    0.10
  11  -7  -1    0.02    0.10
  11  -7  -1   -0.06    0.11
  11  -7  -1   -0.14    0.09
 -11   7   1    0.04    0.09
 -11   7   1    0.10    0.11
  10  -7  -1    0.08    0.15
  10  -7  -1    0.33    0.12
 -10   7   1    0.41    0.14
 -10   7   1    0.35    0.13
   9  -7  -1    2.93    0.24
  -9   7   1    2.77    0.23
  -9   7   1    3.13    0.24
   8  -7  -1    0.03    0.11
   8  -7  -1    0.18    0.09
  -8   7   1    0.32    0.10
  -8   7   1    0.19    0.10
   7  -7  -1    0.09    0.09
   7  -7  -1    0.01    0.12
  -7   7   1    0.26    0.09
  -7   7   1    0.23    0.08
   6  -7  -1    0.42    0.11
  -6   7   1    0.73    0.12
  -6   7   1    0.62    0.11
  -6   7   1    0.61    0.16
   5  -7  -1   14.89    0.61
  -5   7   1   15.46    0.65
  -5   7   1   14.79    0.58
  -5   7   1   14.35    0.60
   4  -7  -1    9.55    0.43
  -4   7   1    9.54    0.41
  -4   7   1   10.41    0.42
   3  -7  -1    1.34    0.09
   3  -7  -1    1.33    0.12
  -3   7   1    1.36    0.11
  -3   7   1    1.48    0.12
   2  -7  -1    1.79    0.10
   2  -7  -1    1.84    0.14
   2  -7  -1    1.15    0.21
  -2   7   1    2.00    0.12
  -2   7   1    1.88    0.13
   1  -7  -1    0.28    0.07
   1  -7  -1    0.23    0.05
   1  -7  -1    0.30    0.05
   1  -7  -1    0.25    0.10
  -1   7   1    0.33    0.08
  -1   7   1    0.22    0.05
   0  -7  -1    2.57    0.13
   0  -7  -1    2.43    0.15
   0  -7  -1    2.55    0.14
   0   7   1    2.60    0.14
   0   7   1    2.34    0.17
  -1  -7  -1    9.87    0.40
  -1  -7  -1    9.89    0.38
  -1  -7  -1   10.13    0.39
   1   7   1    9.57    0.37
   1   7   1   10.39    0.42
  -2  -7  -1    4.59    0.21
  -2  -7  -1    4.67    0.20
  -2  -7  -1    4.54    0.24
   2   7   1    4.51    0.19
   2   7   1    4.87    0.23
  -3  -7  -1   -0.01    0.04
  -3  -7  -1    0.01    0.03
  -3  -7  -1    0.11    0.05
   3   7   1   -0.02    0.09
   3   7   1    0.09    0.03
   3   7   1    0.04    0.04
  -4  -7  -1    8.18    0.34
  -4  -7  -1    7.94    0.39
   4   7   1    8.36    0.36
   4   7   1    8.19    0.31
  -5  -7  -1    1.89    0.18
  -5  -7  -1    1.65    0.13
   5   7   1    1.97    0.11
   5   7   1    1.91    0.14
   5   7   1    1.86    0.21
  -6  -7  -1    0.18    0.06
  -6  -7  -1    0.34    0.12
  -6  -7  -1    0.24    0.10
   6   7   1    0.14    0.11
   6   7   1    0.41    0.09
  -7  -7  -1    1.25    0.17
  -7  -7  -1    1.53    0.14
  -7  -7  -1    1.33    0.20
   7   7   1    0.94    0.21
   7   7   1    1.36    0.16
  -8  -7  -1    0.58    0.16
  -8  -7  -1    0.76    0.12
  -8  -7  -1    0.57    0.15
   8   7   1    0.34    0.17
   8   7   1    0.68    0.12
  -9  -7  -1    0.03    0.09
  -9  -7  -1    0.08    0.08
  -9  -7  -1    0.07    0.11
   9   7   1    0.12    0.14
   9   7   1   -0.02    0.07
 -10  -7  -1    0.20    0.13
 -10  -7  -1    0.35    0.10
 -10  -7  -1    0.14    0.13
  10   7   1    0.21    0.09
  10   7   1    0.11    0.13
  10   7   1    0.14    0.10
 -11  -7  -1   -0.18    0.07
 -11  -7  -1    0.07    0.09
 -11  -7  -1    0.05    0.12
  11   7   1    0.05    0.13
  11   7   1   -0.04    0.07
  11   7   1   -0.01    0.08
 -12  -7  -1    0.08    0.09
 -12  -7  -1   -0.05    0.12
 -12  -7  -1    0.15    0.15
  12   7   1    0.00    0.08
  12   7   1   -0.03    0.15
  12   7   1    0.02    0.10
 -13  -7  -1   -0.02    0.13
 -13  -7  -1    0.17    0.14
  13   7   1    0.10    0.16
  13   7   1    0.01    0.09
  13   7   1    0.05    0.09
  11  -8  -1    0.05    0.12
  11  -8  -1    0.19    0.11
 -11   8   1    0.28    0.12
 -11   8   1    0.29    0.13
  10  -8  -1   -0.09    0.11
  10  -8  -1    0.01    0.08
 -10   8   1    0.12    0.11
 -10   8   1    0.11    0.10
   9  -8  -1   -0.02    0.12
   9  -8  -1    0.09    0.09
  -9   8   1    0.09    0.10
  -9   8   1   -0.13    0.07
   8  -8  -1    0.46    0.12
  -8   8   1    0.50    0.12
  -8   8   1    0.62    0.14
   7  -8  -1   -0.03    0.09
   7  -8  -1   -0.01    0.07
  -7   8   1   -0.03    0.07
  -7   8   1    0.08    0.07
   6  -8  -1   -0.04    0.11
   6  -8  -1   -0.12    0.06
  -6   8   1    0.05    0.07
  -6   8   1   -0.01    0.05
   5  -8  -1    0.96    0.15
  -5   8   1    1.26    0.15
  -5   8   1    1.09    0.14
   4  -8  -1    8.08    0.38
  -4   8   1    7.52    0.35
  -4   8   1    7.85    0.36
  -4   8   1    7.04    0.38
   3  -8  -1    0.12    0.06
   3  -8  -1    0.13    0.13
   3  -8  -1    0.19    0.05
  -3   8   1    0.20    0.07
  -3   8   1    0.22    0.07
  -3   8   1   -0.07    0.10
   2  -8  -1    7.19    0.47
   2  -8  -1    7.14    0.30
   2  -8  -1    7.89    0.35
  -2   8   1    7.28    0.32
  -2   8   1    7.35    0.34
   1  -8  -1    2.09    0.15
   1  -8  -1    1.89    0.12
   1  -8  -1    2.18    0.23
  -1   8   1    1.89    0.16
  -1   8   1    2.04    0.13
   0  -8  -1    1.14    0.09
   0  -8  -1    1.27    0.10
   0  -8  -1    1.11    0.09
   0   8   1    1.32    0.10
   0   8   1    1.03    0.14
  -1  -8  -1    0.07    0.04
  -1  -8  -1    0.03    0.04
  -1  -8  -1    0.04    0.04
   1   8   1    0.01    0.08
   1   8   1    0.02    0.03
   1   8   1    0.00    0.04
  -2  -8  -1    1.18    0.11
  -2  -8  -1    1.15    0.10
  -2  -8  -1    1.14    0.09
   2   8   1    1.15    0.08
   2   8   1    1.32    0.11
  -3  -8  -1    2.35    0.13
  -3  -8  -1    2.59    0.18
  -3  -8  -1    2.37    0.15
   3   8   1    2.53    0.16
   3   8   1    2.26    0.12
  -4  -8  -1    2.09    0.18
  -4  -8  -1    1.98    0.14
   4   8   1    1.91    0.11
   4   8   1    2.16    0.15
  -5  -8  -1    1.61    0.13
  -5  -8  -1    1.65    0.17
   5   8   1    1.89    0.15
  -6  -8  -1    2.53    0.17
  -6  -8  -1    2.49    0.22
   6   8   1    2.66    0.19
   6   8   1    2.14    0.24
  -7  -8  -1    0.15    0.07
  -7  -8  -1    0.23    0.11
   7   8   1    0.18    0.08
   7   8   1    0.36    0.15
  -8  -8  -1    0.37    0.09
  -8  -8  -1    0.40    0.14
  -8  -8  -1    0.34    0.13
   8   8   1    0.24    0.10
   8   8   1    0.25    0.16
  -9  -8  -1    1.00    0.20
  -9  -8  -1    0.84    0.18
  -9  -8  -1    0.74    0.12
   9   8   1    0.84    0.15
   9   8   1    0.69    0.21
 -10  -8  -1   -0.04    0.09
 -10  -8  -1    0.25    0.10
 -10  -8  -1    0.15    0.12
  10   8   1    0.11    0.16
  10   8   1    0.28    0.11
  10   8   1    0.03    0.09
 -11  -8  -1    0.08    0.08
 -11  -8  -1    0.07    0.12
 -11  -8  -1    0.13    0.14
  11   8   1    0.09    0.10
  11   8   1    0.10    0.09
  11   8   1    0.05    0.17
 -12  -8  -1    0.00    0.12
 -12  -8  -1    0.09    0.09
 -12  -8  -1   -0.03    0.11
  12   8   1   -0.11    0.09
  12   8   1    0.01    0.16
  12   8   1    0.05    0.08
 -13  -8  -1    0.03    0.09
 -13  -8  -1    0.21    0.16
 -13  -8  -1    0.05    0.14
  13   8   1   -0.01    0.12
  13   8   1    0.04    0.10
  13   8   1    0.00    0.18
  10  -9  -1    0.05    0.15
  10  -9  -1   -0.07    0.08
 -10   9   1   -0.08    0.08
 -10   9   1    0.08    0.10
   9  -9  -1    0.66    0.15
  -9   9   1    0.63    0.15
  -9   9   1    0.74    0.15
   8  -9  -1    0.44    0.13
  -8   9   1    0.61    0.14
  -8   9   1    0.79    0.14
   7  -9  -1   -0.03    0.12
   7  -9  -1    0.03    0.08
  -7   9   1    0.12    0.08
  -7   9   1    0.03    0.08
   6  -9  -1    0.64    0.13
  -6   9   1    1.01    0.15
  -6   9   1    0.71    0.12
   5  -9  -1    0.01    0.14
   5  -9  -1    0.37    0.11
  -5   9   1    0.35    0.09
  -5   9   1    0.14    0.07
   4  -9  -1    6.33    0.34
  -4   9   1    5.92    0.31
  -4   9   1    6.35    0.31
   3  -9  -1   -0.09    0.09
   3  -9  -1   -0.05    0.06
   3  -9  -1    0.01    0.04
  -3   9   1   -0.05    0.05
  -3   9   1    0.00    0.05
  -3   9   1   -0.01    0.10
   2  -9  -1    3.58    0.32
   2  -9  -1    3.04    0.16
   2  -9  -1    3.03    0.20
  -2   9   1    2.86    0.18
  -2   9   1    2.77    0.20
   1  -9  -1    0.58    0.10
   1  -9  -1    0.51    0.08
  -1   9   1    0.50    0.11
  -1   9   1    0.56    0.09
   0  -9  -1    0.03    0.04
   0  -9  -1    0.02    0.05
   0   9   1   -0.02    0.05
   0   9   1   -0.06    0.08
   0   9   1    0.00    0.04
  -1  -9  -1    4.25    0.22
  -1  -9  -1    4.60    0.23
   1   9   1    4.10    0.26
   1   9   1    4.70    0.21
  -2  -9  -1    1.01    0.11
  -2  -9  -1    0.98    0.11
  -2  -9  -1    0.72    0.11
   2   9   1    0.64    0.11
   2   9   1    0.71    0.08
  -3  -9  -1    1.05    0.14
  -3  -9  -1    1.16    0.13
   3   9   1    1.01    0.08
   3   9   1    1.05    0.13
  -4  -9  -1    2.01    0.18
  -4  -9  -1    2.12    0.16
  -5  -9  -1    0.97    0.13
  -5  -9  -1    0.84    0.15
   5   9   1    0.96    0.13
  -6  -9  -1    0.91    0.13
  -6  -9  -1    0.95    0.17
   6   9   1    1.31    0.16
  -7  -9  -1    1.71    0.16
  -7  -9  -1    1.90    0.22
   7   9   1    2.00    0.26
   7   9   1    1.64    0.19
  -8  -9  -1    0.59    0.16
  -8  -9  -1    0.48    0.11
   8   9   1    0.45    0.18
   8   9   1    0.52    0.12
  -9  -9  -1   -0.06    0.06
  -9  -9  -1   -0.06    0.09
   9   9   1   -0.12    0.12
   9   9   1   -0.11    0.05
 -10  -9  -1    0.15    0.10
 -10  -9  -1    0.21    0.14
  10   9   1    0.37    0.14
  10   9   1    0.50    0.21
  10   9   1    0.14    0.09
 -11  -9  -1   -0.02    0.12
 -11  -9  -1    0.05    0.12
 -11  -9  -1    0.15    0.11
  11   9   1   -0.02    0.14
  11   9   1    0.02    0.09
  11   9   1    0.06    0.10
 -12  -9  -1   -0.05    0.07
 -12  -9  -1    0.03    0.13
 -12  -9  -1    0.03    0.12
  12   9   1    0.16    0.18
  12   9   1   -0.02    0.09
  12   9   1   -0.06    0.10
   9 -10  -1   -0.08    0.14
   9 -10  -1    0.12    0.11
  -9  10   1   -0.08    0.07
  -9  10   1    0.03    0.10
   8 -10  -1    0.02    0.17
   8 -10  -1    0.27    0.12
  -8  10   1    0.62    0.13
  -8  10   1    0.82    0.16
   7 -10  -1    0.05    0.09
   7 -10  -1   -0.10    0.14
  -7  10   1   -0.11    0.07
  -7  10   1    0.07    0.08
   6 -10  -1    0.48    0.12
   6 -10  -1    0.20    0.18
  -6  10   1    0.65    0.12
  -6  10   1    0.67    0.13
   5 -10  -1    0.06    0.15
   5 -10  -1    0.13    0.09
  -5  10   1    0.17    0.08
  -5  10   1    0.23    0.09
   4 -10  -1    0.03    0.06
   4 -10  -1    0.02    0.13
  -4  10   1    0.26    0.08
  -4  10   1    0.11    0.07
   3 -10  -1    0.28    0.16
   3 -10  -1    0.23    0.09
  -3  10   1    0.08    0.08
  -3  10   1    0.12    0.08
   2 -10  -1    4.05    0.20
   2 -10  -1    4.40    0.37
   2 -10  -1    3.80    0.24
  -2  10   1    3.98    0.23
   1 -10  -1    2.13    0.14
   1 -10  -1    1.94    0.16
  -1  10   1    2.09    0.15
  -1  10   1    2.02    0.19
   0 -10  -1    1.86    0.14
   0 -10  -1    1.74    0.15
   0  10   1    1.69    0.21
   0  10   1    1.89    0.14
  -1 -10  -1    4.50    0.24
  -1 -10  -1    4.23    0.22
   1  10   1    4.28    0.21
   1  10   1    4.07    0.27
  -2 -10  -1    1.01    0.12
  -2 -10  -1    0.82    0.11
   2  10   1    0.87    0.10
   2  10   1    1.06    0.15
  -3 -10  -1   -0.03    0.06
  -3 -10  -1   -0.08    0.05
   3  10   1    0.04    0.10
   3  10   1    0.07    0.06
  -4 -10  -1    2.18    0.19
  -4 -10  -1    2.10    0.16
  -5 -10  -1    1.69    0.19
  -5 -10  -1    1.87    0.16
   5  10   1    2.02    0.16
  -6 -10  -1    0.42    0.10
  -6 -10  -1    0.24    0.12
   6  10   1    0.21    0.08
   6  10   1    0.05    0.16
  -7 -10  -1    0.50    0.11
  -7 -10  -1    0.48    0.14
   7  10   1    0.24    0.10
   7  10   1   -0.11    0.12
  -8 -10  -1    0.16    0.09
  -8 -10  -1    0.11    0.11
   8  10   1    0.20    0.09
   8  10   1    0.03    0.12
  -9 -10  -1    0.08    0.08
  -9 -10  -1   -0.01    0.10
   9  10   1    0.05    0.14
   9  10   1    0.18    0.10
 -10 -10  -1    0.19    0.15
 -10 -10  -1    0.23    0.10
  10  10   1    0.18    0.10
  10  10   1    0.24    0.19
  10  10   1    0.30    0.13
 -11 -10  -1   -0.15    0.12
 -11 -10  -1   -0.04    0.09
  11  10   1   -0.02    0.09
  11  10   1   -0.05    0.14
  11  10   1    0.14    0.10
 -12 -10  -1    0.03    0.14
 -12 -10  -1   -0.03    0.08
  12  10   1   -0.06    0.10
  12  10   1    0.00    0.15
  12  10   1    0.06    0.10
   8 -11  -1    0.12    0.22
   8 -11  -1    0.58    0.16
  -8  11   1    0.62    0.15
  -8  11   1    0.57    0.14
   7 -11  -1   -0.15    0.16
   7 -11  -1    0.03    0.10
  -7  11   1    0.06    0.09
  -7  11   1    0.10    0.10
   6 -11  -1    0.36    0.12
   6 -11  -1    0.30    0.21
  -6  11   1    0.60    0.14
  -6  11   1    0.51    0.13
   5 -11  -1   -0.05    0.08
   5 -11  -1    0.08    0.16
  -5  11   1    0.05    0.07
  -5  11   1    0.02    0.07
   4 -11  -1    0.21    0.16
   4 -11  -1    0.09    0.08
  -4  11   1    0.03    0.07
  -4  11   1    0.06    0.08
   3 -11  -1    0.27    0.10
   3 -11  -1    0.50    0.18
  -3  11   1    0.37    0.10
  -3  11   1    0.39    0.09
   2 -11  -1   -0.02    0.04
   2 -11  -1   -0.02    0.05
  -2  11   1    0.01    0.07
  -2  11   1    0.04    0.06
   1 -11  -1    1.51    0.13
   1 -11  -1    1.47    0.17
  -1  11   1    1.32    0.15
  -1  11   1    1.40    0.18
   0 -11  -1   -0.02    0.06
   0 -11  -1    0.08    0.06
   0  11   1    0.05    0.08
   0  11   1   -0.02    0.05
  -1 -11  -1    0.54    0.10
  -1 -11  -1    0.70    0.11
   1  11   1    0.63    0.13
   1  11   1    0.73    0.10
  -2 -11  -1    1.28    0.14
   2  11   1    1.29    0.17
   2  11   1    1.27    0.11
  -3 -11  -1    2.52    0.18
   3  11   1    2.48    0.20
  -4 -11  -1    0.34    0.09
   4  11   1    0.32    0.10
  -5 -11  -1    2.83    0.20
  -5 -11  -1    2.67    0.24
   5  11   1    2.83    0.20
  -6 -11  -1    0.37    0.13
  -6 -11  -1    0.48    0.12
   6  11   1    0.23    0.07
   6  11   1    0.01    0.14
  -7 -11  -1    2.72    0.27
  -7 -11  -1    2.62    0.21
   7  11   1    2.70    0.22
  -8 -11  -1   -0.03    0.11
  -8 -11  -1   -0.08    0.06
   8  11   1    0.10    0.18
   8  11   1   -0.03    0.08
  -9 -11  -1    0.26    0.14
  -9 -11  -1    0.22    0.10
   9  11   1   -0.06    0.17
   9  11   1    0.12    0.09
 -10 -11  -1    0.11    0.10
 -10 -11  -1   -0.01    0.11
  10  11   1    0.00    0.14
  10  11   1   -0.05    0.08
  10  11   1    0.03    0.10
 -11 -11  -1   -0.12    0.09
 -11 -11  -1    0.14    0.14
  11  11   1    0.06    0.09
  11  11   1    0.06    0.16
  11  11   1    0.08    0.11
  -8  12   1   -0.04    0.09
   7 -12  -1   -0.03    0.18
   7 -12  -1   -0.07    0.08
  -7  12   1    0.03    0.08
  -7  12   1   -0.01    0.07
   6 -12  -1    0.23    0.11
   6 -12  -1    0.33    0.21
  -6  12   1    0.31    0.11
  -6  12   1    0.16    0.10
   5 -12  -1    0.58    0.14
   5 -12  -1    0.71    0.26
  -5  12   1    0.60    0.13
  -5  12   1    0.62    0.14
   4 -12  -1    1.57    0.31
   4 -12  -1    1.04    0.17
  -4  12   1    1.48    0.18
  -4  12   1    1.33    0.17
   3 -12  -1    0.54    0.13
  -3  12   1    0.56    0.12
  -3  12   1    0.62    0.12
   2 -12  -1    1.66    0.20
  -2  12   1    1.79    0.16
  -2  12   1    1.38    0.18
   1 -12  -1    2.68    0.18
   1 -12  -1    2.78    0.21
  -1  12   1    2.93    0.20
  -1  12   1    2.70    0.24
   0 -12  -1    0.05    0.07
   0 -12  -1    0.08    0.06
   0  12   1    0.00    0.06
   0  12   1    0.00    0.07
  -1 -12  -1   -0.04    0.05
  -1 -12  -1    0.07    0.07
   1  12   1    0.12    0.09
   1  12   1    0.15    0.07
  -2 -12  -1    2.68    0.19
   2  12   1    2.38    0.23
  -3 -12  -1    1.34    0.16
   3  12   1    1.25    0.18
  -4 -12  -1    0.83    0.13
   4  12   1    0.26    0.16
   4  12   1    0.64    0.13
  -5 -12  -1    0.10    0.08
   5  12   1    0.30    0.19
   5  12   1    0.38    0.11
  -6 -12  -1    0.35    0.10
   6  12   1    0.19    0.08
   6  12   1    0.03    0.14
  -7 -12  -1    0.48    0.13
  -7 -12  -1    0.31    0.14
   7  12   1    0.22    0.18
   7  12   1    0.22    0.09
  -8 -12  -1    0.22    0.10
  -8 -12  -1    0.28    0.14
   8  12   1    0.05    0.15
   8  12   1    0.17    0.09
  -9 -12  -1    0.29    0.12
  -9 -12  -1    0.30    0.15
   9  12   1    0.24    0.11
   9  12   1   -0.15    0.16
   9  12   1    0.39    0.14
 -10 -12  -1    0.13    0.15
 -10 -12  -1    0.17    0.11
  10  12   1    0.11    0.12
  10  12   1   -0.03    0.21
  10  12   1    0.12    0.11
 -11 -12  -1    0.11    0.11
 -11 -12  -1    0.05    0.13
  11  12   1    0.27    0.12
  11  12   1    0.01    0.10
   6 -13  -1    0.09    0.10
   6 -13  -1    0.12    0.17
  -6  13   1   -0.02    0.07
  -6  13   1   -0.02    0.09
   5 -13  -1    0.04    0.09
   5 -13  -1    0.13    0.17
  -5  13   1    0.15    0.09
  -5  13   1    0.08    0.09
   4 -13  -1   -0.09    0.07
  -4  13   1   -0.02    0.07
  -4  13   1   -0.08    0.06
   3 -13  -1    1.07    0.17
  -3  13   1    1.19    0.18
  -3  13   1    1.18    0.16
   2 -13  -1    0.01    0.07
  -2  13   1   -0.03    0.06
  -2  13   1    0.04    0.08
   1 -13  -1    1.65    0.15
   1 -13  -1    2.03    0.18
  -1  13   1    1.63    0.16
  -1  13   1    1.57    0.22
   0 -13  -1    0.57    0.11
   0 -13  -1    0.77    0.14
   0  13   1    0.65    0.16
   0  13   1    0.83    0.13
  -1 -13  -1    0.34    0.10
   1  13   1    0.00    0.09
  -2 -13  -1    0.49    0.10
   2  13   1    0.43    0.13
  -3 -13  -1    0.33    0.10
   3  13   1    0.14    0.10
  -4 -13  -1   -0.05    0.06
   4  13   1   -0.02    0.13
   4  13   1    0.01    0.08
  -5 -13  -1    0.91    0.15
   5  13   1    0.96    0.16
  -6 -13  -1    0.14    0.10
   6  13   1   -0.07    0.15
   6  13   1    0.19    0.10
  -7 -13  -1   -0.02    0.08
   7  13   1   -0.05    0.06
   7  13   1    0.00    0.17
  -8 -13  -1    0.06    0.11
   8  13   1   -0.02    0.08
   8  13   1    0.01    0.18
  -9 -13  -1    0.17    0.14
  -9 -13  -1    0.02    0.10
   9  13   1    0.05    0.10
   9  13   1    0.19    0.10
   9  13   1   -0.06    0.19
 -10 -13  -1    0.08    0.10
 -10 -13  -1    0.07    0.13
  10  13   1   -0.01    0.21
  10  13   1    0.11    0.11
  10  13   1    0.11    0.10
   5 -14  -1    0.07    0.10
  -5  14   1    0.29    0.11
  -5  14   1    0.19    0.11
   4 -14  -1    0.00    0.08
  -4  14   1    0.00    0.07
  -4  14   1   -0.02    0.08
   3 -14  -1    0.56    0.14
  -3  14   1    0.66    0.14
  -3  14   1    0.76    0.15
   2 -14  -1    0.19    0.09
  -2  14   1    0.07    0.10
  -2  14   1    0.05    0.08
   1 -14  -1    0.03    0.08
   1 -14  -1   -0.05    0.07
  -1  14   1    0.07    0.11
  -1  14   1   -0.01    0.07
   0 -14  -1    1.06    0.15
   0  14   1    0.71    0.18
  -1 -14  -1    1.02    0.14
   1  14   1    1.33    0.22
  -2 -14  -1    0.01    0.07
   2  14   1    0.09    0.11
  -3 -14  -1    0.72    0.14
   3  14   1    0.40    0.13
  -4 -14  -1    0.31    0.11
   4  14   1    0.33    0.12
  -5 -14  -1    0.04    0.08
   5  14   1    0.17    0.10
  -6 -14  -1   -0.05    0.07
   6  14   1    0.24    0.12
   6  14   1    0.09    0.17
  -7 -14  -1    0.42    0.13
   7  14   1    0.03    0.18
   7  14   1    0.35    0.13
  -8 -14  -1    0.00    0.11
   8  14   1    0.03    0.08
   8  14   1   -0.11    0.16
  -9 -14  -1    0.30    0.15
   9  14   1   -0.10    0.20
   9  14   1    0.12    0.10
   3 -15  -1    0.06    0.10
  -3  15   1   -0.02    0.08
  -3  15   1    0.08    0.09
   2 -15  -1    0.20    0.11
  -2  15   1    0.16    0.10
  -2  15   1    0.17    0.11
   1 -15  -1    0.10    0.08
  -1  15   1    0.25    0.13
   0 -15  -1   -0.11    0.06
   0  15   1    0.06    0.13
  -1 -15  -1   -0.06    0.07
   1  15   1   -0.03    0.10
  -2 -15  -1    0.15    0.08
   2  15   1    0.11    0.11
  -3 -15  -1   -0.05    0.07
   3  15   1   -0.24    0.07
  -4 -15  -1    0.50    0.13
   4  15   1    0.28    0.13
  -5 -15  -1    0.03    0.10
   5  15   1    0.27    0.13
  -6 -15  -1   -0.10    0.08
   6  15   1    0.02    0.08
  -7 -15  -1   -0.02    0.11
   7  15   1    0.00    0.10
  -1  16   1    0.08    0.10
   0  16   1   -0.05    0.11
  -1 -16  -1    0.03    0.08
   1  16   1    0.04    0.11
  -2 -16  -1    0.10    0.10
   2  16   1    0.20    0.13
  -3 -16  -1    0.14    0.10
   3  16   1    0.19    0.13
  -4 -16  -1    0.19    0.11
   4  16   1    0.03    0.11
  -5 -16  -1   -0.06    0.09
   5  16   1   -0.02    0.09
   5  15  -2    0.13    0.12
  -5 -15   2    0.17    0.13
   4  15  -2    0.50    0.16
  -4 -15   2    0.52    0.14
   3  15  -2   -0.09    0.08
  -3 -15   2   -0.03    0.09
   2  15  -2    0.52    0.16
  -2 -15   2    0.38    0.12
   1  15  -2   -0.08    0.11
  -1 -15   2    0.02    0.09
   0  15  -2   -0.23    0.09
   0  15  -2   -0.01    0.07
   0 -15   2   -0.05    0.07
  -1  15  -2    0.01    0.08
  -1  15  -2   -0.03    0.10
   1 -15   2    0.06    0.08
  -2  15  -2    0.34    0.11
  -2  15  -2    0.20    0.12
   2 -15   2    0.51    0.12
   7  14  -2   -0.02    0.09
  -7 -14   2   -0.09    0.08
   6  14  -2   -0.01    0.09
  -6 -14   2    0.02    0.11
   5  14  -2    0.07    0.09
  -5 -14   2    0.07    0.09
   4  14  -2    0.04    0.10
  -4 -14   2   -0.07    0.08
   3  14  -2    0.04    0.09
  -3 -14   2    0.08    0.09
   2  14  -2    0.03    0.11
  -2 -14   2    0.15    0.09
   1  14  -2    0.16    0.08
   1  14  -2    0.22    0.13
  -1 -14   2    0.09    0.09
   0  14  -2    0.35    0.10
   0  14  -2    0.26    0.13
   0 -14   2    0.26    0.10
  -1  14  -2    0.22    0.12
  -1  14  -2    0.26    0.10
   1 -14   2    0.20    0.10
  -2  14  -2    0.19    0.13
  -2  14  -2    0.17    0.09
   2 -14   2    0.02    0.10
   2 -14   2    0.17    0.09
  -3  14  -2    0.26    0.11
  -3  14  -2    0.15    0.11
   3 -14   2    0.19    0.11
  -4  14  -2   -0.01    0.07
  -4  14  -2   -0.09    0.07
   4 -14   2    0.08    0.09
   9  13  -2   -0.02    0.09
   9  13  -2    0.06    0.21
  -9 -13   2   -0.11    0.08
   8  13  -2    0.00    0.09
  -8 -13   2    0.03    0.10
   7  13  -2   -0.11    0.06
  -7 -13   2    0.13    0.11
   6  13  -2   -0.01    0.08
  -6 -13   2    0.06    0.09
   5  13  -2   -0.01    0.09
  -5 -13   2    0.11    0.09
   4  13  -2    0.66    0.14
  -4 -13   2    0.84    0.15
   3  13  -2    0.00    0.09
  -3 -13   2   -0.06    0.08
   2  13  -2    0.66    0.12
   2  13  -2    0.29    0.13
  -2 -13   2    0.68    0.14
   1  13  -2    0.85    0.14
   1  13  -2    0.89    0.19
  -1 -13   2    0.83    0.13
   0  13  -2    0.50    0.15
   0  13  -2    0.47    0.11
   0 -13   2    0.49    0.11
  -1  13  -2    0.06    0.08
  -1  13  -2    0.06    0.11
   1 -13   2    0.09    0.09
   1 -13   2   -0.07    0.06
  -2  13  -2    0.56    0.13
  -2  13  -2    0.80    0.16
   2 -13   2    0.65    0.14
   2 -13   2    0.62    0.12
  -3  13  -2   -0.04    0.07
  -3  13  -2   -0.03    0.08
   3 -13   2   -0.01    0.06
   3 -13   2    0.01    0.07
  -4  13  -2   -0.11    0.07
  -4  13  -2    0.03    0.08
   4 -13   2   -0.02    0.08
  -5  13  -2   -0.05    0.08
  -5  13  -2    0.03    0.09
   5 -13   2   -0.01    0.09
  -6  13  -2    0.05    0.09
  -6  13  -2    0.02    0.09
   6 -13   2    0.12    0.12
  10  12  -2    0.09    0.10
  10  12  -2    0.01    0.09
  10  12  -2    0.04    0.15
 -10 -12   2    0.18    0.15
 -10 -12   2    0.02    0.09
   9  12  -2    0.16    0.11
   9  12  -2    0.04    0.15
  -9 -12   2    0.22    0.12
   8  12  -2    0.06    0.09
   8  12  -2   -0.06    0.15
  -8 -12   2    0.17    0.11
   7  12  -2   -0.05    0.07
   7  12  -2   -0.09    0.15
  -7 -12   2   -0.09    0.09
   6  12  -2    0.17    0.09
  -6 -12   2    0.06    0.09
   5  12  -2    0.72    0.13
  -5 -12   2    1.00    0.15
   4  12  -2    0.07    0.08
  -4 -12   2   -0.09    0.06
   3  12  -2    3.15    0.21
  -3 -12   2    3.66    0.24
   2  12  -2    2.36    0.17
   2  12  -2    1.77    0.23
  -2 -12   2    2.10    0.18
   1  12  -2    2.98    0.27
   1  12  -2    3.74    0.23
  -1 -12   2    3.42    0.23
   0  12  -2    0.13    0.10
   0  12  -2   -0.02    0.05
   0 -12   2    0.02    0.06
  -1  12  -2    0.09    0.08
  -1  12  -2    0.22    0.12
   1 -12   2    0.24    0.08
   1 -12   2    0.16    0.08
  -2  12  -2    0.03    0.06
  -2  12  -2    0.00    0.07
   2 -12   2    0.06    0.06
   2 -12   2    0.07    0.08
  -3  12  -2    0.57    0.12
  -3  12  -2    0.31    0.11
   3 -12   2    0.36    0.12
   3 -12   2    0.48    0.10
  -4  12  -2    1.13    0.17
  -4  12  -2    1.13    0.16
   4 -12   2    0.81    0.16
  -5  12  -2    0.12    0.09
  -5  12  -2    0.10    0.09
   5 -12   2    0.17    0.10
  -6  12  -2    0.09    0.09
  -6  12  -2    0.20    0.10
   6 -12   2    0.02    0.09
  -7  12  -2    0.30    0.13
  -7  12  -2   -0.03    0.07
   7 -12   2    0.08    0.10
  11  11  -2   -0.05    0.09
  11  11  -2    0.05    0.10
 -11 -11   2    0.05    0.14
 -11 -11   2    0.02    0.09
  10  11  -2    0.16    0.11
  10  11  -2    0.26    0.13
  10  11  -2    0.04    0.15
 -10 -11   2    0.18    0.11
 -10 -11   2    0.44    0.18
   9  11  -2   -0.01    0.13
   9  11  -2    0.18    0.10
   9  11  -2    0.05    0.10
  -9 -11   2   -0.01    0.11
  -9 -11   2    0.02    0.08
   8  11  -2    0.01    0.14
   8  11  -2   -0.01    0.08
   8  11  -2    0.07    0.09
  -8 -11   2    0.15    0.13
  -8 -11   2   -0.07    0.07
   7  11  -2   -0.12    0.06
   7  11  -2    0.12    0.14
   7  11  -2    0.07    0.08
  -7 -11   2   -0.08    0.06
  -7 -11   2   -0.01    0.09
   6  11  -2    0.02    0.15
   6  11  -2    0.39    0.11
  -6 -11   2    0.31    0.10
   5  11  -2    0.02    0.14
   5  11  -2    0.35    0.10
  -5 -11   2    0.40    0.11
   4  11  -2    0.24    0.10
   4  11  -2    0.39    0.08
  -4 -11   2    0.28    0.09
   3  11  -2    0.05    0.05
   3  11  -2   -0.01    0.06
  -3 -11   2   -0.01    0.06
   2  11  -2    0.86    0.15
   2  11  -2    0.86    0.12
  -2 -11   2    0.90    0.13
   1  11  -2    2.53    0.17
   1  11  -2    1.81    0.22
  -1 -11   2    2.40    0.17
   0  11  -2    0.03    0.08
   0  11  -2    0.01    0.06
   0 -11   2    0.07    0.06
   0 -11   2   -0.02    0.06
  -1  11  -2    3.91    0.23
  -1  11  -2    3.28    0.26
   1 -11   2    3.81    0.22
   1 -11   2    3.72    0.24
  -2  11  -2    0.19    0.10
  -2  11  -2    0.18    0.08
   2 -11   2    0.11    0.07
   2 -11   2    0.26    0.09
  -3  11  -2    0.37    0.11
  -3  11  -2    0.50    0.11
   3 -11   2    0.48    0.10
   3 -11   2    0.41    0.12
  -4  11  -2    0.00    0.07
  -4  11  -2    0.00    0.06
   4 -11   2   -0.04    0.06
   4 -11   2   -0.01    0.07
  -5  11  -2    0.08    0.07
  -5  11  -2    0.11    0.09
   5 -11   2   -0.01    0.09
  -6  11  -2    0.17    0.10
  -6  11  -2    0.05    0.08
   6 -11   2   -0.05    0.09
  -7  11  -2    0.07    0.08
  -7  11  -2   -0.07    0.08
   7 -11   2    0.13    0.10
  -8  11  -2   -0.04    0.08
  -8  11  -2    0.01    0.09
   8 -11   2   -0.03    0.10
  11  10  -2    0.04    0.17
  11  10  -2    0.19    0.12
  11  10  -2    0.14    0.12
 -11 -10   2    0.12    0.15
 -11 -10   2    0.24    0.15
 -11 -10   2    0.03    0.10
  10  10  -2    0.14    0.11
  10  10  -2    0.36    0.13
  10  10  -2    0.26    0.20
 -10 -10   2    0.16    0.10
 -10 -10   2    0.33    0.16
 -10 -10   2    0.32    0.15
   9  10  -2    0.14    0.10
   9  10  -2    0.06    0.10
   9  10  -2   -0.03    0.15
  -9 -10   2    0.19    0.10
  -9 -10   2    0.03    0.12
  -9 -10   2    0.00    0.11
   8  10  -2    0.08    0.09
   8  10  -2   -0.04    0.11
   8  10  -2   -0.02    0.08
  -8 -10   2   -0.02    0.09
  -8 -10   2    0.05    0.08
   7  10  -2    0.38    0.17
   7  10  -2    0.19    0.09
   7  10  -2    0.28    0.11
  -7 -10   2    0.35    0.13
  -7 -10   2    0.33    0.10
   6  10  -2    0.07    0.08
   6  10  -2    0.03    0.10
   6  10  -2    0.09    0.07
  -6 -10   2    0.03    0.06
  -6 -10   2    0.10    0.09
   5  10  -2    0.26    0.15
   5  10  -2    0.75    0.11
   5  10  -2    0.61    0.12
  -5 -10   2    0.75    0.17
  -5 -10   2    0.74    0.12
   4  10  -2    0.00    0.06
   4  10  -2   -0.01    0.12
   4  10  -2    0.10    0.05
  -4 -10   2    0.07    0.06
   3  10  -2    1.33    0.11
   3  10  -2    1.44    0.16
  -3 -10   2    1.11    0.14
   2  10  -2   -0.01    0.06
   2  10  -2    0.08    0.06
  -2 -10   2    0.04    0.06
   1  10  -2    0.42    0.11
   1  10  -2    0.56    0.09
  -1 -10   2    0.51    0.09
  -1 -10   2    0.48    0.10
   0  10  -2    0.44    0.12
   0  10  -2    0.62    0.10
   0 -10   2    0.60    0.10
   0 -10   2    0.65    0.10
  -1  10  -2    1.64    0.14
  -1  10  -2    1.43    0.19
  -1  10  -2    1.50    0.14
   1 -10   2    1.60    0.14
   1 -10   2    1.56    0.14
  -2  10  -2    0.08    0.08
  -2  10  -2    0.10    0.06
  -2  10  -2    0.05    0.06
   2 -10   2    0.01    0.06
   2 -10   2    0.00    0.06
  -3  10  -2    0.76    0.12
  -3  10  -2    0.74    0.13
  -3  10  -2    0.87    0.13
   3 -10   2    0.73    0.10
   3 -10   2    0.88    0.14
  -4  10  -2    0.04    0.07
  -4  10  -2    0.03    0.06
  -4  10  -2   -0.06    0.06
   4 -10   2    0.00    0.07
  -5  10  -2    0.35    0.10
  -5  10  -2    0.15    0.08
  -5  10  -2    0.23    0.10
   5 -10   2    0.17    0.10
  -6  10  -2    0.02    0.08
  -6  10  -2    0.06    0.07
  -6  10  -2    0.05    0.07
   6 -10   2    0.14    0.09
  -7  10  -2    0.03    0.08
  -7  10  -2    0.01    0.08
  -7  10  -2   -0.03    0.07
   7 -10   2   -0.10    0.09
  -8  10  -2   -0.15    0.07
  -8  10  -2   -0.04    0.08
   8 -10   2    0.02    0.10
  -9  10  -2    0.07    0.10
  -9  10  -2   -0.10    0.07
   9 -10   2    0.19    0.10
  12   9  -2    0.07    0.10
  12   9  -2    0.02    0.16
  12   9  -2   -0.02    0.10
 -12  -9   2    0.05    0.11
 -12  -9   2    0.04    0.14
  11   9  -2   -0.03    0.08
  11   9  -2   -0.04    0.10
  11   9  -2    0.09    0.17
 -11  -9   2   -0.01    0.08
 -11  -9   2    0.02    0.13
 -11  -9   2   -0.03    0.12
  10   9  -2    0.10    0.16
  10   9  -2    0.05    0.09
  10   9  -2   -0.02    0.09
 -10  -9   2   -0.02    0.08
 -10  -9   2    0.08    0.12
 -10  -9   2    0.05    0.13
   9   9  -2    0.17    0.16
   9   9  -2    0.15    0.10
   9   9  -2    0.19    0.11
  -9  -9   2    0.15    0.13
  -9  -9   2    0.08    0.11
  -9  -9   2    0.14    0.09
   8   9  -2    0.14    0.10
   8   9  -2    0.20    0.15
   8   9  -2    0.00    0.08
  -8  -9   2    0.11    0.11
  -8  -9   2    0.23    0.10
  -8  -9   2    0.09    0.11
   7   9  -2    0.30    0.11
   7   9  -2    0.24    0.10
   7   9  -2    0.40    0.17
  -7  -9   2    0.35    0.13
  -7  -9   2    0.22    0.11
  -7  -9   2    0.33    0.10
   6   9  -2    0.74    0.13
   6   9  -2    0.70    0.13
   6   9  -2    0.62    0.18
   6   9  -2    0.56    0.09
  -6  -9   2    0.72    0.12
  -6  -9   2    0.64    0.15
   5   9  -2    1.92    0.17
   5   9  -2    1.73    0.23
   5   9  -2    1.93    0.16
   5   9  -2    2.12    0.14
  -5  -9   2    1.89    0.18
  -5  -9   2    1.69    0.15
   4   9  -2    2.20    0.17
   4   9  -2    2.04    0.14
   4   9  -2    1.70    0.14
  -4  -9   2    1.71    0.15
  -4  -9   2    2.05    0.18
   3   9  -2    2.06    0.14
   3   9  -2    2.07    0.16
  -3  -9   2    2.10    0.15
   2   9  -2    4.38    0.25
   2   9  -2    4.16    0.22
  -2  -9   2    4.52    0.23
   1   9  -2    7.11    0.32
   1   9  -2    7.48    0.36
  -1  -9   2    7.31    0.32
  -1  -9   2    6.94    0.32
   0   9  -2    6.57    0.36
   0   9  -2    6.96    0.31
   0   9  -2    7.19    0.32
   0  -9   2    6.62    0.31
   0  -9   2    7.13    0.33
  -1   9  -2   11.48    0.46
  -1   9  -2   10.93    0.52
  -1   9  -2   11.32    0.47
   1  -9   2   11.23    0.46
   1  -9   2   11.48    0.48
  -2   9  -2    0.26    0.09
  -2   9  -2    0.22    0.07
  -2   9  -2    0.28    0.07
   2  -9   2    0.37    0.08
   2  -9   2    0.51    0.10
  -3   9  -2    5.87    0.30
  -3   9  -2    5.37    0.30
  -3   9  -2    5.60    0.30
   3  -9   2    6.01    0.40
   3  -9   2    5.48    0.31
  -4   9  -2    0.61    0.11
  -4   9  -2    0.78    0.13
  -4   9  -2    0.78    0.12
   4  -9   2    0.83    0.19
   4  -9   2    0.79    0.14
  -5   9  -2   -0.05    0.06
  -5   9  -2    0.04    0.05
  -5   9  -2    0.10    0.07
   5  -9   2    0.04    0.08
  -6   9  -2    0.31    0.10
  -6   9  -2    0.40    0.10
  -6   9  -2    0.38    0.11
   6  -9   2    0.51    0.13
  -7   9  -2    2.31    0.21
  -7   9  -2    2.37    0.21
  -7   9  -2    2.12    0.19
   7  -9   2    2.40    0.23
  -8   9  -2   -0.15    0.08
  -8   9  -2    0.02    0.08
  -8   9  -2   -0.12    0.07
   8  -9   2    0.00    0.08
  -9   9  -2   -0.09    0.06
  -9   9  -2   -0.03    0.08
   9  -9   2   -0.09    0.09
 -10   9  -2    0.23    0.12
 -10   9  -2    0.06    0.10
  10  -9   2    0.02    0.11
  12   8  -2    0.12    0.11
  12   8  -2   -0.02    0.09
  12   8  -2    0.10    0.19
 -12  -8   2    0.03    0.14
 -12  -8   2   -0.01    0.11
  11   8  -2    0.19    0.20
  11   8  -2    0.06    0.11
  11   8  -2    0.05    0.09
 -11  -8   2    0.09    0.10
 -11  -8   2    0.07    0.12
 -11  -8   2    0.06    0.13
  10   8  -2    0.16    0.18
  10   8  -2    0.12    0.09
  10   8  -2    0.09    0.10
 -10  -8   2    0.01    0.06
 -10  -8   2    0.24    0.14
 -10  -8   2    0.16    0.12
   9   8  -2    0.04    0.16
   9   8  -2   -0.07    0.07
   9   8  -2   -0.05    0.07
  -9  -8   2    0.06    0.11
  -9  -8   2    0.09    0.07
  -9  -8   2    0.02    0.10
   8   8  -2    3.63    0.26
   8   8  -2    3.65    0.37
   8   8  -2    3.49    0.25
  -8  -8   2    3.69    0.23
  -8  -8   2    3.57    0.29
  -8  -8   2    3.75    0.31
   7   8  -2    0.00    0.06
   7   8  -2   -0.03    0.11
   7   8  -2   -0.03    0.06
   7   8  -2   -0.07    0.07
  -7  -8   2    0.06    0.08
  -7  -8   2    0.09    0.06
  -7  -8   2   -0.08    0.08
   6   8  -2    0.41    0.08
   6   8  -2    0.45    0.10
   6   8  -2    0.39    0.15
   6   8  -2    0.28    0.09
  -6  -8   2    0.54    0.13
  -6  -8   2    0.29    0.12
  -6  -8   2    0.21    0.08
   5   8  -2    0.01    0.05
   5   8  -2   -0.17    0.07
   5   8  -2    0.06    0.07
   5   8  -2    0.03    0.07
  -5  -8   2    0.00    0.07
  -5  -8   2   -0.02    0.05
  -5  -8   2    0.00    0.07
   4   8  -2    0.30    0.08
   4   8  -2    0.35    0.07
   4   8  -2    0.25    0.12
  -4  -8   2    0.36    0.08
  -4  -8   2    0.31    0.09
   3   8  -2    5.10    0.24
   3   8  -2    5.13    0.25
   3   8  -2    5.21    0.27
  -3  -8   2    5.14    0.27
  -3  -8   2    5.26    0.26
   2   8  -2    7.92    0.32
   2   8  -2    7.61    0.33
   2   8  -2    7.77    0.35
  -2  -8   2    7.69    0.34
  -2  -8   2    8.03    0.36
  -2  -8   2    8.41    0.41
   1   8  -2    1.95    0.15
   1   8  -2    1.73    0.11
   1   8  -2    1.69    0.12
  -1  -8   2    1.59    0.12
  -1  -8   2    1.72    0.12
   0   8  -2    0.99    0.09
   0   8  -2    0.85    0.10
   0   8  -2    0.73    0.12
   0  -8   2    1.09    0.10
   0  -8   2    1.06    0.11
  -1   8  -2    2.02    0.17
  -1   8  -2    2.00    0.14
  -1   8  -2    2.15    0.14
   1  -8   2    2.01    0.13
   1  -8   2    1.93    0.15
  -2   8  -2    8.69    0.37
  -2   8  -2    8.38    0.40
   2  -8   2    8.30    0.39
  -3   8  -2    0.17    0.07
  -3   8  -2    0.30    0.11
  -3   8  -2    0.26    0.07
   3  -8   2    0.16    0.07
   3  -8   2    0.26    0.12
  -4   8  -2    1.66    0.15
  -4   8  -2    1.46    0.14
  -4   8  -2    1.70    0.14
   4  -8   2    1.79    0.19
   4  -8   2    1.29    0.20
  -5   8  -2    8.86    0.42
  -5   8  -2    8.84    0.40
  -5   8  -2    8.97    0.42
   5  -8   2    8.75    0.44
  -6   8  -2    0.72    0.13
  -6   8  -2    0.78    0.12
  -6   8  -2    0.70    0.13
   6  -8   2    0.49    0.13
  -7   8  -2    0.35    0.11
  -7   8  -2    0.31    0.11
  -7   8  -2    0.40    0.10
   7  -8   2    0.33    0.12
  -8   8  -2    0.01    0.08
  -8   8  -2   -0.02    0.07
  -8   8  -2    0.05    0.07
   8  -8   2    0.08    0.09
  -9   8  -2    0.05    0.08
  -9   8  -2    0.01    0.08
  -9   8  -2    0.17    0.09
   9  -8   2    0.07    0.09
 -10   8  -2    0.09    0.09
 -10   8  -2   -0.08    0.09
  10  -8   2    0.04    0.10
 -13  -7   2    0.15    0.16
  12   7  -2   -0.03    0.11
  12   7  -2   -0.08    0.19
  12   7  -2   -0.02    0.10
 -12  -7   2    0.00    0.12
  11   7  -2   -0.05    0.09
  11   7  -2   -0.26    0.17
  11   7  -2   -0.01    0.08
 -11  -7   2    0.03    0.11
 -11  -7   2    0.03    0.11
  10   7  -2    0.01    0.08
  10   7  -2    0.03    0.09
  10   7  -2   -0.18    0.16
 -10  -7   2   -0.02    0.05
 -10  -7   2   -0.09    0.08
 -10  -7   2   -0.01    0.09
   9   7  -2    0.27    0.10
   9   7  -2    0.23    0.10
   9   7  -2    0.52    0.22
  -9  -7   2    0.42    0.10
  -9  -7   2    0.41    0.15
  -9  -7   2    0.25    0.13
   8   7  -2    2.30    0.21
   8   7  -2    2.60    0.21
   8   7  -2    2.27    0.17
   8   7  -2    2.24    0.30
  -8  -7   2    2.24    0.24
  -8  -7   2    2.24    0.23
  -8  -7   2    2.32    0.17
   7   7  -2    0.17    0.07
   7   7  -2    0.14    0.08
   7   7  -2    0.15    0.09
   7   7  -2    0.08    0.15
  -7  -7   2    0.05    0.06
  -7  -7   2    0.11    0.10
  -7  -7   2    0.29    0.12
   6   7  -2    0.22    0.09
   6   7  -2    0.30    0.15
   6   7  -2    0.18    0.07
   6   7  -2    0.23    0.08
  -6  -7   2    0.26    0.07
  -6  -7   2    0.12    0.09
  -6  -7   2    0.18    0.10
   5   7  -2    0.17    0.06
   5   7  -2    0.06    0.06
   5   7  -2    0.13    0.07
   5   7  -2    0.23    0.12
  -5  -7   2    0.13    0.08
  -5  -7   2    0.14    0.07
  -5  -7   2    0.12    0.09
   4   7  -2    0.10    0.06
   4   7  -2    0.15    0.07
   4   7  -2    0.16    0.10
   4   7  -2    0.19    0.06
  -4  -7   2    0.07    0.07
  -4  -7   2    0.07    0.05
  -4  -7   2    0.08    0.06
   3   7  -2    0.30    0.06
   3   7  -2    0.25    0.06
   3   7  -2    0.21    0.07
   3   7  -2    0.27    0.10
  -3  -7   2    0.31    0.08
  -3  -7   2    0.21    0.06
   2   7  -2    0.03    0.04
   2   7  -2    0.06    0.03
   2   7  -2    0.00    0.03
   2   7  -2    0.02    0.08
   2   7  -2    0.00    0.03
  -2  -7   2   -0.03    0.02
  -2  -7   2   -0.01    0.04
  -2  -7   2    0.01    0.04
   1   7  -2   14.88    0.53
   1   7  -2   14.99    0.54
   1   7  -2   14.44    0.55
   1   7  -2   15.90    0.58
  -1  -7   2   14.78    0.56
  -1  -7   2   14.50    0.55
  -1  -7   2   14.79    0.55
   0   7  -2    3.48    0.18
   0   7  -2    3.03    0.20
   0  -7   2    3.26    0.17
   0  -7   2    3.29    0.18
  -1   7  -2   11.47    0.44
  -1   7  -2   10.33    0.47
  -1   7  -2   11.31    0.44
   1  -7   2   11.42    0.46
  -2   7  -2    6.76    0.33
  -2   7  -2    6.78    0.31
  -2   7  -2    6.86    0.31
   2  -7   2    6.88    0.32
   2  -7   2    7.15    0.39
  -3   7  -2    1.06    0.12
  -3   7  -2    0.93    0.12
  -3   7  -2    1.07    0.12
   3  -7   2    0.75    0.12
   3  -7   2    1.00    0.18
  -4   7  -2    0.00    0.05
  -4   7  -2    0.07    0.06
  -4   7  -2    0.07    0.06
   4  -7   2   -0.07    0.07
   4  -7   2   -0.05    0.06
  -5   7  -2    0.03    0.06
  -5   7  -2   -0.03    0.05
  -5   7  -2    0.09    0.07
   5  -7   2    0.02    0.07
   5  -7   2   -0.02    0.07
  -6   7  -2    1.76    0.15
  -6   7  -2    2.04    0.17
  -6   7  -2    1.92    0.17
   6  -7   2    1.89    0.18
  -7   7  -2    4.83    0.29
  -7   7  -2    4.86    0.27
  -7   7  -2    4.48    0.29
   7  -7   2    5.32    0.32
  -8   7  -2   -0.03    0.07
  -8   7  -2    0.10    0.07
  -8   7  -2   -0.08    0.08
   8  -7   2   -0.01    0.08
  -9   7  -2   -0.02    0.06
  -9   7  -2   -0.15    0.08
  -9   7  -2   -0.01    0.08
   9  -7   2   -0.04    0.08
 -10   7  -2    0.43    0.12
 -10   7  -2    0.32    0.12
 -10   7  -2    0.54    0.14
  10  -7   2    0.30    0.11
 -11   7  -2    0.05    0.09
 -11   7  -2    0.06    0.10
  11  -7   2   -0.17    0.08
  13   6  -2   -0.11    0.09
  13   6  -2    0.04    0.22
  13   6  -2   -0.01    0.10
 -13  -6   2   -0.02    0.14
  12   6  -2    0.51    0.32
  12   6  -2    0.22    0.11
  12   6  -2    0.37    0.14
 -12  -6   2    0.33    0.18
  11   6  -2   -0.01    0.08
  11   6  -2    0.08    0.10
 -11  -6   2    0.09    0.11
 -11  -6   2   -0.06    0.11
  10   6  -2   -0.03    0.08
  10   6  -2    0.06    0.08
 -10  -6   2    0.00    0.12
 -10  -6   2   -0.01    0.09
 -10  -6   2   -0.01    0.07
   9   6  -2    0.05    0.06
   9   6  -2    0.06    0.09
   9   6  -2    0.05    0.08
  -9  -6   2    0.09    0.11
  -9  -6   2    0.03    0.06
  -9  -6   2   -0.04    0.08
   8   6  -2    0.42    0.09
   8   6  -2    0.45    0.12
   8   6  -2    0.41    0.11
  -8  -6   2    0.38    0.14
  -8  -6   2    0.36    0.09
  -8  -6   2    0.35    0.13
   7   6  -2    7.99    0.39
   7   6  -2    7.87    0.35
   7   6  -2    7.53    0.38
  -7  -6   2    7.66    0.34
  -7  -6   2    7.63    0.42
  -7  -6   2    7.71    0.42
   6   6  -2    0.02    0.05
   6   6  -2    0.21    0.07
   6   6  -2    0.30    0.09
  -6  -6   2    0.26    0.10
  -6  -6   2    0.17    0.06
  -6  -6   2    0.34    0.11
   5   6  -2    0.39    0.09
   5   6  -2    0.59    0.17
   5   6  -2    0.39    0.09
   5   6  -2    0.45    0.08
  -5  -6   2    0.30    0.10
  -5  -6   2    0.33    0.09
  -5  -6   2    0.40    0.07
   4   6  -2   33.88    1.18
   4   6  -2   34.31    1.17
   4   6  -2   34.42    1.28
   4   6  -2   33.33    1.19
  -4  -6   2   33.46    1.21
  -4  -6   2   33.06    1.16
  -4  -6   2   32.86    1.22
   3   6  -2    0.35    0.06
   3   6  -2    0.44    0.08
   3   6  -2    0.43    0.11
   3   6  -2    0.26    0.06
  -3  -6   2    0.39    0.08
  -3  -6   2    0.31    0.08
  -3  -6   2    0.41    0.07
   2   6  -2    5.18    0.23
   2   6  -2    5.10    0.22
   2   6  -2    5.27    0.24
   2   6  -2    5.09    0.28
  -2  -6   2    5.14    0.23
  -2  -6   2    5.17    0.25
   1   6  -2    4.82    0.20
   1   6  -2    4.66    0.21
   1   6  -2    4.75    0.20
  -1  -6   2    4.71    0.21
  -1  -6   2    4.90    0.21
  -1  -6   2    4.62    0.21
   0   6  -2    2.05    0.14
   0   6  -2    1.97    0.12
   0   6  -2    2.23    0.13
   0   6  -2    2.00    0.09
  -1   6  -2    2.94    0.15
  -1   6  -2    3.03    0.16
  -1   6  -2    2.71    0.18
  -2   6  -2    4.25    0.22
  -2   6  -2    4.43    0.23
  -2   6  -2    4.59    0.22
   2  -6   2    4.81    0.29
  -3   6  -2   14.91    0.58
  -3   6  -2   14.76    0.57
  -3   6  -2   15.69    0.58
  -4   6  -2    1.34    0.12
  -4   6  -2    1.35    0.11
  -4   6  -2    1.09    0.13
  -5   6  -2    0.16    0.07
  -5   6  -2   -0.02    0.06
  -5   6  -2    0.11    0.06
   5  -6   2    0.06    0.08
  -6   6  -2    8.45    0.40
  -6   6  -2    8.47    0.39
  -6   6  -2    8.60    0.38
   6  -6   2    8.71    0.42
  -7   6  -2   -0.01    0.06
  -7   6  -2   -0.08    0.05
  -7   6  -2    0.00    0.06
   7  -6   2   -0.04    0.06
   7  -6   2    0.06    0.08
  -8   6  -2    3.46    0.23
  -8   6  -2    4.06    0.26
  -8   6  -2    3.76    0.25
   8  -6   2    3.71    0.27
  -9   6  -2    0.15    0.09
  -9   6  -2   -0.10    0.06
  -9   6  -2   -0.07    0.06
   9  -6   2    0.11    0.09
 -10   6  -2    0.69    0.14
 -10   6  -2    0.57    0.13
 -10   6  -2    0.68    0.14
  10  -6   2    0.46    0.13
 -11   6  -2    0.26    0.11
 -11   6  -2    0.20    0.11
 -11   6  -2    0.16    0.11
  11  -6   2    0.26    0.11
  13   5  -2   -0.06    0.09
  13   5  -2    0.13    0.12
 -13  -5   2    0.08    0.16
  12   5  -2    0.37    0.13
  12   5  -2    0.19    0.12
 -12  -5   2    0.34    0.17
  11   5  -2    0.09    0.09
  11   5  -2   -0.02    0.10
 -11  -5   2    0.05    0.14
 -11  -5   2    0.24    0.14
  10   5  -2    0.46    0.13
  10   5  -2    0.29    0.09
  10   5  -2    0.36    0.11
 -10  -5   2    0.29    0.14
 -10  -5   2    0.42    0.16
   9   5  -2    1.21    0.15
   9   5  -2    1.54    0.20
   9   5  -2    1.16    0.17
  -9  -5   2    1.64    0.24
  -9  -5   2    1.47    0.13
  -9  -5   2    1.48    0.25
   8   5  -2    1.04    0.15
   8   5  -2    1.18    0.14
   8   5  -2    0.91    0.14
  -8  -5   2    1.22    0.20
  -8  -5   2    1.40    0.19
  -8  -5   2    1.25    0.11
   7   5  -2    0.40    0.10
   7   5  -2    0.14    0.07
   7   5  -2    0.08    0.07
  -7  -5   2    0.20    0.10
  -7  -5   2    0.13    0.05
  -7  -5   2    0.10    0.08
   6   5  -2    0.31    0.09
   6   5  -2    0.29    0.08
   6   5  -2    0.23    0.06
  -6  -5   2    0.29    0.10
  -6  -5   2    0.29    0.07
  -6  -5   2    0.32    0.11
   5   5  -2    1.62    0.12
   5   5  -2    1.77    0.14
   5   5  -2    1.67    0.14
  -5  -5   2    1.83    0.12
  -5  -5   2    1.52    0.15
  -5  -5   2    1.63    0.16
   4   5  -2    1.18    0.11
   4   5  -2    1.29    0.11
   4   5  -2    1.34    0.10
  -4  -5   2    1.27    0.13
  -4  -5   2    1.19    0.09
  -4  -5   2    1.27    0.12
   3   5  -2   27.94    0.98
   3   5  -2   27.99    0.99
   3   5  -2   28.45    0.98
   3   5  -2   27.88    1.05
  -3  -5   2   28.31    1.01
  -3  -5   2   28.53    0.97
  -3  -5   2   27.95    1.01
   2   5  -2   42.53    1.46
   2   5  -2   41.96    1.52
   2   5  -2   43.03    1.48
   2   5  -2   43.08    1.46
  -2  -5   2   44.82    1.46
  -2  -5   2   43.71    1.48
  -2  -5   2   44.77    1.48
   1   5  -2   85.49    2.79
   1   5  -2   88.08    2.82
   1   5  -2   82.84    2.81
  -1  -5   2   84.80    2.81
  -1  -5   2   84.55    2.81
   0   5  -2  121.99    3.84
   0   5  -2  113.82    3.79
   0   5  -2  115.36    3.82
   0   5  -2  115.08    3.81
  -1   5  -2   10.22    0.43
  -1   5  -2   10.83    0.40
  -1   5  -2   10.83    0.41
  -2   5  -2    9.31    0.36
  -2   5  -2    9.48    0.37
  -2   5  -2    9.30    0.38
   2  -5   2    8.46    0.43
  -3   5  -2    3.40    0.18
  -3   5  -2    3.50    0.18
  -3   5  -2    3.61    0.18
  -4   5  -2    0.74    0.09
  -4   5  -2    0.78    0.10
  -4   5  -2    0.67    0.09
  -5   5  -2    3.68    0.21
  -5   5  -2    4.04    0.20
  -5   5  -2    3.65    0.21
  -6   5  -2    0.25    0.08
  -6   5  -2    0.19    0.07
  -6   5  -2    0.22    0.07
   6  -5   2    0.19    0.10
  -7   5  -2    1.07    0.14
  -7   5  -2    1.08    0.13
  -7   5  -2    0.86    0.13
   7  -5   2    0.89    0.15
  -8   5  -2    1.71    0.17
  -8   5  -2    1.90    0.16
  -8   5  -2    2.20    0.18
   8  -5   2    1.67    0.20
  -9   5  -2   -0.03    0.07
  -9   5  -2    0.07    0.07
  -9   5  -2    0.02    0.08
   9  -5   2   -0.02    0.07
 -10   5  -2    0.76    0.15
 -10   5  -2    0.85    0.14
 -10   5  -2    0.85    0.15
  10  -5   2    0.95    0.16
 -11   5  -2    0.00    0.07
 -11   5  -2   -0.13    0.09
 -11   5  -2   -0.12    0.06
  11  -5   2    0.04    0.08
 -12   5  -2    0.07    0.11
 -12   5  -2    0.10    0.10
  12  -5   2    0.08    0.10
  13   4  -2   -0.11    0.10
  13   4  -2   -0.06    0.10
 -13  -4   2   -0.01    0.09
 -13  -4   2    0.06    0.15
  12   4  -2    0.02    0.09
  12   4  -2    0.21    0.12
 -12  -4   2    0.13    0.15
 -12  -4   2    0.08    0.10
  11   4  -2   -0.10    0.07
  11   4  -2    0.01    0.09
 -11  -4   2   -0.01    0.07
 -11  -4   2    0.11    0.14
  10   4  -2    0.07    0.10
  10   4  -2    0.07    0.07
  10   4  -2    0.01    0.08
 -10  -4   2    0.11    0.08
 -10  -4   2   -0.02    0.10
 -10  -4   2   -0.03    0.11
   9   4  -2    0.17    0.09
   9   4  -2    0.21    0.08
   9   4  -2    0.18    0.09
  -9  -4   2    0.24    0.08
  -9  -4   2    0.32    0.14
  -9  -4   2    0.31    0.08
  -9  -4   2    0.20    0.12
   8   4  -2    0.00    0.07
   8   4  -2    0.07    0.07
   8   4  -2    0.14    0.06
  -8  -4   2    0.11    0.10
  -8  -4   2    0.22    0.07
  -8  -4   2    0.19    0.08
  -8  -4   2    0.15    0.10
   7   4  -2    3.86    0.24
   7   4  -2    3.63    0.21
   7   4  -2    3.60    0.23
  -7  -4   2    3.44    0.26
  -7  -4   2    4.00    0.28
  -7  -4   2    4.03    0.20
  -7  -4   2    3.58    0.21
   6   4  -2    2.36    0.17
   6   4  -2    2.55    0.17
   6   4  -2    2.30    0.15
  -6  -4   2    2.23    0.20
  -6  -4   2    2.17    0.14
  -6  -4   2    2.24    0.14
  -6  -4   2    2.26    0.19
   5   4  -2    8.39    0.34
   5   4  -2    8.55    0.37
   5   4  -2    7.78    0.36
  -5  -4   2    8.15    0.39
  -5  -4   2    8.16    0.40
  -5  -4   2    8.22    0.33
   4   4  -2   14.46    0.52
   4   4  -2   13.45    0.53
   4   4  -2   14.05    0.53
  -4  -4   2   14.01    0.50
  -4  -4   2   13.07    0.56
  -4  -4   2   14.13    0.56
   3   4  -2   38.00    1.27
   3   4  -2   36.91    1.27
   3   4  -2   36.99    1.26
  -3  -4   2   37.72    1.25
  -3  -4   2   36.64    1.30
  -3  -4   2   36.20    1.29
   2   4  -2    1.49    0.14
   2   4  -2    1.57    0.11
   2   4  -2    1.76    0.10
  -2  -4   2    1.73    0.12
  -2  -4   2    1.70    0.10
  -2  -4   2    1.66    0.11
   1   4  -2   31.11    1.03
   1   4  -2   30.49    1.04
  -1  -4   2   30.93    1.04
  -1  -4   2   30.55    1.05
   0   4  -2    0.59    0.06
  -1   4  -2  101.81    3.36
  -1   4  -2  102.82    3.36
   1  -4   2  102.86    3.42
  -2   4  -2    7.41    0.30
  -2   4  -2    7.11    0.29
  -2   4  -2    7.16    0.31
  -3   4  -2   47.39    1.62
  -3   4  -2   48.70    1.60
  -3   4  -2   47.11    1.61
  -4   4  -2    7.70    0.31
  -4   4  -2    7.18    0.31
  -4   4  -2    6.75    0.30
  -4   4  -2    7.32    0.30
   4  -4   2    7.28    0.26
  -5   4  -2    3.13    0.17
  -5   4  -2    3.30    0.18
  -5   4  -2    2.99    0.18
  -5   4  -2    2.95    0.17
  -6   4  -2    3.45    0.17
  -6   4  -2    3.70    0.21
  -6   4  -2    3.52    0.20
  -6   4  -2    3.55    0.22
  -6   4  -2    3.22    0.18
   6  -4   2    2.90    0.27
  -7   4  -2    1.45    0.13
  -7   4  -2    1.69    0.14
  -7   4  -2    1.40    0.13
  -7   4  -2    1.35    0.10
   7  -4   2    1.06    0.22
  -8   4  -2    0.17    0.07
  -8   4  -2    0.04    0.07
  -8   4  -2    0.03    0.06
   8  -4   2   -0.09    0.06
   8  -4   2    0.09    0.11
  -9   4  -2    0.16    0.09
  -9   4  -2    0.10    0.08
  -9   4  -2    0.13    0.08
   9  -4   2    0.06    0.10
   9  -4   2    0.13    0.09
 -10   4  -2   -0.01    0.07
 -10   4  -2    0.05    0.08
 -10   4  -2    0.09    0.08
  10  -4   2    0.11    0.09
 -11   4  -2   -0.03    0.08
 -11   4  -2    0.10    0.09
 -11   4  -2   -0.16    0.07
  11  -4   2   -0.05    0.08
 -12   4  -2    0.55    0.15
 -12   4  -2    0.42    0.13
 -12   4  -2    0.60    0.14
  12  -4   2    0.55    0.15
  12  -4   2    0.52    0.14
  13   3  -2    0.03    0.10
  13   3  -2   -0.12    0.07
 -13  -3   2    0.12    0.10
 -13  -3   2   -0.11    0.15
  12   3  -2    0.16    0.12
  12   3  -2    0.19    0.10
 -12  -3   2    0.07    0.09
 -12  -3   2    0.09    0.15
  11   3  -2    0.43    0.13
  11   3  -2    0.25    0.13
  11   3  -2    0.13    0.09
 -11  -3   2    0.30    0.18
 -11  -3   2    0.23    0.11
  10   3  -2    0.11    0.08
  10   3  -2    0.04    0.08
  10   3  -2    0.07    0.09
 -10  -3   2    0.13    0.14
 -10  -3   2    0.07    0.07
 -10  -3   2    0.02    0.10
   9   3  -2    0.07    0.08
   9   3  -2    0.33    0.09
   9   3  -2    0.26    0.10
  -9  -3   2    0.11    0.11
  -9  -3   2    0.12    0.08
  -9  -3   2    0.25    0.13
   8   3  -2    0.82    0.12
   8   3  -2    0.55    0.11
   8   3  -2    0.66    0.13
  -8  -3   2    0.68    0.11
  -8  -3   2    0.69    0.09
  -8  -3   2    0.48    0.13
  -8  -3   2    0.70    0.17
   7   3  -2    2.01    0.16
   7   3  -2    2.04    0.16
   7   3  -2    1.97    0.15
  -7  -3   2    2.09    0.19
  -7  -3   2    1.96    0.20
  -7  -3   2    2.06    0.13
  -7  -3   2    1.79    0.14
   6   3  -2    6.43    0.31
   6   3  -2    6.52    0.29
   6   3  -2    6.46    0.31
  -6  -3   2    6.25    0.28
  -6  -3   2    6.12    0.34
  -6  -3   2    6.62    0.27
  -6  -3   2    6.71    0.35
   5   3  -2    1.09    0.10
   5   3  -2    1.17    0.11
   5   3  -2    1.19    0.11
  -5  -3   2    1.22    0.10
  -5  -3   2    1.16    0.14
  -5  -3   2    1.22    0.13
  -5  -3   2    1.22    0.08
   4   3  -2   -0.01    0.04
   4   3  -2    0.02    0.04
   4   3  -2    0.02    0.04
  -4  -3   2   -0.01    0.05
  -4  -3   2    0.01    0.05
  -4  -3   2    0.03    0.03
  -4  -3   2    0.02    0.04
   3   3  -2    8.26    0.33
   3   3  -2    8.40    0.34
   3   3  -2    8.50    0.33
  -3  -3   2    8.19    0.35
  -3  -3   2    8.17    0.35
   2   3  -2   61.90    2.01
   2   3  -2   60.29    2.01
  -2  -3   2   59.16    2.02
  -2  -3   2   60.71    2.04
   1   3  -2    1.74    0.09
   1   3  -2    1.80    0.10
   0   3  -2   15.75    0.55
  -1   3  -2    5.54    0.23
   1  -3   2    5.92    0.26
  -2   3  -2    5.45    0.22
  -2   3  -2    5.43    0.23
  -3   3  -2   19.33    0.67
  -3   3  -2   19.21    0.66
  -3   3  -2   18.81    0.67
  -3   3  -2   19.01    0.68
  -4   3  -2   52.07    1.68
  -4   3  -2   51.33    1.67
  -4   3  -2   51.34    1.70
  -4   3  -2   50.67    1.69
  -4   3  -2   48.31    1.69
  -4   3  -2   51.66    1.68
   4  -3   2   44.92    1.77
   4  -3   2   51.00    1.66
  -5   3  -2   21.23    0.74
  -5   3  -2   20.66    0.76
  -5   3  -2   21.18    0.76
  -5   3  -2   19.74    0.74
  -5   3  -2   20.38    0.75
  -5   3  -2   20.58    0.72
   5  -3   2   20.76    0.85
   5  -3   2   20.77    0.72
  -6   3  -2    0.07    0.05
  -6   3  -2    0.10    0.07
  -6   3  -2    0.06    0.04
  -6   3  -2    0.01    0.04
  -6   3  -2    0.06    0.05
  -6   3  -2   -0.04    0.04
   6  -3   2    0.05    0.04
   6  -3   2    0.04    0.08
  -7   3  -2    0.05    0.04
  -7   3  -2   -0.02    0.06
  -7   3  -2    0.08    0.06
  -7   3  -2    0.02    0.05
  -7   3  -2    0.02    0.05
   7  -3   2   -0.03    0.07
  -8   3  -2    1.84    0.13
  -8   3  -2    2.04    0.16
  -8   3  -2    1.91    0.15
  -8   3  -2    1.87    0.15
  -8   3  -2    1.86    0.19
   8  -3   2    2.04    0.23
  -9   3  -2    0.13    0.08
  -9   3  -2    0.34    0.10
  -9   3  -2    0.06    0.07
   9  -3   2    0.05    0.08
   9  -3   2    0.23    0.13
 -10   3  -2    1.38    0.18
 -10   3  -2    0.93    0.15
 -10   3  -2    1.06    0.15
  10  -3   2    0.99    0.16
  10  -3   2    1.03    0.23
 -11   3  -2    0.10    0.10
 -11   3  -2    0.11    0.09
 -11   3  -2    0.01    0.08
  11  -3   2    0.06    0.08
 -12   3  -2    0.49    0.13
 -12   3  -2    0.31    0.13
  12  -3   2    0.14    0.11
 -13   3  -2    0.07    0.10
  13  -3   2    0.00    0.09
  13   2  -2    0.02    0.12
  13   2  -2   -0.03    0.10
 -13  -2   2    0.08    0.11
 -13  -2   2    0.01    0.15
  12   2  -2   -0.04    0.09
  12   2  -2    0.02    0.09
  12   2  -2    0.08    0.10
 -12  -2   2   -0.04    0.09
 -12  -2   2   -0.01    0.13
  11   2  -2    0.23    0.10
  11   2  -2    0.14    0.11
  11   2  -2    0.29    0.11
 -11  -2   2    0.34    0.16
 -11  -2   2    0.19    0.10
  10   2  -2    0.16    0.09
  10   2  -2    0.27    0.11
  10   2  -2    0.20    0.09
 -10  -2   2    0.12    0.08
 -10  -2   2    0.07    0.12
   9   2  -2    1.36    0.19
   9   2  -2    1.32    0.16
   9   2  -2    1.37    0.15
  -9  -2   2    1.41    0.17
  -9  -2   2    1.33    0.21
  -9  -2   2    1.55    0.24
   8   2  -2    0.32    0.10
   8   2  -2    0.42    0.09
   8   2  -2    0.27    0.10
  -8  -2   2    0.17    0.08
  -8  -2   2    0.40    0.13
  -8  -2   2    0.10    0.11
   7   2  -2    2.49    0.19
   7   2  -2    2.66    0.17
   7   2  -2    3.10    0.20
  -7  -2   2    2.54    0.22
  -7  -2   2    2.70    0.22
  -7  -2   2    2.88    0.18
  -7  -2   2    3.00    0.15
   6   2  -2    0.21    0.07
   6   2  -2    0.24    0.06
   6   2  -2    0.22    0.08
  -6  -2   2    0.15    0.06
  -6  -2   2    0.33    0.10
  -6  -2   2    0.30    0.10
  -6  -2   2    0.26    0.05
   5   2  -2    1.71    0.13
   5   2  -2    1.78    0.12
   5   2  -2    1.73    0.13
  -5  -2   2    1.49    0.15
  -5  -2   2    1.95    0.12
  -5  -2   2    1.83    0.12
  -5  -2   2    1.82    0.15
   4   2  -2   12.07    0.48
   4   2  -2   13.29    0.48
   4   2  -2   12.59    0.48
  -4  -2   2   12.32    0.46
  -4  -2   2   12.53    0.51
  -4  -2   2   12.75    0.52
   3   2  -2   16.12    0.58
   3   2  -2   16.35    0.58
  -3  -2   2   16.20    0.61
  -3  -2   2   16.09    0.61
   2   2  -2   26.17    0.88
   2   2  -2   25.84    0.88
  -2  -2   2   25.83    0.90
   1   2  -2   81.17    2.31
   1   2  -2   59.82    2.30
   0   2  -2   20.74    0.70
  -1   2  -2   97.31    3.18
  -2   2  -2    6.56    0.26
  -2   2  -2    6.32    0.25
  -3   2  -2    4.52    0.19
  -3   2  -2    4.15    0.19
  -3   2  -2    4.46    0.20
   3  -2   2    4.73    0.24
  -4   2  -2   12.12    0.46
  -4   2  -2   11.97    0.45
  -4   2  -2   12.08    0.44
  -4   2  -2   11.93    0.47
  -4   2  -2   12.18    0.46
   4  -2   2   13.00    0.52
  -5   2  -2    1.35    0.09
  -5   2  -2    1.29    0.10
  -5   2  -2    1.39    0.10
  -5   2  -2    1.33    0.10
  -5   2  -2    1.44    0.11
  -5   2  -2    1.39    0.12
   5  -2   2    1.54    0.15
  -6   2  -2   14.10    0.54
  -6   2  -2   14.12    0.53
  -6   2  -2   14.16    0.56
  -6   2  -2   13.77    0.51
  -6   2  -2   14.03    0.57
  -6   2  -2   13.68    0.53
   6  -2   2   14.09    0.61
   6  -2   2   13.94    0.53
  -7   2  -2    0.09    0.07
  -7   2  -2    0.18    0.05
  -7   2  -2    0.14    0.08
  -7   2  -2    0.07    0.05
  -7   2  -2    0.20    0.07
  -7   2  -2    0.10    0.05
   7  -2   2    0.15    0.06
   7  -2   2    0.11    0.08
  -8   2  -2    0.17    0.07
  -8   2  -2    0.40    0.12
  -8   2  -2    0.28    0.08
  -8   2  -2    0.36    0.10
  -8   2  -2    0.27    0.06
  -8   2  -2    0.14    0.06
   8  -2   2    0.32    0.08
   8  -2   2    0.30    0.12
  -9   2  -2    1.30    0.21
  -9   2  -2    1.43    0.16
  -9   2  -2    1.03    0.14
  -9   2  -2    1.14    0.15
   9  -2   2    1.23    0.19
 -10   2  -2    0.35    0.14
 -10   2  -2    0.24    0.09
 -10   2  -2    0.30    0.10
 -10   2  -2    0.26    0.10
  10  -2   2    0.19    0.12
  10  -2   2    0.26    0.10
 -11   2  -2    0.01    0.08
 -11   2  -2    0.09    0.10
  11  -2   2    0.04    0.07
  11  -2   2    0.09    0.12
 -12   2  -2    0.19    0.09
 -12   2  -2   -0.05    0.09
  12  -2   2    0.13    0.10
  13   1  -2    0.08    0.11
  13   1  -2    0.16    0.16
  13   1  -2    0.04    0.10
  13   1  -2    0.05    0.11
 -13  -1   2    0.14    0.17
 -13  -1   2    0.16    0.11
  12   1  -2   -0.01    0.08
  12   1  -2    0.28    0.14
  12   1  -2    0.08    0.14
  12   1  -2    0.04    0.09
 -12  -1   2    0.14    0.16
 -12  -1   2    0.20    0.12
  11   1  -2    0.03    0.08
  11   1  -2    0.12    0.09
 -11  -1   2    0.03    0.08
 -11  -1   2   -0.01    0.13
  10   1  -2    1.15    0.17
  10   1  -2    1.40    0.18
 -10  -1   2    1.20    0.16
 -10  -1   2    1.60    0.27
   9   1  -2    0.52    0.12
   9   1  -2    0.35    0.09
  -9  -1   2    0.42    0.10
  -9  -1   2    0.42    0.15
   8   1  -2    3.27    0.21
   8   1  -2    3.60    0.23
  -8  -1   2    3.32    0.21
  -8  -1   2    3.45    0.28
   7   1  -2    0.17    0.07
   7   1  -2    0.15    0.07
  -7  -1   2    0.30    0.05
  -7  -1   2    0.16    0.09
  -7  -1   2    0.14    0.09
  -7  -1   2    0.17    0.06
   6   1  -2    0.47    0.09
   6   1  -2    0.61    0.09
  -6  -1   2    0.55    0.12
  -6  -1   2    0.59    0.11
  -6  -1   2    0.36    0.07
   5   1  -2    0.42    0.07
   5   1  -2    0.66    0.09
  -5  -1   2    0.54    0.08
  -5  -1   2    0.58    0.11
  -5  -1   2    0.51    0.10
   4   1  -2   39.55    1.31
   4   1  -2   39.32    1.32
  -4  -1   2   36.92    1.35
  -4  -1   2   36.66    1.30
  -4  -1   2   39.91    1.35
   3   1  -2    5.48    0.23
   3   1  -2    5.46    0.23
  -3  -1   2    5.45    0.25
  -3  -1   2    5.49    0.25
   2   1  -2   79.73    2.58
   2   1  -2   76.72    2.57
   1   1  -2  120.94    3.94
   1   1  -2  120.49    3.93
  -2   1  -2   11.83    0.40
  -2   1  -2   11.26    0.41
  -3   1  -2    2.40    0.13
  -3   1  -2    2.34    0.11
  -3   1  -2    2.21    0.12
   3  -1   2    2.29    0.13
  -4   1  -2   12.73    0.46
  -4   1  -2   12.05    0.47
  -4   1  -2   12.40    0.47
  -4   1  -2   11.97    0.45
  -5   1  -2   50.53    1.67
  -5   1  -2   50.49    1.66
  -5   1  -2   48.47    1.71
  -5   1  -2   49.49    1.67
  -5   1  -2   49.97    1.68
  -6   1  -2    9.82    0.39
  -6   1  -2   10.06    0.39
  -6   1  -2    9.66    0.39
  -6   1  -2    9.56    0.43
  -6   1  -2    9.68    0.37
  -7   1  -2    0.13    0.07
  -7   1  -2    0.11    0.05
  -7   1  -2    0.13    0.05
  -7   1  -2    0.26    0.09
  -7   1  -2    0.10    0.06
  -7   1  -2    0.20    0.06
  -8   1  -2    0.33    0.11
  -8   1  -2    0.26    0.06
  -8   1  -2    0.34    0.08
  -8   1  -2    0.40    0.10
  -8   1  -2    0.20    0.07
  -8   1  -2    0.36    0.08
   8  -1   2    0.32    0.08
   8  -1   2    0.32    0.12
  -9   1  -2    0.95    0.11
  -9   1  -2    1.08    0.19
  -9   1  -2    1.02    0.17
  -9   1  -2    0.92    0.13
  -9   1  -2    1.00    0.13
  -9   1  -2    0.93    0.12
   9  -1   2    0.75    0.17
   9  -1   2    0.99    0.14
 -10   1  -2   -0.02    0.06
 -10   1  -2    0.04    0.07
 -10   1  -2   -0.05    0.06
 -10   1  -2   -0.04    0.07
 -10   1  -2    0.04    0.09
  10  -1   2    0.02    0.06
  10  -1   2    0.00    0.07
  10  -1   2    0.05    0.07
  10  -1   2    0.02    0.10
 -11   1  -2    0.47    0.12
 -11   1  -2    0.25    0.14
 -11   1  -2    0.33    0.09
  11  -1   2    0.28    0.10
  11  -1   2    0.40    0.16
 -12   1  -2   -0.15    0.11
 -12   1  -2    0.04    0.10
 -12   1  -2   -0.04    0.09
  12  -1   2    0.02    0.12
 -13   1  -2   -0.13    0.09
  13   0  -2    0.61    0.15
  13   0  -2    0.72    0.20
  13   0  -2    0.90    0.26
  13   0  -2    0.50    0.14
 -13   0   2    0.80    0.18
 -13   0   2    0.84    0.27
  12   0  -2    0.04    0.09
  12   0  -2    0.09    0.10
  12   0  -2    0.04    0.13
 -12   0   2    0.05    0.15
 -12   0   2    0.07    0.09
  11   0  -2    0.59    0.21
  11   0  -2    0.54    0.12
  11   0  -2    0.60    0.13
 -11   0   2    0.77    0.23
 -11   0   2    0.48    0.13
  10   0  -2    0.89    0.15
  10   0  -2    0.91    0.15
 -10   0   2    1.00    0.22
 -10   0   2    1.02    0.16
   9   0  -2    2.15    0.18
   9   0  -2    1.87    0.17
  -9   0   2    2.28    0.18
  -9   0   2    2.13    0.24
   8   0  -2    1.00    0.14
   8   0  -2    0.93    0.13
  -8   0   2    0.92    0.13
  -8   0   2    0.81    0.11
  -8   0   2    1.05    0.19
   7   0  -2    1.27    0.09
   7   0  -2    1.26    0.14
   7   0  -2    1.22    0.12
  -7   0   2    1.07    0.10
  -7   0   2    0.98    0.17
  -7   0   2    1.22    0.12
   6   0  -2    5.37    0.23
   6   0  -2    5.53    0.27
   6   0  -2    5.49    0.27
  -6   0   2    5.46    0.31
  -6   0   2    5.50    0.25
  -6   0   2    5.58    0.26
   5   0  -2   11.24    0.45
   5   0  -2   11.83    0.46
  -5   0   2   11.80    0.44
  -5   0   2   11.49    0.50
  -5   0   2   11.49    0.44
   4   0  -2    5.76    0.24
   4   0  -2    5.49    0.24
  -4   0   2    5.17    0.23
  -4   0   2    5.13    0.27
  -4   0   2    5.61    0.23
   3   0  -2    0.24    0.05
   3   0  -2    0.19    0.04
  -3   0   2    0.26    0.06
   2   0  -2    4.19    0.18
   2   0  -2    4.37    0.18
   1   0  -2    0.04    0.03
   0   0  -2    0.02    0.02
  -1   0  -2   37.11    1.25
  -2   0  -2  316.29   10.31
  -3   0  -2    3.17    0.13
  -3   0  -2    2.94    0.16
  -4   0  -2   -0.01    0.03
  -4   0  -2    0.02    0.03
  -4   0  -2    0.02    0.04
  -4   0  -2    0.01    0.05
  -5   0  -2    2.89    0.15
  -5   0  -2    3.05    0.15
  -5   0  -2    3.00    0.15
  -5   0  -2    3.11    0.15
  -5   0  -2    2.95    0.18
  -5   0  -2    3.17    0.19
  -6   0  -2    0.46    0.07
  -6   0  -2    0.57    0.11
  -6   0  -2    0.34    0.07
  -6   0  -2    0.45    0.07
  -6   0  -2    0.32    0.06
  -6   0  -2    0.37    0.10
  -7   0  -2    2.58    0.15
  -7   0  -2    2.50    0.15
  -7   0  -2    2.39    0.19
  -7   0  -2    2.39    0.19
  -7   0  -2    2.45    0.15
  -7   0  -2    2.46    0.14
  -8   0  -2    0.93    0.16
  -8   0  -2    0.66    0.10
  -8   0  -2    0.83    0.10
  -8   0  -2    0.90    0.11
  -8   0  -2    0.65    0.10
  -8   0  -2    0.82    0.15
  -9   0  -2   -0.04    0.05
  -9   0  -2    0.09    0.06
  -9   0  -2   -0.04    0.05
  -9   0  -2   -0.06    0.05
  -9   0  -2   -0.07    0.04
  -9   0  -2    0.08    0.09
   9   0   2    0.08    0.06
   9   0   2   -0.08    0.06
 -10   0  -2    0.03    0.06
 -10   0  -2   -0.03    0.10
 -10   0  -2    0.00    0.06
 -10   0  -2   -0.10    0.06
  10   0   2    0.01    0.07
  10   0   2    0.05    0.07
 -11   0  -2    0.31    0.13
 -11   0  -2    0.17    0.13
 -11   0  -2    0.30    0.09
 -11   0  -2    0.44    0.11
  11   0   2    0.28    0.10
  11   0   2    0.21    0.14
  11   0   2    0.27    0.10
 -12   0  -2   -0.02    0.09
 -12   0  -2   -0.08    0.13
  12   0   2    0.15    0.13
 -13   0  -2   -0.12    0.13
 -13   0  -2   -0.06    0.10
  13   0   2   -0.12    0.09
  13  -1  -2    0.05    0.09
  13  -1  -2    0.05    0.15
 -13   1   2   -0.01    0.16
 -13   1   2    0.15    0.12
  12  -1  -2    0.10    0.10
  12  -1  -2    0.09    0.15
  12  -1  -2    0.08    0.09
 -12   1   2    0.12    0.11
 -12   1   2   -0.01    0.15
  11  -1  -2    1.10    0.18
  11  -1  -2    1.69    0.18
  11  -1  -2    1.49    0.29
 -11   1   2    1.81    0.30
 -11   1   2    1.30    0.19
  10  -1  -2    0.51    0.12
  10  -1  -2    0.85    0.21
  10  -1  -2    0.54    0.12
 -10   1   2    0.75    0.13
 -10   1   2    0.78    0.15
 -10   1   2    0.64    0.20
   9  -1  -2    2.86    0.22
   9  -1  -2    3.14    0.31
   9  -1  -2    3.18    0.22
  -9   1   2    3.03    0.22
  -9   1   2    2.80    0.20
  -9   1   2    2.88    0.28
   8  -1  -2    3.60    0.22
   8  -1  -2    3.49    0.19
   8  -1  -2    3.33    0.30
   8  -1  -2    3.44    0.23
  -8   1   2    3.79    0.22
  -8   1   2    3.44    0.28
  -8   1   2    3.71    0.22
   7  -1  -2    0.01    0.08
   7  -1  -2    0.04    0.04
   7  -1  -2    0.00    0.05
   7  -1  -2    0.02    0.05
  -7   1   2    0.00    0.04
  -7   1   2    0.01    0.07
  -7   1   2    0.09    0.06
   6  -1  -2    2.24    0.13
   6  -1  -2    2.76    0.16
   6  -1  -2    2.48    0.16
  -6   1   2    2.21    0.15
  -6   1   2    2.26    0.19
  -6   1   2    2.34    0.15
   5  -1  -2    0.09    0.04
   5  -1  -2    0.06    0.04
   5  -1  -2    0.08    0.05
  -5   1   2    0.09    0.04
  -5   1   2    0.10    0.07
  -5   1   2    0.09    0.04
   4  -1  -2    0.30    0.06
   4  -1  -2    0.31    0.06
   4  -1  -2    0.33    0.06
  -4   1   2    0.30    0.06
  -4   1   2    0.38    0.09
  -4   1   2    0.31    0.05
   3  -1  -2    7.51    0.29
   3  -1  -2    7.48    0.34
   3  -1  -2    7.20    0.29
  -3   1   2    7.28    0.29
   2  -1  -2   11.42    0.45
   2  -1  -2   12.09    0.41
   2  -1  -2   11.12    0.41
  -2   1   2   11.08    0.40
   1  -1  -2    8.37    0.33
   1  -1  -2    7.51    0.31
   0  -1  -2    0.01    0.02
  -1  -1  -2    2.44    0.12
  -2  -1  -2   54.82    1.82
  -3  -1  -2   99.33    3.28
  -3  -1  -2   97.77    3.25
  -4  -1  -2   20.07    0.74
  -4  -1  -2   19.96    0.68
  -4  -1  -2   20.05    0.73
  -5  -1  -2    7.96    0.31
  -5  -1  -2    7.77    0.30
  -5  -1  -2    7.62    0.35
  -5  -1  -2    7.74    0.35
  -5  -1  -2    7.76    0.30
  -5  -1  -2    7.64    0.30
  -6  -1  -2   21.50    0.77
  -6  -1  -2   21.51    0.76
  -6  -1  -2   21.72    0.76
  -6  -1  -2   21.54    0.76
  -6  -1  -2   21.21    0.83
  -6  -1  -2   22.15    0.83
  -7  -1  -2    3.17    0.22
  -7  -1  -2    2.93    0.16
  -7  -1  -2    2.88    0.22
  -7  -1  -2    2.95    0.17
  -7  -1  -2    2.80    0.16
  -8  -1  -2    2.62    0.17
  -8  -1  -2    2.73    0.23
  -8  -1  -2    2.74    0.16
  -8  -1  -2    2.54    0.21
  -8  -1  -2    2.87    0.17
  -8  -1  -2    2.80    0.16
   8   1   2    2.63    0.18
  -9  -1  -2    0.19    0.07
  -9  -1  -2    0.15    0.11
  -9  -1  -2    0.20    0.10
  -9  -1  -2    0.11    0.06
  -9  -1  -2    0.12    0.06
   9   1   2    0.14    0.07
 -10  -1  -2    0.09    0.07
 -10  -1  -2    0.08    0.10
 -10  -1  -2    0.05    0.06
 -10  -1  -2    0.20    0.12
 -10  -1  -2    0.25    0.09
  10   1   2    0.10    0.07
  10   1   2    0.19    0.10
 -11  -1  -2   -0.04    0.11
 -11  -1  -2    0.09    0.11
 -11  -1  -2    0.02    0.07
  11   1   2   -0.05    0.08
 -12  -1  -2   -0.02    0.07
 -12  -1  -2   -0.08    0.11
 -12  -1  -2   -0.04    0.10
  12   1   2    0.01    0.08
  12   1   2   -0.04    0.08
 -13  -1  -2   -0.11    0.12
 -13  -1  -2   -0.09    0.08
 -13  -1  -2   -0.09    0.10
  13   1   2   -0.03    0.10
  13   1   2    0.01    0.08
  13   1   2    0.01    0.12
  13  -2  -2    0.11    0.16
  13  -2  -2    0.03    0.09
 -13   2   2    0.53    0.21
 -13   2   2    0.41    0.15
  12  -2  -2   -0.05    0.09
  12  -2  -2   -0.01    0.14
 -12   2   2    0.01    0.10
 -12   2   2    0.14    0.16
  11  -2  -2    0.38    0.11
  11  -2  -2    0.26    0.12
  11  -2  -2    0.31    0.17
 -11   2   2    0.42    0.12
 -11   2   2    0.58    0.20
 -11   2   2    0.49    0.14
  10  -2  -2    0.27    0.15
  10  -2  -2    0.30    0.11
  10  -2  -2    0.31    0.10
 -10   2   2    0.33    0.16
 -10   2   2    0.21    0.10
 -10   2   2    0.16    0.09
   9  -2  -2    1.59    0.18
   9  -2  -2    1.45    0.23
   9  -2  -2    1.25    0.14
   9  -2  -2    1.34    0.18
  -9   2   2    1.25    0.16
  -9   2   2    1.52    0.25
  -9   2   2    1.44    0.17
   8  -2  -2    0.13    0.07
   8  -2  -2    0.10    0.06
   8  -2  -2    0.22    0.09
   8  -2  -2    0.23    0.13
  -8   2   2    0.18    0.08
  -8   2   2    0.12    0.08
  -8   2   2    0.14    0.11
   7  -2  -2    0.77    0.10
   7  -2  -2    0.93    0.11
   7  -2  -2    0.86    0.17
   7  -2  -2    0.82    0.12
  -7   2   2    0.89    0.12
  -7   2   2    0.77    0.11
  -7   2   2    0.83    0.17
   6  -2  -2    3.11    0.19
   6  -2  -2    3.22    0.25
   6  -2  -2    2.80    0.17
   6  -2  -2    3.07    0.18
  -6   2   2    3.11    0.18
  -6   2   2    3.03    0.17
  -6   2   2    3.12    0.23
   5  -2  -2    3.65    0.18
   5  -2  -2    3.70    0.20
   5  -2  -2    3.52    0.18
   5  -2  -2    3.67    0.25
  -5   2   2    3.71    0.23
  -5   2   2    3.61    0.19
  -5   2   2    3.65    0.19
   4  -2  -2    7.62    0.30
   4  -2  -2    7.36    0.30
   4  -2  -2    7.38    0.39
  -4   2   2    7.52    0.30
  -4   2   2    7.55    0.30
   3  -2  -2    8.10    0.32
   3  -2  -2    8.72    0.32
   3  -2  -2    8.74    0.40
  -3   2   2    7.85    0.32
   2  -2  -2  122.48    3.84
   2  -2  -2  118.82    3.91
  -2   2   2  109.64    3.82
   1  -2  -2  207.67    6.98
   0  -2  -2   31.64    1.11
  -1  -2  -2    0.08    0.04
  -2  -2  -2   17.25    0.62
  -3  -2  -2    1.33    0.10
  -3  -2  -2    1.40    0.11
   3   2   2    1.35    0.12
  -4  -2  -2    6.16    0.24
  -4  -2  -2    5.86    0.29
  -4  -2  -2    6.19    0.25
  -4  -2  -2    6.14    0.28
   4   2   2    6.19    0.32
  -5  -2  -2   49.76    1.75
  -5  -2  -2   50.21    1.75
  -5  -2  -2   47.78    1.68
  -5  -2  -2   51.32    1.69
  -5  -2  -2   51.25    1.67
  -5  -2  -2   51.43    1.71
   5   2   2   51.78    1.68
   5   2   2   50.69    1.70
  -6  -2  -2    9.38    0.36
  -6  -2  -2    9.41    0.43
  -6  -2  -2    9.16    0.35
  -6  -2  -2    8.47    0.36
  -6  -2  -2    8.84    0.42
  -6  -2  -2    9.28    0.35
   6   2   2    8.96    0.36
   6   2   2    9.33    0.38
  -7  -2  -2    0.40    0.07
  -7  -2  -2    0.31    0.11
  -7  -2  -2    0.25    0.10
  -7  -2  -2    0.34    0.06
  -7  -2  -2    0.31    0.06
  -7  -2  -2    0.14    0.06
   7   2   2    0.49    0.10
   7   2   2    0.27    0.07
  -8  -2  -2   18.83    0.79
  -8  -2  -2   19.34    0.71
  -8  -2  -2   18.77    0.80
  -8  -2  -2   19.37    0.70
  -8  -2  -2   19.21    0.71
   8   2   2   18.76    0.73
   8   2   2   18.26    0.71
  -9  -2  -2    0.07    0.06
  -9  -2  -2    0.17    0.10
  -9  -2  -2    0.21    0.12
  -9  -2  -2    0.11    0.07
  -9  -2  -2    0.08    0.07
   9   2   2    0.00    0.05
   9   2   2    0.07    0.07
 -10  -2  -2    1.14    0.20
 -10  -2  -2    1.24    0.14
 -10  -2  -2    1.07    0.14
 -10  -2  -2    1.12    0.22
  10   2   2    1.22    0.17
  10   2   2    0.95    0.16
 -11  -2  -2    0.21    0.12
 -11  -2  -2    0.07    0.08
 -11  -2  -2    0.29    0.14
  11   2   2    0.09    0.10
  11   2   2    0.18    0.11
 -12  -2  -2   -0.01    0.11
 -12  -2  -2    0.01    0.07
 -12  -2  -2    0.04    0.12
  12   2   2   -0.04    0.08
  12   2   2    0.06    0.10
 -13  -2  -2    0.11    0.14
 -13  -2  -2    0.04    0.10
 -13  -2  -2    0.03    0.14
  13   2   2    0.02    0.10
  13   2   2    0.05    0.10
  13   2   2    0.05    0.21
 -14  -2  -2    0.18    0.15
  14   2   2   -0.06    0.14
  14   2   2   -0.06    0.09
  13  -3  -2    0.24    0.22
  13  -3  -2    0.14    0.11
 -13   3   2   -0.07    0.16
 -13   3   2    0.12    0.13
  12  -3  -2   -0.09    0.07
  12  -3  -2    0.11    0.18
 -12   3   2    0.03    0.14
 -12   3   2    0.08    0.09
 -12   3   2    0.01    0.10
  11  -3  -2   -0.06    0.09
  11  -3  -2    0.13    0.15
 -11   3   2   -0.16    0.08
 -11   3   2   -0.08    0.13
 -11   3   2    0.00    0.10
  10  -3  -2    0.80    0.15
  10  -3  -2    0.85    0.14
  10  -3  -2    0.86    0.22
 -10   3   2    0.53    0.12
 -10   3   2    0.93    0.22
 -10   3   2    0.92    0.16
   9  -3  -2    0.94    0.21
   9  -3  -2    0.71    0.14
   9  -3  -2    0.89    0.13
   9  -3  -2    0.90    0.13
  -9   3   2    0.89    0.14
  -9   3   2    0.96    0.15
  -9   3   2    0.95    0.20
   8  -3  -2    1.40    0.17
   8  -3  -2    1.73    0.15
   8  -3  -2    1.73    0.15
   8  -3  -2    1.89    0.23
  -8   3   2    1.56    0.15
  -8   3   2    1.71    0.15
  -8   3   2    1.84    0.22
   7  -3  -2   13.11    0.54
   7  -3  -2   13.82    0.53
   7  -3  -2   13.08    0.56
   7  -3  -2   12.62    0.66
  -7   3   2   13.22    0.54
  -7   3   2   13.46    0.54
  -7   3   2   14.40    0.63
   6  -3  -2    0.69    0.10
   6  -3  -2    0.83    0.17
   6  -3  -2    0.70    0.10
  -6   3   2    0.83    0.11
  -6   3   2    0.90    0.11
  -6   3   2    0.73    0.14
   5  -3  -2    0.38    0.06
   5  -3  -2    0.30    0.07
   5  -3  -2    0.39    0.12
  -5   3   2    0.22    0.06
  -5   3   2    0.35    0.07
  -5   3   2    0.38    0.10
   4  -3  -2    3.21    0.24
   4  -3  -2    3.26    0.16
   4  -3  -2    3.23    0.17
  -4   3   2    3.11    0.17
  -4   3   2    3.08    0.16
   3  -3  -2   22.09    0.79
   3  -3  -2   24.30    0.79
   3  -3  -2   22.38    0.90
  -3   3   2   21.06    0.77
  -3   3   2   21.83    0.78
   2  -3  -2    2.19    0.13
   0  -3  -2   12.69    0.52
  -3  -3  -2   43.17    1.46
  -3  -3  -2   42.71    1.47
   3   3   2   42.18    1.50
  -4  -3  -2   31.14    1.10
  -4  -3  -2   31.24    1.12
  -4  -3  -2   31.40    1.06
   4   3   2   30.80    1.15
  -5  -3  -2    0.14    0.07
  -5  -3  -2    0.29    0.09
  -5  -3  -2    0.33    0.06
  -5  -3  -2    0.21    0.05
   5   3   2    0.24    0.06
   5   3   2    0.25    0.04
   5   3   2    0.35    0.13
  -6  -3  -2   46.14    1.65
  -6  -3  -2   45.60    1.64
  -6  -3  -2   46.97    1.54
  -6  -3  -2   45.90    1.57
  -6  -3  -2   47.18    1.56
   6   3   2   45.45    1.55
   6   3   2   45.17    1.69
   6   3   2   47.59    1.59
  -7  -3  -2   20.02    0.74
  -7  -3  -2   20.35    0.82
  -7  -3  -2   21.28    0.84
  -7  -3  -2   19.95    0.74
   7   3   2   20.54    0.77
   7   3   2   20.77    0.73
  -8  -3  -2    2.63    0.17
  -8  -3  -2    2.61    0.23
  -8  -3  -2    2.36    0.17
  -8  -3  -2    2.47    0.23
   8   3   2    2.66    0.16
   8   3   2    2.43    0.19
  -9  -3  -2    1.06    0.13
  -9  -3  -2    1.00    0.12
  -9  -3  -2    1.04    0.18
  -9  -3  -2    1.03    0.19
   9   3   2    0.86    0.14
 -10  -3  -2    1.00    0.13
 -10  -3  -2    1.01    0.20
 -10  -3  -2    1.32    0.21
 -10  -3  -2    1.08    0.14
  10   3   2    0.94    0.16
 -11  -3  -2    0.84    0.13
 -11  -3  -2    0.80    0.13
 -11  -3  -2    0.85    0.20
 -11  -3  -2    0.85    0.21
  11   3   2    0.82    0.17
  11   3   2    0.71    0.15
  11   3   2    0.88    0.27
 -12  -3  -2    0.06    0.11
 -12  -3  -2    0.06    0.12
 -12  -3  -2    0.15    0.09
  12   3   2    0.00    0.08
  12   3   2    0.16    0.20
  12   3   2    0.13    0.10
 -13  -3  -2   -0.01    0.08
 -13  -3  -2   -0.08    0.11
 -13  -3  -2   -0.01    0.12
  13   3   2   -0.12    0.17
  13   3   2    0.01    0.11
  13   3   2    0.10    0.09
 -14  -3  -2    0.15    0.15
  14   3   2    0.03    0.11
  12  -4  -2   -0.04    0.14
  12  -4  -2    0.05    0.10
 -12   4   2   -0.05    0.09
 -12   4   2   -0.06    0.14
 -12   4   2    0.07    0.11
  11  -4  -2    0.01    0.09
  11  -4  -2   -0.01    0.15
 -11   4   2    0.04    0.09
 -11   4   2    0.05    0.09
 -11   4   2   -0.03    0.13
  10  -4  -2    0.01    0.08
  10  -4  -2    0.04    0.13
  10  -4  -2    0.03    0.07
 -10   4   2   -0.03    0.09
 -10   4   2    0.05    0.08
 -10   4   2    0.07    0.14
   9  -4  -2    0.34    0.17
   9  -4  -2    0.47    0.10
   9  -4  -2    0.35    0.11
  -9   4   2    0.40    0.16
  -9   4   2    0.23    0.09
  -9   4   2    0.25    0.10
   8  -4  -2    0.19    0.13
   8  -4  -2    0.18    0.07
   8  -4  -2    0.33    0.09
   8  -4  -2    0.26    0.09
  -8   4   2    0.19    0.08
  -8   4   2    0.26    0.09
  -8   4   2    0.23    0.13
   7  -4  -2    4.33    0.22
   7  -4  -2    3.77    0.23
   7  -4  -2    3.69    0.35
  -7   4   2    3.60    0.22
  -7   4   2    4.22    0.29
  -7   4   2    3.79    0.23
   6  -4  -2    0.88    0.20
   6  -4  -2    1.13    0.10
   6  -4  -2    0.97    0.12
  -6   4   2    1.11    0.13
  -6   4   2    1.10    0.15
  -6   4   2    1.04    0.12
   5  -4  -2    5.27    0.24
   5  -4  -2    5.01    0.36
   5  -4  -2    5.04    0.25
  -5   4   2    4.72    0.24
  -5   4   2    5.25    0.30
  -5   4   2    4.98    0.24
   4  -4  -2    1.15    0.10
   4  -4  -2    1.05    0.19
   4  -4  -2    1.30    0.10
  -4   4   2    1.16    0.10
  -4   4   2    0.89    0.11
  -4   4   2    1.11    0.09
   3  -4  -2    1.52    0.26
   3  -4  -2    1.71    0.11
  -3   4   2    1.65    0.10
  -3   4   2    1.71    0.11
   1  -4  -2    4.71    0.21
   0  -4  -2   35.72    1.42
   0  -4  -2   41.88    1.34
   0   4   2   42.08    1.32
   1   4   2   11.40    0.48
  -3  -4  -2    0.02    0.05
  -3  -4  -2   -0.04    0.03
   3   4   2   -0.06    0.05
  -4  -4  -2    6.42    0.31
  -4  -4  -2    6.69    0.30
  -4  -4  -2    6.19    0.26
   4   4   2    6.46    0.35
   4   4   2    6.41    0.27
  -5  -4  -2   13.53    0.57
  -5  -4  -2   13.25    0.51
  -5  -4  -2   13.92    0.56
   5   4   2   13.89    0.52
   5   4   2   13.61    0.61
   5   4   2   13.73    0.48
  -6  -4  -2    7.73    0.39
  -6  -4  -2    7.76    0.39
  -6  -4  -2    7.85    0.33
   6   4   2    8.01    0.34
   6   4   2    7.73    0.44
   6   4   2    8.02    0.31
  -7  -4  -2    9.75    0.46
  -7  -4  -2    8.79    0.46
  -7  -4  -2    9.22    0.39
   7   4   2    8.95    0.40
   7   4   2    9.66    0.38
   7   4   2    9.85    0.53
  -8  -4  -2   40.56    1.47
  -8  -4  -2   39.03    1.45
  -8  -4  -2   39.00    1.35
  -8  -4  -2   39.26    1.34
   8   4   2   37.38    1.52
   8   4   2   36.62    1.37
  -9  -4  -2    4.41    0.24
  -9  -4  -2    5.10    0.35
  -9  -4  -2    4.02    0.24
  -9  -4  -2    4.47    0.32
   9   4   2    4.44    0.27
   9   4   2    4.18    0.38
 -10  -4  -2    2.68    0.26
 -10  -4  -2    2.53    0.18
 -10  -4  -2    2.68    0.19
 -10  -4  -2    2.58    0.26
  10   4   2    3.06    0.23
  10   4   2    2.70    0.33
 -11  -4  -2    3.51    0.32
 -11  -4  -2    3.51    0.23
 -11  -4  -2    3.48    0.32
 -11  -4  -2    4.02    0.25
  11   4   2    3.48    0.39
  11   4   2    3.49    0.26
  11   4   2    4.00    0.29
 -12  -4  -2   -0.01    0.08
 -12  -4  -2    0.02    0.10
 -12  -4  -2    0.04    0.13
  12   4   2    0.07    0.10
  12   4   2    0.10    0.19
  12   4   2    0.04    0.09
 -13  -4  -2    0.32    0.17
 -13  -4  -2    0.30    0.16
  13   4   2    0.23    0.22
  13   4   2    0.22    0.12
  13   4   2    0.18    0.13
 -14  -4  -2   -0.15    0.11
  14   4   2   -0.06    0.11
  12  -5  -2    0.18    0.10
  12  -5  -2    0.04    0.16
 -12   5   2    0.15    0.12
 -12   5   2    0.05    0.10
  11  -5  -2    0.13    0.17
  11  -5  -2    0.46    0.14
  11  -5  -2    0.46    0.14
 -11   5   2    0.41    0.13
 -11   5   2    0.53    0.21
 -11   5   2    0.40    0.13
  10  -5  -2    0.04    0.08
  10  -5  -2    0.08    0.08
  10  -5  -2   -0.10    0.11
 -10   5   2    0.06    0.10
 -10   5   2    0.03    0.13
 -10   5   2   -0.08    0.07
   9  -5  -2    0.02    0.08
   9  -5  -2    0.04    0.14
   9  -5  -2    0.07    0.08
  -9   5   2    0.04    0.07
  -9   5   2    0.15    0.08
  -9   5   2    0.08    0.11
   8  -5  -2    1.57    0.18
   8  -5  -2    1.26    0.27
  -8   5   2    1.76    0.21
  -8   5   2    1.76    0.19
  -8   5   2    1.51    0.18
   7  -5  -2    0.94    0.24
   7  -5  -2    1.28    0.16
  -7   5   2    1.11    0.14
  -7   5   2    1.29    0.15
  -7   5   2    1.21    0.17
   6  -5  -2    7.68    0.35
   6  -5  -2    7.94    0.34
   6  -5  -2    6.01    0.47
  -6   5   2    6.86    0.33
  -6   5   2    7.72    0.35
  -6   5   2    7.75    0.40
   5  -5  -2   -0.07    0.08
   5  -5  -2   -0.03    0.05
   5  -5  -2    0.04    0.04
  -5   5   2    0.02    0.06
  -5   5   2    0.04    0.05
  -5   5   2    0.03    0.05
   4  -5  -2    1.72    0.21
   4  -5  -2    1.60    0.12
  -4   5   2    1.88    0.16
   1  -5  -2    4.95    0.22
   1  -5  -2    4.98    0.22
  -1   5   2    4.98    0.21
  -1   5   2    5.14    0.23
   0  -5  -2   14.26    0.52
   0  -5  -2   14.07    0.52
   0  -5  -2   15.35    0.63
   0   5   2   13.41    0.53
   0   5   2   13.82    0.50
  -1  -5  -2    5.14    0.21
  -1  -5  -2    4.87    0.23
   1   5   2    5.39    0.26
   1   5   2    4.93    0.19
  -2  -5  -2   42.83    1.47
  -2  -5  -2   43.44    1.51
   2   5   2   45.69    1.48
  -3  -5  -2    3.72    0.18
  -3  -5  -2    3.92    0.22
   3   5   2    3.81    0.18
  -4  -5  -2    3.23    0.16
  -4  -5  -2    3.36    0.21
   4   5   2    2.95    0.23
   4   5   2    3.05    0.17
  -5  -5  -2    0.41    0.07
  -5  -5  -2    0.31    0.09
  -5  -5  -2    0.41    0.10
   5   5   2    0.41    0.05
   5   5   2    0.37    0.07
   5   5   2    0.45    0.13
  -6  -5  -2    0.61    0.13
  -6  -5  -2    0.75    0.10
  -6  -5  -2    0.95    0.15
   6   5   2    0.74    0.17
   6   5   2    0.70    0.11
  -7  -5  -2    4.47    0.29
  -7  -5  -2    3.97    0.29
  -7  -5  -2    4.40    0.23
   7   5   2    4.16    0.24
   7   5   2    3.91    0.32
  -8  -5  -2    0.05    0.10
  -8  -5  -2    0.02    0.05
  -8  -5  -2   -0.09    0.08
   8   5   2    0.06    0.14
   8   5   2   -0.04    0.06
  -9  -5  -2    6.30    0.41
  -9  -5  -2    6.82    0.33
  -9  -5  -2    6.29    0.39
   9   5   2    6.45    0.34
   9   5   2    6.10    0.46
 -10  -5  -2    3.03    0.21
 -10  -5  -2    2.94    0.28
 -10  -5  -2    2.98    0.28
  10   5   2    3.27    0.35
  10   5   2    3.37    0.24
 -11  -5  -2    0.74    0.20
 -11  -5  -2    0.63    0.19
 -11  -5  -2    0.84    0.13
  11   5   2    0.93    0.27
  11   5   2    0.70    0.15
  11   5   2    0.84    0.17
 -12  -5  -2    0.06    0.09
 -12  -5  -2    0.08    0.12
 -12  -5  -2    0.18    0.15
  12   5   2   -0.06    0.10
  12   5   2   -0.03    0.09
  12   5   2    0.01    0.15
 -13  -5  -2    0.12    0.14
 -13  -5  -2    0.35    0.16
  13   5   2    0.19    0.18
  13   5   2    0.23    0.12
  13   5   2    0.16    0.13
  12  -6  -2    0.06    0.11
  12  -6  -2    0.00    0.15
 -12   6   2    0.09    0.11
 -12   6   2   -0.10    0.09
  11  -6  -2    0.02    0.16
  11  -6  -2    0.27    0.13
  11  -6  -2    0.30    0.11
 -11   6   2    0.37    0.12
 -11   6   2    0.53    0.15
  10  -6  -2    0.16    0.10
  10  -6  -2    0.16    0.10
  10  -6  -2   -0.02    0.14
 -10   6   2    0.18    0.10
 -10   6   2    0.24    0.15
 -10   6   2    0.16    0.09
   9  -6  -2    1.38    0.18
   9  -6  -2    0.67    0.23
  -9   6   2    1.15    0.17
  -9   6   2    1.31    0.18
  -9   6   2    1.15    0.21
   8  -6  -2    9.91    0.47
  -8   6   2   10.42    0.54
  -8   6   2    9.69    0.46
  -8   6   2    9.84    0.47
   7  -6  -2    0.45    0.11
   7  -6  -2    0.27    0.16
  -7   6   2    0.62    0.16
  -7   6   2    0.33    0.10
  -7   6   2    0.59    0.12
   6  -6  -2    8.83    0.40
  -6   6   2    8.40    0.44
  -6   6   2    7.70    0.36
  -6   6   2    8.15    0.38
   5  -6  -2    2.51    0.18
  -5   6   2    2.82    0.18
  -5   6   2    2.78    0.22
  -5   6   2    2.46    0.17
   4  -6  -2    1.58    0.13
  -4   6   2    1.48    0.12
  -4   6   2    1.34    0.15
  -4   6   2    1.49    0.12
   2  -6  -2    4.25    0.20
   1  -6  -2   78.65    2.62
   1  -6  -2   78.79    2.64
  -1   6   2   78.31    2.62
  -1   6   2   81.25    2.65
   0  -6  -2   16.06    0.68
   0  -6  -2   15.13    0.56
   0  -6  -2   15.24    0.56
   0  -6  -2   15.36    0.54
   0   6   2   14.29    0.58
   0   6   2   15.02    0.54
  -1  -6  -2    8.30    0.36
  -1  -6  -2    8.77    0.33
  -1  -6  -2    8.68    0.34
   1   6   2    8.91    0.32
   1   6   2    9.17    0.37
  -2  -6  -2   10.65    0.40
  -2  -6  -2   10.66    0.44
  -2  -6  -2   10.54    0.40
   2   6   2   11.70    0.42
   2   6   2   10.33    0.38
  -3  -6  -2    0.90    0.12
  -3  -6  -2    0.89    0.08
   3   6   2    1.14    0.09
   3   6   2    0.97    0.06
  -4  -6  -2    3.64    0.22
  -4  -6  -2    3.42    0.18
   4   6   2    3.63    0.14
   4   6   2    3.22    0.18
  -5  -6  -2    9.32    0.45
  -5  -6  -2    9.40    0.39
   5   6   2    9.92    0.40
   5   6   2    9.76    0.50
  -6  -6  -2   -0.05    0.04
  -6  -6  -2    0.04    0.07
  -6  -6  -2    0.01    0.06
   6   6   2    0.03    0.09
   6   6   2   -0.02    0.04
  -7  -6  -2    0.43    0.13
  -7  -6  -2    0.30    0.11
  -7  -6  -2    0.46    0.09
   7   6   2    0.39    0.15
   7   6   2    0.47    0.10
  -8  -6  -2    1.03    0.19
  -8  -6  -2    1.06    0.13
  -8  -6  -2    1.03    0.19
   8   6   2    0.91    0.14
   8   6   2    1.02    0.24
  -9  -6  -2    1.03    0.20
  -9  -6  -2    1.10    0.14
  -9  -6  -2    1.11    0.20
   9   6   2    1.06    0.24
   9   6   2    1.05    0.15
 -10  -6  -2    0.26    0.14
 -10  -6  -2    0.19    0.08
 -10  -6  -2    0.26    0.13
  10   6   2    0.20    0.09
  10   6   2    0.22    0.15
 -11  -6  -2    0.02    0.11
 -11  -6  -2   -0.01    0.08
 -11  -6  -2    0.12    0.11
  11   6   2   -0.07    0.08
  11   6   2    0.05    0.14
 -12  -6  -2    0.09    0.13
 -12  -6  -2    0.12    0.13
 -12  -6  -2   -0.07    0.08
  12   6   2   -0.02    0.09
  12   6   2    0.00    0.09
  12   6   2    0.05    0.15
 -13  -6  -2    0.17    0.15
 -13  -6  -2    0.11    0.15
  13   6   2    0.17    0.12
  13   6   2    0.02    0.15
  13   6   2   -0.03    0.11
  11  -7  -2   -0.09    0.09
  11  -7  -2   -0.02    0.10
  11  -7  -2    0.13    0.17
 -11   7   2   -0.06    0.10
 -11   7   2   -0.02    0.08
  10  -7  -2   -0.02    0.14
  10  -7  -2    0.20    0.10
  10  -7  -2    0.16    0.10
 -10   7   2    0.06    0.09
 -10   7   2   -0.09    0.06
   9  -7  -2    1.38    0.20
  -9   7   2    1.63    0.20
  -9   7   2    1.65    0.20
   8  -7  -2    0.06    0.13
   8  -7  -2    0.30    0.10
  -8   7   2    0.23    0.13
  -8   7   2    0.23    0.10
  -8   7   2    0.30    0.10
   7  -7  -2    3.56    0.25
  -7   7   2    3.91    0.30
  -7   7   2    3.81    0.25
  -7   7   2    3.78    0.24
   6  -7  -2   32.17    1.19
  -6   7   2   31.52    1.16
  -6   7   2   32.97    1.24
  -6   7   2   31.94    1.17
   5  -7  -2    0.05    0.12
   5  -7  -2    0.31    0.09
  -5   7   2    0.15    0.07
  -5   7   2    0.38    0.10
  -5   7   2   -0.01    0.10
   4  -7  -2   13.46    0.55
  -4   7   2   13.15    0.53
  -4   7   2   12.87    0.52
   3  -7  -2    0.19    0.04
   3  -7  -2    0.16    0.06
   3  -7  -2    0.06    0.10
  -3   7   2    0.26    0.07
  -3   7   2    0.23    0.06
  -3   7   2    0.01    0.09
   2  -7  -2   19.88    0.68
   2  -7  -2   18.71    0.72
   2  -7  -2   18.39    0.66
  -2   7   2   19.77    0.70
  -2   7   2   18.86    0.71
   1  -7  -2    0.84    0.17
   1  -7  -2    0.80    0.08
   1  -7  -2    0.90    0.11
   1  -7  -2    0.85    0.07
  -1   7   2    0.96    0.12
  -1   7   2    0.95    0.08
   0  -7  -2   13.76    0.52
   0  -7  -2   14.49    0.65
   0  -7  -2   13.59    0.52
   0  -7  -2   13.76    0.50
   0   7   2   13.96    0.50
   0   7   2   12.30    0.54
  -1  -7  -2    3.07    0.17
  -1  -7  -2    3.10    0.16
  -1  -7  -2    2.93    0.15
   1   7   2    2.94    0.19
   1   7   2    3.02    0.14
  -2  -7  -2   20.09    0.78
  -2  -7  -2   21.56    0.75
  -2  -7  -2   20.65    0.75
   2   7   2   23.10    0.78
   2   7   2   20.53    0.72
  -3  -7  -2   11.18    0.41
  -3  -7  -2   10.57    0.43
  -3  -7  -2   11.14    0.47
   3   7   2   10.79    0.43
   3   7   2   11.09    0.39
  -4  -7  -2    0.43    0.07
  -4  -7  -2    0.53    0.11
  -4  -7  -2    0.65    0.07
   4   7   2    0.48    0.08
   4   7   2    0.59    0.07
  -5  -7  -2    1.13    0.12
  -5  -7  -2    1.43    0.15
   5   7   2    1.11    0.19
   5   7   2    1.31    0.12
  -6  -7  -2    1.33    0.14
  -6  -7  -2    1.21    0.18
   6   7   2    1.28    0.15
   6   7   2    1.44    0.24
  -7  -7  -2    3.83    0.28
  -7  -7  -2    3.18    0.20
  -7  -7  -2    3.25    0.25
   7   7   2    3.20    0.21
   7   7   2    2.98    0.29
  -8  -7  -2    0.19    0.11
  -8  -7  -2    0.11    0.10
  -8  -7  -2    0.20    0.08
   8   7   2   -0.02    0.11
   8   7   2    0.03    0.06
  -9  -7  -2   -0.11    0.06
  -9  -7  -2    0.00    0.09
  -9  -7  -2    0.04    0.10
   9   7   2   -0.05    0.06
   9   7   2    0.04    0.12
 -10  -7  -2    0.47    0.11
 -10  -7  -2    0.35    0.15
 -10  -7  -2    0.36    0.15
  10   7   2    0.61    0.22
  10   7   2    0.26    0.10
 -11  -7  -2    0.14    0.13
 -11  -7  -2    0.08    0.13
 -11  -7  -2    0.01    0.08
  11   7   2    0.23    0.11
  11   7   2    0.01    0.14
 -12  -7  -2    0.25    0.10
 -12  -7  -2    0.16    0.14
 -12  -7  -2    0.09    0.13
  12   7   2    0.13    0.09
  12   7   2   -0.01    0.10
  12   7   2    0.11    0.17
 -13  -7  -2   -0.01    0.13
 -13  -7  -2    0.15    0.10
 -13  -7  -2    0.00    0.14
  13   7   2    0.17    0.13
  13   7   2    0.17    0.18
  13   7   2    0.18    0.11
  11  -8  -2   -0.06    0.10
  11  -8  -2   -0.01    0.15
  11  -8  -2   -0.04    0.09
 -11   8   2    0.13    0.10
 -11   8   2   -0.06    0.08
  10  -8  -2   -0.10    0.13
  10  -8  -2    0.02    0.08
 -10   8   2   -0.06    0.08
 -10   8   2    0.05    0.09
   9  -8  -2    0.08    0.08
   9  -8  -2   -0.11    0.14
  -9   8   2    0.08    0.09
  -9   8   2    0.09    0.10
   8  -8  -2    0.62    0.15
  -8   8   2    0.88    0.14
  -8   8   2    0.59    0.13
   7  -8  -2    2.60    0.22
  -7   8   2    2.86    0.20
  -7   8   2    2.73    0.21
   6  -8  -2    2.47    0.20
  -6   8   2    2.61    0.19
  -6   8   2    2.44    0.19
  -6   8   2    2.63    0.24
   5  -8  -2    1.35    0.17
  -5   8   2    1.26    0.13
  -5   8   2    1.19    0.16
  -5   8   2    1.23    0.15
   4  -8  -2    5.06    0.28
  -4   8   2    4.97    0.26
  -4   8   2    4.33    0.24
   3  -8  -2   12.35    0.53
  -3   8   2   12.78    0.51
  -3   8   2   12.39    0.50
   2  -8  -2    5.38    0.27
   2  -8  -2    4.32    0.38
   2  -8  -2    5.57    0.23
  -2   8   2    5.66    0.26
  -2   8   2    5.98    0.28
   1  -8  -2    4.95    0.26
   1  -8  -2    5.22    0.22
   1  -8  -2    5.15    0.26
   1  -8  -2    5.45    0.38
  -1   8   2    5.02    0.24
  -1   8   2    5.47    0.28
   0  -8  -2    3.48    0.19
   0  -8  -2    3.79    0.19
   0  -8  -2    3.58    0.17
   0   8   2    3.62    0.18
   0   8   2    3.55    0.22
  -1  -8  -2    0.11    0.05
  -1  -8  -2    0.06    0.04
  -1  -8  -2    0.06    0.05
   1   8   2    0.05    0.03
   1   8   2   -0.02    0.04
   1   8   2    0.00    0.07
  -2  -8  -2   -0.02    0.05
  -2  -8  -2    0.01    0.03
  -2  -8  -2   -0.01    0.04
   2   8   2    0.00    0.03
   2   8   2    0.00    0.08
   2   8   2    0.04    0.03
  -3  -8  -2    3.89    0.20
  -3  -8  -2    4.11    0.19
  -3  -8  -2    4.23    0.25
   3   8   2    4.24    0.22
   3   8   2    3.84    0.17
  -4  -8  -2    6.07    0.29
  -4  -8  -2    6.01    0.33
   4   8   2    6.49    0.29
  -5  -8  -2    0.23    0.07
  -5  -8  -2    0.21    0.09
   5   8   2    0.14    0.06
   5   8   2   -0.07    0.11
  -6  -8  -2   -0.01    0.06
  -6  -8  -2   -0.02    0.05
   6   8   2   -0.08    0.04
   6   8   2    0.06    0.11
  -7  -8  -2    0.09    0.06
  -7  -8  -2    0.11    0.09
   7   8   2   -0.03    0.06
   7   8   2    0.08    0.12
  -8  -8  -2   -0.05    0.09
  -8  -8  -2    0.12    0.07
   8   8   2    0.01    0.11
   8   8   2   -0.03    0.06
  -9  -8  -2   -0.03    0.09
  -9  -8  -2   -0.06    0.05
   9   8   2   -0.04    0.06
   9   8   2    0.08    0.12
 -10  -8  -2    0.04    0.08
 -10  -8  -2    0.12    0.12
 -10  -8  -2    0.12    0.12
  10   8   2    0.17    0.09
  10   8   2    0.05    0.13
 -11  -8  -2    0.40    0.16
 -11  -8  -2    0.29    0.15
 -11  -8  -2    0.47    0.13
  11   8   2    0.40    0.12
  11   8   2    0.53    0.21
 -12  -8  -2    0.20    0.14
 -12  -8  -2    0.19    0.17
 -12  -8  -2    0.13    0.09
  12   8   2    0.24    0.20
  12   8   2    0.32    0.12
  12   8   2    0.09    0.12
 -13  -8  -2    0.13    0.10
 -13  -8  -2    0.09    0.15
 -13  -8  -2    0.01    0.13
  13   8   2    0.08    0.12
  13   8   2    0.14    0.17
  13   8   2    0.07    0.09
  10  -9  -2   -0.09    0.08
  10  -9  -2    0.02    0.13
 -10   9   2   -0.22    0.07
 -10   9   2    0.09    0.10
   9  -9  -2    0.07    0.09
   9  -9  -2    0.00    0.12
  -9   9   2   -0.03    0.08
  -9   9   2    0.25    0.11
   8  -9  -2   -0.02    0.13
   8  -9  -2    0.06    0.08
  -8   9   2   -0.06    0.07
  -8   9   2    0.01    0.07
   7  -9  -2   -0.11    0.07
   7  -9  -2   -0.02    0.12
  -7   9   2    0.07    0.09
  -7   9   2    0.05    0.07
   6  -9  -2    0.41    0.12
   6  -9  -2    0.12    0.14
  -6   9   2    0.59    0.11
  -6   9   2    0.62    0.12
   5  -9  -2    2.86    0.23
  -5   9   2    2.67    0.20
  -5   9   2    3.21    0.27
  -5   9   2    2.65    0.20
   4  -9  -2   -0.01    0.06
   4  -9  -2   -0.09    0.14
  -4   9   2    0.01    0.06
  -4   9   2   -0.05    0.07
  -4   9   2   -0.02    0.06
   3  -9  -2    0.06    0.13
   3  -9  -2    0.19    0.07
  -3   9   2    0.29    0.08
  -3   9   2    0.33    0.08
  -3   9   2   -0.05    0.11
   2  -9  -2    3.38    0.33
   2  -9  -2    3.15    0.16
   2  -9  -2    3.19    0.21
  -2   9   2    3.26    0.19
  -2   9   2    3.23    0.21
   1  -9  -2   16.41    0.64
   1  -9  -2   16.73    0.81
   1  -9  -2   16.21    0.60
  -1   9   2   16.11    0.66
  -1   9   2   16.45    0.62
   0  -9  -2    5.86    0.29
   0  -9  -2    6.23    0.27
   0   9   2    5.56    0.26
   0   9   2    5.66    0.32
  -1  -9  -2   15.30    0.57
  -1  -9  -2   14.54    0.58
  -1  -9  -2   14.94    0.55
   1   9   2   14.76    0.54
   1   9   2   13.14    0.60
  -2  -9  -2    6.32    0.32
  -2  -9  -2    6.72    0.29
  -2  -9  -2    6.41    0.29
   2   9   2    6.08    0.26
   2   9   2    6.68    0.33
  -3  -9  -2    0.25    0.08
  -3  -9  -2    0.32    0.07
  -3  -9  -2    0.48    0.07
   3   9   2    0.04    0.11
   3   9   2    0.56    0.10
  -4  -9  -2    0.21    0.07
  -4  -9  -2    0.16    0.08
   4   9   2   -0.07    0.09
   4   9   2    0.21    0.07
  -5  -9  -2    0.07    0.06
  -5  -9  -2    0.09    0.08
   5   9   2    0.15    0.14
   5   9   2    0.16    0.07
  -6  -9  -2    0.03    0.06
  -6  -9  -2    0.10    0.09
   6   9   2   -0.06    0.14
   6   9   2    0.12    0.07
  -7  -9  -2    0.75    0.12
  -7  -9  -2    0.30    0.12
   7   9   2    0.73    0.12
   7   9   2   -0.06    0.11
  -8  -9  -2    0.65    0.16
  -8  -9  -2    0.32    0.10
   8   9   2    0.50    0.19
   8   9   2    0.61    0.12
  -9  -9  -2    0.32    0.14
  -9  -9  -2    0.17    0.10
   9   9   2    0.20    0.16
   9   9   2    0.36    0.10
 -10  -9  -2    0.82    0.21
 -10  -9  -2    0.78    0.15
  10   9   2    0.85    0.26
  10   9   2    0.62    0.14
 -11  -9  -2    0.07    0.14
 -11  -9  -2    0.06    0.09
  11   9   2    0.01    0.15
  11   9   2   -0.05    0.07
 -12  -9  -2    0.05    0.13
 -12  -9  -2    0.04    0.09
  12   9   2    0.14    0.13
  12   9   2   -0.06    0.09
  12   9   2    0.03    0.15
   9 -10  -2   -0.13    0.13
   9 -10  -2    0.25    0.12
  -9  10   2    0.20    0.12
  -9  10   2    0.25    0.10
   8 -10  -2   -0.04    0.15
   8 -10  -2    0.13    0.10
  -8  10   2    0.12    0.10
  -8  10   2    0.18    0.10
   7 -10  -2    0.91    0.17
  -7  10   2    0.65    0.14
  -7  10   2    0.64    0.14
   6 -10  -2    0.15    0.09
   6 -10  -2    0.07    0.18
  -6  10   2    0.50    0.11
  -6  10   2    0.36    0.10
   5 -10  -2   -0.04    0.06
   5 -10  -2   -0.07    0.13
  -5  10   2    0.03    0.07
  -5  10   2    0.06    0.07
   4 -10  -2    0.14    0.08
   4 -10  -2    0.02    0.13
  -4  10   2    0.07    0.06
  -4  10   2    0.17    0.07
   3 -10  -2    7.13    0.53
   3 -10  -2    6.04    0.34
  -3  10   2    6.87    0.33
  -3  10   2    6.82    0.34
   2 -10  -2    1.44    0.11
   2 -10  -2    1.55    0.17
   2 -10  -2    1.55    0.25
  -2  10   2    1.20    0.15
  -2  10   2    1.35    0.13
   1 -10  -2    1.23    0.15
   1 -10  -2    1.21    0.11
  -1  10   2    1.25    0.16
  -1  10   2    1.15    0.13
   0 -10  -2    0.39    0.07
   0 -10  -2    0.47    0.10
   0  10   2    0.10    0.16
   0  10   2    0.39    0.12
   0  10   2    0.36    0.08
  -1 -10  -2   10.55    0.43
  -1 -10  -2    9.76    0.41
   1  10   2    9.11    0.47
   1  10   2    9.66    0.39
  -2 -10  -2   10.04    0.41
  -2 -10  -2    9.62    0.48
  -2 -10  -2    9.28    0.40
   2  10   2    8.62    0.44
   2  10   2   10.05    0.42
  -3 -10  -2    0.63    0.13
  -3 -10  -2    0.73    0.11
   3  10   2    0.48    0.10
  -4 -10  -2    3.82    0.27
  -4 -10  -2    4.00    0.23
   4  10   2    4.21    0.24
  -5 -10  -2    0.16    0.09
  -5 -10  -2    0.20    0.08
   5  10   2    0.12    0.07
   5  10   2   -0.07    0.12
  -6 -10  -2    2.42    0.24
  -6 -10  -2    2.43    0.19
   6  10   2    2.48    0.19
  -7 -10  -2    0.23    0.13
  -7 -10  -2    0.11    0.08
   7  10   2    0.23    0.08
   7  10   2   -0.16    0.15
  -8 -10  -2    0.16    0.13
  -8 -10  -2    0.18    0.09
   8  10   2    0.20    0.09
   8  10   2    0.05    0.16
  -9 -10  -2    0.07    0.08
  -9 -10  -2   -0.01    0.11
   9  10   2    0.07    0.07
   9  10   2   -0.13    0.11
 -10 -10  -2    0.70    0.20
 -10 -10  -2    0.63    0.13
  10  10   2    0.50    0.21
  10  10   2    0.70    0.15
 -11 -10  -2    0.25    0.11
 -11 -10  -2    0.23    0.16
  11  10   2    0.17    0.17
  11  10   2    0.11    0.09
 -12 -10  -2    0.11    0.10
 -12 -10  -2    0.06    0.13
  12  10   2    0.13    0.10
  12  10   2    0.03    0.15
  12  10   2    0.29    0.14
   9 -11  -2   -0.04    0.16
   8 -11  -2    0.34    0.12
   8 -11  -2   -0.03    0.17
  -8  11   2    0.18    0.11
  -8  11   2    0.59    0.14
   7 -11  -2   -0.03    0.19
   7 -11  -2    0.04    0.09
  -7  11   2    0.14    0.10
  -7  11   2   -0.01    0.07
   6 -11  -2    0.04    0.08
   6 -11  -2    0.06    0.20
  -6  11   2    0.02    0.07
  -6  11   2    0.16    0.09
   5 -11  -2    0.16    0.20
   5 -11  -2    0.06    0.09
  -5  11   2    0.07    0.08
  -5  11   2    0.01    0.07
   4 -11  -2   -0.03    0.15
   4 -11  -2    0.00    0.07
  -4  11   2   -0.09    0.05
  -4  11   2   -0.04    0.06
   3 -11  -2    0.23    0.15
   3 -11  -2    0.09    0.08
  -3  11   2    0.17    0.07
  -3  11   2    0.14    0.07
   2 -11  -2    0.11    0.07
   2 -11  -2    0.12    0.13
  -2  11   2    0.00    0.06
  -2  11   2    0.05    0.07
   1 -11  -2    0.61    0.11
   1 -11  -2    0.49    0.08
  -1  11   2    0.66    0.10
  -1  11   2    0.15    0.18
  -1  11   2    0.43    0.11
   0 -11  -2    0.78    0.12
   0 -11  -2    0.91    0.12
   0  11   2    0.83    0.15
   0  11   2    0.89    0.11
  -1 -11  -2    0.02    0.06
  -1 -11  -2    0.00    0.06
   1  11   2    0.03    0.05
   1  11   2    0.13    0.08
   1  11   2    0.10    0.12
  -2 -11  -2    0.03    0.06
  -2 -11  -2   -0.02    0.05
   2  11   2   -0.03    0.06
   2  11   2   -0.01    0.09
  -3 -11  -2    5.64    0.29
   3  11   2    5.35    0.32
  -4 -11  -2    1.17    0.14
  -4 -11  -2    0.84    0.15
   4  11   2    1.11    0.15
  -5 -11  -2   -0.03    0.08
  -5 -11  -2   -0.06    0.07
   5  11   2   -0.10    0.13
   5  11   2   -0.05    0.06
  -6 -11  -2    0.05    0.08
  -6 -11  -2    0.02    0.06
   6  11   2   -0.05    0.06
   6  11   2    0.13    0.18
  -7 -11  -2    0.25    0.14
  -7 -11  -2    0.27    0.10
   7  11   2    0.10    0.16
   7  11   2    0.22    0.09
  -8 -11  -2    0.36    0.15
  -8 -11  -2    0.36    0.11
   8  11   2   -0.17    0.15
   8  11   2    0.58    0.13
  -9 -11  -2    0.03    0.12
  -9 -11  -2    0.19    0.10
   9  11   2    0.08    0.20
   9  11   2   -0.03    0.08
 -10 -11  -2    0.02    0.09
 -10 -11  -2   -0.03    0.11
  10  11   2   -0.08    0.16
  10  11   2   -0.07    0.08
 -11 -11  -2   -0.07    0.08
 -11 -11  -2   -0.11    0.12
  11  11   2   -0.05    0.09
  11  11   2    0.06    0.20
  11  11   2    0.01    0.08
   8 -12  -2    0.01    0.21
   8 -12  -2    0.00    0.10
  -8  12   2   -0.04    0.10
   7 -12  -2   -0.03    0.08
   7 -12  -2   -0.10    0.18
  -7  12   2   -0.05    0.07
  -7  12   2    0.13    0.10
   6 -12  -2    0.60    0.27
   6 -12  -2    0.52    0.14
  -6  12   2    0.66    0.14
  -6  12   2    0.58    0.13
   5 -12  -2    0.17    0.10
   5 -12  -2   -0.09    0.16
  -5  12   2    0.05    0.09
  -5  12   2    0.04    0.07
   4 -12  -2    0.08    0.10
   4 -12  -2   -0.09    0.13
  -4  12   2    0.06    0.08
  -4  12   2    0.03    0.07
   3 -12  -2   -0.06    0.08
   3 -12  -2    0.05    0.12
  -3  12   2   -0.03    0.07
  -3  12   2   -0.12    0.05
   2 -12  -2   -0.06    0.07
  -2  12   2    0.05    0.07
  -2  12   2    0.02    0.07
   1 -12  -2    0.01    0.06
   1 -12  -2    0.03    0.05
  -1  12   2    0.06    0.07
  -1  12   2    0.01    0.06
   0 -12  -2    1.30    0.16
   0 -12  -2    1.44    0.13
   0  12   2    1.19    0.18
   0  12   2    1.29    0.13
  -1 -12  -2    1.88    0.16
  -1 -12  -2    2.00    0.15
   1  12   2    1.57    0.21
  -2 -12  -2    0.73    0.12
   2  12   2    0.72    0.15
  -3 -12  -2    0.09    0.07
   3  12   2    0.04    0.07
   3  12   2   -0.02    0.08
  -4 -12  -2    1.93    0.17
   4  12   2    1.39    0.18
  -5 -12  -2    0.69    0.13
   5  12   2    0.50    0.11
  -6 -12  -2   -0.01    0.08
  -6 -12  -2    0.05    0.07
   6  12   2    0.04    0.07
   6  12   2    0.02    0.14
  -7 -12  -2    0.03    0.08
  -7 -12  -2    0.14    0.11
   7  12   2    0.05    0.07
   7  12   2    0.10    0.19
  -8 -12  -2   -0.02    0.08
  -8 -12  -2    0.00    0.10
   8  12   2   -0.10    0.07
   8  12   2   -0.09    0.15
  -9 -12  -2   -0.04    0.08
  -9 -12  -2   -0.09    0.11
   9  12   2    0.00    0.17
   9  12   2    0.01    0.08
 -10 -12  -2   -0.06    0.08
 -10 -12  -2    0.08    0.13
  10  12   2    0.03    0.09
  10  12   2   -0.14    0.17
 -11 -12  -2   -0.01    0.13
 -11 -12  -2   -0.10    0.09
  11  12   2    0.04    0.10
  11  12   2   -0.23    0.16
  11  12   2    0.03    0.09
   7 -13  -2    0.06    0.18
  -7  13   2   -0.08    0.08
   6 -13  -2    0.02    0.09
   6 -13  -2    0.09    0.18
  -6  13   2   -0.03    0.07
  -6  13   2    0.04    0.09
   5 -13  -2    0.20    0.19
   5 -13  -2    0.13    0.12
  -5  13   2    0.16    0.10
  -5  13   2    0.21    0.10
   4 -13  -2    0.69    0.25
   4 -13  -2    0.90    0.17
  -4  13   2    0.83    0.15
  -4  13   2    0.67    0.14
   3 -13  -2   -0.04    0.07
  -3  13   2    0.01    0.07
  -3  13   2    0.08    0.08
   2 -13  -2    0.57    0.13
  -2  13   2    0.75    0.14
  -2  13   2    0.69    0.13
   1 -13  -2    1.30    0.18
  -1  13   2    1.34    0.16
  -1  13   2    1.19    0.19
   0 -13  -2    1.61    0.15
   0 -13  -2    1.36    0.17
   0  13   2    1.29    0.20
  -1 -13  -2    3.48    0.22
  -1 -13  -2    3.32    0.26
   1  13   2    3.36    0.28
  -2 -13  -2    0.07    0.07
   2  13   2   -0.03    0.07
   2  13   2    0.10    0.13
  -3 -13  -2    0.06    0.07
   3  13   2    0.20    0.15
   3  13   2   -0.04    0.09
  -4 -13  -2   -0.09    0.06
   4  13   2    0.13    0.12
   4  13   2   -0.01    0.08
  -5 -13  -2    0.03    0.08
   5  13   2    0.09    0.14
   5  13   2    0.01    0.07
  -6 -13  -2    0.02    0.08
   6  13   2    0.10    0.17
   6  13   2    0.02    0.06
  -7 -13  -2   -0.13    0.06
   7  13   2   -0.02    0.07
   7  13   2   -0.01    0.15
  -8 -13  -2    0.21    0.11
  -8 -13  -2    0.33    0.17
   8  13   2    0.11    0.20
   8  13   2    0.09    0.08
  -9 -13  -2   -0.02    0.11
  -9 -13  -2    0.08    0.09
   9  13   2    0.09    0.18
   9  13   2    0.09    0.09
 -10 -13  -2    0.09    0.14
 -10 -13  -2    0.12    0.11
  10  13   2   -0.09    0.10
  10  13   2   -0.05    0.19
  10  13   2    0.05    0.09
   5 -14  -2    0.10    0.15
   5 -14  -2    0.08    0.10
  -5  14   2   -0.01    0.08
  -5  14   2    0.14    0.10
   4 -14  -2    0.05    0.09
  -4  14   2   -0.07    0.08
  -4  14   2    0.04    0.09
   3 -14  -2    0.07    0.08
  -3  14   2    0.08    0.09
  -3  14   2    0.06    0.08
   2 -14  -2   -0.11    0.07
  -2  14   2   -0.05    0.07
  -2  14   2    0.03    0.06
   1 -14  -2    0.02    0.07
  -1  14   2    0.11    0.09
   0 -14  -2    0.44    0.12
   0 -14  -2    0.49    0.10
   0  14   2    0.34    0.14
  -1 -14  -2    0.10    0.07
   1  14   2    0.02    0.10
  -2 -14  -2    1.33    0.16
   2  14   2    1.42    0.22
  -3 -14  -2    0.72    0.14
   3  14   2    0.80    0.17
  -4 -14  -2    0.22    0.11
   4  14   2    0.06    0.15
   4  14   2    0.48    0.14
  -5 -14  -2    0.77    0.14
   5  14   2    0.18    0.15
   5  14   2    0.45    0.13
  -6 -14  -2    0.06    0.09
   6  14   2    0.05    0.14
   6  14   2    0.08    0.08
  -7 -14  -2    0.26    0.13
   7  14   2    0.09    0.19
   7  14   2    0.42    0.12
  -8 -14  -2    0.07    0.09
   8  14   2   -0.06    0.09
   8  14   2   -0.08    0.18
  -9 -14  -2    0.33    0.14
   9  14   2    0.33    0.11
   9  14   2    0.24    0.24
   4 -15  -2    0.04    0.10
  -4  15   2    0.14    0.11
   3 -15  -2    0.00    0.10
  -3  15   2   -0.02    0.09
  -3  15   2   -0.01    0.08
   2 -15  -2    0.00    0.09
  -2  15   2    0.03    0.10
   1 -15  -2    0.20    0.10
  -1  15   2    0.21    0.12
   0  15   2    0.24    0.12
  -1 -15  -2   -0.05    0.07
   1  15   2   -0.02    0.09
  -2 -15  -2   -0.01    0.08
   2  15   2    0.15    0.12
  -3 -15  -2    0.94    0.16
   3  15   2    1.20    0.22
  -4 -15  -2    0.24    0.10
   4  15   2    0.32    0.14
  -5 -15  -2    0.00    0.09
   5  15   2    0.00    0.08
  -6 -15  -2    0.31    0.12
   6  15   2    0.42    0.14
   6  15   2    0.04    0.12
  -7 -15  -2   -0.07    0.09
   7  15   2    0.20    0.19
   7  15   2    0.09    0.10
  -1  16   2   -0.01    0.10
   0  16   2    0.04    0.10
  -1 -16  -2    0.58    0.13
   1  16   2    0.46    0.16
  -2 -16  -2    0.04    0.09
   2  16   2   -0.11    0.09
  -3 -16  -2    0.00    0.08
   3  16   2    0.04    0.12
  -4 -16  -2    0.09    0.10
   4  16   2   -0.11    0.08
  -5 -16  -2    0.22    0.11
   5  16   2    0.11    0.11
   4  15  -3    0.22    0.13
  -4 -15   3   -0.02    0.10
   3  15  -3    0.61    0.18
  -3 -15   3    0.67    0.15
   2  15  -3    0.60    0.19
  -2 -15   3    0.53    0.15
   1  15  -3    0.20    0.09
   1  15  -3    0.14    0.13
  -1 -15   3    0.17    0.11
   0  15  -3    0.87    0.15
   0  15  -3    0.68    0.18
   0 -15   3    0.78    0.14
  -1  15  -3   -0.05    0.11
  -1  15  -3    0.08    0.09
   1 -15   3    0.17    0.09
   7  14  -3    0.12    0.10
  -7 -14   3   -0.05    0.09
   6  14  -3    0.07    0.11
  -6 -14   3    0.20    0.12
   5  14  -3    0.17    0.10
  -5 -14   3    0.37    0.12
   4  14  -3    0.47    0.14
  -4 -14   3    0.54    0.14
   3  14  -3   -0.06    0.08
  -3 -14   3    0.10    0.09
   2  14  -3    0.15    0.08
   2  14  -3    0.09    0.12
  -2 -14   3    0.09    0.09
   1  14  -3    1.96    0.18
   1  14  -3    1.65    0.25
   0  14  -3    0.16    0.15
   0  14  -3    0.23    0.09
   0 -14   3    0.02    0.09
  -1  14  -3    0.74    0.15
  -1  14  -3    0.52    0.17
   1 -14   3    0.31    0.11
  -2  14  -3    0.62    0.15
  -2  14  -3    0.55    0.13
   2 -14   3    0.76    0.16
   2 -14   3    0.44    0.12
  -3  14  -3    0.21    0.11
  -3  14  -3    0.13    0.10
   3 -14   3    0.16    0.08
   3 -14   3    0.32    0.12
  -4  14  -3    0.27    0.12
   8  13  -3    0.18    0.11
  -8 -13   3    0.11    0.11
   7  13  -3    0.00    0.09
  -7 -13   3    0.05    0.11
   6  13  -3    0.10    0.09
  -6 -13   3    0.24    0.12
   5  13  -3   -0.01    0.08
  -5 -13   3    0.08    0.09
   4  13  -3    0.20    0.10
  -4 -13   3    0.54    0.13
   3  13  -3    0.54    0.11
   3  13  -3    0.38    0.12
  -3 -13   3    0.38    0.11
   2  13  -3    0.14    0.11
   2  13  -3    0.28    0.09
  -2 -13   3    0.27    0.11
   1  13  -3    0.39    0.11
   1  13  -3    0.47    0.16
  -1 -13   3    0.57    0.12
   0  13  -3    0.20    0.09
   0  13  -3   -0.04    0.10
   0 -13   3    0.15    0.08
  -1  13  -3    0.02    0.08
  -1  13  -3    0.27    0.13
   1 -13   3    0.03    0.07
  -2  13  -3    0.80    0.16
  -2  13  -3    0.63    0.13
   2 -13   3    0.81    0.13
   2 -13   3    0.68    0.14
  -3  13  -3    0.09    0.08
  -3  13  -3    0.09    0.12
   3 -13   3   -0.02    0.10
   3 -13   3    0.04    0.08
  -4  13  -3    0.00    0.08
  -4  13  -3   -0.11    0.08
   4 -13   3    0.14    0.10
   4 -13   3   -0.04    0.10
  -5  13  -3    0.12    0.09
  -5  13  -3    0.21    0.12
   5 -13   3    0.12    0.11
   9  12  -3    0.11    0.16
   9  12  -3   -0.07    0.09
  -9 -12   3    0.02    0.10
   8  12  -3    0.00    0.09
  -8 -12   3    0.09    0.11
   7  12  -3   -0.01    0.09
  -7 -12   3    0.04    0.09
   6  12  -3    0.05    0.08
  -6 -12   3    0.31    0.11
   5  12  -3    0.07    0.09
  -5 -12   3    0.00    0.08
   4  12  -3    0.10    0.08
   4  12  -3   -0.08    0.05
  -4 -12   3    0.02    0.07
   3  12  -3    0.76    0.12
   3  12  -3    0.44    0.12
  -3 -12   3    0.66    0.13
   2  12  -3    0.14    0.07
   2  12  -3    0.10    0.10
  -2 -12   3    0.30    0.10
   1  12  -3    0.17    0.09
   1  12  -3    0.09    0.07
  -1 -12   3    0.17    0.08
   0  12  -3    1.40    0.21
   0  12  -3    1.44    0.17
   0 -12   3    1.79    0.17
  -1  12  -3    0.07    0.07
  -1  12  -3    0.08    0.11
   1 -12   3    0.10    0.07
   1 -12   3    0.19    0.09
  -2  12  -3    0.01    0.06
  -2  12  -3    0.03    0.08
   2 -12   3    0.01    0.07
   2 -12   3   -0.03    0.06
  -3  12  -3    0.55    0.12
  -3  12  -3    0.53    0.13
   3 -12   3    0.45    0.12
   3 -12   3    0.55    0.10
  -4  12  -3    0.02    0.09
  -4  12  -3    0.13    0.09
   4 -12   3   -0.06    0.09
   4 -12   3    0.05    0.07
  -5  12  -3   -0.03    0.08
  -5  12  -3    0.14    0.09
   5 -12   3    0.03    0.10
  -6  12  -3    0.02    0.08
  -6  12  -3    0.12    0.09
   6 -12   3    0.00    0.08
  -7  12  -3   -0.05    0.09
   7 -12   3   -0.07    0.08
  10  11  -3    0.13    0.11
  10  11  -3    0.00    0.09
  10  11  -3    0.04    0.15
 -10 -11   3    0.00    0.08
   9  11  -3    0.03    0.14
   9  11  -3   -0.01    0.09
   9  11  -3    0.10    0.09
  -9 -11   3    0.06    0.09
   8  11  -3   -0.02    0.08
   8  11  -3   -0.05    0.12
   8  11  -3    0.05    0.09
  -8 -11   3    0.06    0.09
   7  11  -3    0.36    0.11
   7  11  -3    0.36    0.18
  -7 -11   3    0.35    0.12
   6  11  -3    0.47    0.12
  -6 -11   3    0.46    0.12
   5  11  -3   -0.09    0.06
   5  11  -3   -0.09    0.05
  -5 -11   3   -0.03    0.07
   4  11  -3    0.44    0.11
   4  11  -3    0.46    0.10
  -4 -11   3    0.55    0.11
   3  11  -3    0.57    0.10
   3  11  -3    0.75    0.13
  -3 -11   3    0.68    0.12
   2  11  -3    1.62    0.20
   2  11  -3    1.59    0.14
  -2 -11   3    1.86    0.16
   1  11  -3    0.58    0.11
   1  11  -3    0.62    0.14
  -1 -11   3    0.65    0.12
   0  11  -3    4.88    0.33
   0  11  -3    5.13    0.28
   0 -11   3    4.97    0.28
   0 -11   3    4.92    0.27
  -1  11  -3    0.55    0.11
  -1  11  -3    0.50    0.10
  -1  11  -3    0.55    0.14
   1 -11   3    0.47    0.10
   1 -11   3    0.51    0.11
  -2  11  -3    0.46    0.10
  -2  11  -3    0.37    0.11
  -2  11  -3    0.38    0.12
   2 -11   3    0.61    0.11
   2 -11   3    0.49    0.11
  -3  11  -3    0.86    0.14
  -3  11  -3    0.84    0.14
  -3  11  -3    1.18    0.16
   3 -11   3    0.81    0.12
   3 -11   3    0.87    0.15
  -4  11  -3    0.04    0.07
  -4  11  -3    0.07    0.07
  -4  11  -3    0.11    0.07
   4 -11   3    0.01    0.08
   4 -11   3   -0.08    0.05
  -5  11  -3    0.18    0.09
  -5  11  -3    0.24    0.09
  -5  11  -3    0.14    0.08
   5 -11   3    0.20    0.08
   5 -11   3    0.21    0.11
  -6  11  -3    0.12    0.09
  -6  11  -3    0.09    0.08
  -6  11  -3    0.09    0.09
   6 -11   3    0.14    0.12
  -7  11  -3    0.15    0.10
  -7  11  -3    0.13    0.11
  -7  11  -3    0.05    0.09
   7 -11   3    0.04    0.11
  -8  11  -3    0.03    0.08
  -8  11  -3    0.06    0.10
   8 -11   3   -0.06    0.08
  11  10  -3   -0.14    0.13
  11  10  -3   -0.15    0.09
  11  10  -3    0.02    0.10
 -11 -10   3    0.11    0.09
 -11 -10   3    0.10    0.15
  10  10  -3   -0.01    0.15
  10  10  -3    0.05    0.10
  10  10  -3    0.16    0.11
 -10 -10   3    0.16    0.09
 -10 -10   3    0.16    0.13
   9  10  -3    0.33    0.12
   9  10  -3    0.30    0.12
   9  10  -3    0.26    0.19
  -9 -10   3    0.52    0.17
  -9 -10   3    0.35    0.11
  -9 -10   3    0.39    0.14
   8  10  -3    0.05    0.09
   8  10  -3    0.06    0.09
   8  10  -3   -0.01    0.13
  -8 -10   3   -0.04    0.10
  -8 -10   3    0.12    0.09
  -8 -10   3    0.05    0.10
   7  10  -3    0.27    0.15
   7  10  -3    0.11    0.09
   7  10  -3    0.39    0.11
  -7 -10   3    0.19    0.09
  -7 -10   3    0.23    0.12
   6  10  -3    0.37    0.09
   6  10  -3    0.62    0.19
   6  10  -3    0.46    0.12
   6  10  -3    0.43    0.11
  -6 -10   3    0.40    0.11
  -6 -10   3    0.58    0.14
   5  10  -3    1.70    0.17
   5  10  -3    1.77    0.14
  -5 -10   3    1.77    0.16
   4  10  -3    0.04    0.05
   4  10  -3    0.01    0.06
  -4 -10   3   -0.05    0.05
   3  10  -3    1.90    0.15
   3  10  -3    1.92    0.17
  -3 -10   3    1.90    0.16
   2  10  -3    0.10    0.08
   2  10  -3   -0.01    0.05
  -2 -10   3   -0.04    0.05
   1  10  -3    0.39    0.09
   1  10  -3    0.43    0.11
  -1 -10   3    0.47    0.09
   0  10  -3    0.11    0.08
   0  10  -3    0.06    0.06
   0  10  -3   -0.02    0.04
   0 -10   3   -0.04    0.05
   0 -10   3   -0.10    0.04
  -1  10  -3    0.47    0.13
  -1  10  -3    0.36    0.08
  -1  10  -3    0.46    0.09
   1 -10   3    0.49    0.10
   1 -10   3    0.42    0.10
  -2  10  -3    1.27    0.15
  -2  10  -3    1.07    0.14
  -2  10  -3    1.49    0.19
   2 -10   3    1.29    0.16
   2 -10   3    1.38    0.13
  -3  10  -3    0.53    0.11
  -3  10  -3    0.70    0.12
  -3  10  -3    0.52    0.11
   3 -10   3    0.55    0.12
  -4  10  -3    1.08    0.15
  -4  10  -3    1.55    0.17
  -4  10  -3    1.14    0.17
   4 -10   3    1.21    0.18
  -5  10  -3    0.22    0.08
  -5  10  -3    0.04    0.07
  -5  10  -3    0.20    0.10
   5 -10   3    0.12    0.09
  -6  10  -3   -0.01    0.08
  -6  10  -3   -0.07    0.07
  -6  10  -3   -0.01    0.08
   6 -10   3    0.00    0.09
  -7  10  -3    0.40    0.10
  -7  10  -3    0.50    0.14
  -7  10  -3    0.51    0.13
   7 -10   3    0.64    0.16
  -8  10  -3    0.14    0.11
  -8  10  -3    0.19    0.11
  -8  10  -3    0.15    0.10
   8 -10   3    0.03    0.09
  -9  10  -3   -0.08    0.09
   9 -10   3   -0.03    0.10
  11   9  -3    0.18    0.12
  11   9  -3    0.04    0.09
  11   9  -3    0.08    0.18
 -11  -9   3    0.26    0.12
 -11  -9   3    0.14    0.14
  10   9  -3   -0.02    0.14
  10   9  -3    0.05    0.10
  10   9  -3   -0.01    0.09
 -10  -9   3    0.03    0.08
 -10  -9   3   -0.01    0.11
   9   9  -3   -0.04    0.13
   9   9  -3    0.01    0.09
   9   9  -3   -0.05    0.08
  -9  -9   3    0.02    0.08
  -9  -9   3    0.02    0.12
  -9  -9   3    0.04    0.10
   8   9  -3    0.01    0.08
   8   9  -3    0.09    0.09
   8   9  -3    0.34    0.17
  -8  -9   3    0.23    0.09
  -8  -9   3    0.16    0.12
  -8  -9   3    0.09    0.12
   7   9  -3    0.55    0.13
   7   9  -3    0.70    0.14
   7   9  -3    0.89    0.12
   7   9  -3    0.60    0.21
  -7  -9   3    0.90    0.18
  -7  -9   3    0.78    0.13
  -7  -9   3    0.89    0.18
   6   9  -3    0.25    0.09
   6   9  -3    0.27    0.15
   6   9  -3    0.33    0.10
   6   9  -3    0.17    0.07
  -6  -9   3    0.26    0.12
  -6  -9   3    0.35    0.09
  -6  -9   3    0.25    0.11
   5   9  -3   -0.01    0.09
   5   9  -3   -0.04    0.06
   5   9  -3   -0.02    0.04
   5   9  -3   -0.01    0.06
  -5  -9   3   -0.03    0.06
  -5  -9   3    0.00    0.07
   4   9  -3    1.04    0.20
   4   9  -3    0.78    0.13
   4   9  -3    0.79    0.11
   4   9  -3    0.80    0.16
  -4  -9   3    0.80    0.13
   3   9  -3    1.82    0.14
   3   9  -3    1.86    0.16
  -3  -9   3    2.10    0.16
   2   9  -3    0.26    0.08
   2   9  -3    0.13    0.06
  -2  -9   3    0.15    0.07
   1   9  -3    3.53    0.20
   1   9  -3    3.52    0.19
   1   9  -3    3.19    0.22
  -1  -9   3    3.64    0.20
  -1  -9   3    3.59    0.20
   0   9  -3    2.23    0.16
   0   9  -3    2.01    0.19
   0   9  -3    2.33    0.15
   0  -9   3    2.08    0.16
   0  -9   3    2.27    0.16
  -1   9  -3    0.01    0.05
  -1   9  -3    0.02    0.05
  -1   9  -3   -0.07    0.05
   1  -9   3    0.02    0.05
   1  -9   3    0.06    0.05
  -2   9  -3    0.04    0.08
  -2   9  -3   -0.01    0.05
  -2   9  -3    0.04    0.06
   2  -9   3    0.00    0.06
  -3   9  -3    0.15    0.07
  -3   9  -3    0.06    0.07
  -3   9  -3    0.16    0.07
   3  -9   3    0.20    0.08
  -4   9  -3    0.74    0.12
  -4   9  -3    0.97    0.14
  -4   9  -3    0.77    0.13
   4  -9   3    1.08    0.16
  -5   9  -3    3.34    0.23
  -5   9  -3    3.18    0.21
   5  -9   3    3.32    0.25
  -6   9  -3    0.08    0.08
  -6   9  -3    0.03    0.07
  -6   9  -3    0.11    0.08
   6  -9   3    0.01    0.09
  -7   9  -3    0.41    0.14
  -7   9  -3    0.44    0.11
  -7   9  -3    0.34    0.12
   7  -9   3    0.27    0.12
  -8   9  -3    0.13    0.10
  -8   9  -3   -0.05    0.06
  -8   9  -3   -0.07    0.07
   8  -9   3    0.09    0.10
  -9   9  -3    0.14    0.11
  -9   9  -3   -0.11    0.07
  -9   9  -3   -0.12    0.07
   9  -9   3    0.16    0.11
  12   8  -3   -0.19    0.07
  12   8  -3    0.12    0.22
  12   8  -3    0.17    0.11
 -12  -8   3    0.08    0.15
  11   8  -3    0.12    0.21
  11   8  -3   -0.11    0.09
  11   8  -3    0.12    0.11
 -11  -8   3   -0.04    0.12
  10   8  -3    0.17    0.10
  10   8  -3   -0.03    0.19
  10   8  -3    0.01    0.08
 -10  -8   3    0.03    0.08
 -10  -8   3    0.11    0.12
   9   8  -3   -0.01    0.09
   9   8  -3    0.13    0.09
   9   8  -3    0.06    0.15
  -9  -8   3   -0.04    0.07
  -9  -8   3    0.00    0.09
  -9  -8   3    0.14    0.12
   8   8  -3    0.15    0.09
   8   8  -3    0.32    0.19
   8   8  -3    0.24    0.08
   8   8  -3    0.17    0.10
  -8  -8   3    0.24    0.12
  -8  -8   3    0.13    0.07
  -8  -8   3    0.18    0.11
   7   8  -3    0.44    0.12
   7   8  -3    0.61    0.11
   7   8  -3    0.54    0.13
   7   8  -3    0.66    0.21
  -7  -8   3    0.58    0.15
  -7  -8   3    0.62    0.16
  -7  -8   3    0.56    0.11
   6   8  -3    0.13    0.11
   6   8  -3    0.00    0.07
   6   8  -3    0.03    0.06
   6   8  -3   -0.04    0.05
  -6  -8   3   -0.03    0.07
  -6  -8   3   -0.10    0.05
  -6  -8   3   -0.06    0.07
   5   8  -3    0.06    0.07
   5   8  -3    0.15    0.11
   5   8  -3    0.08    0.06
   5   8  -3    0.09    0.07
  -5  -8   3    0.11    0.06
  -5  -8   3    0.18    0.09
  -5  -8   3    0.18    0.10
   4   8  -3    3.50    0.22
   4   8  -3    3.48    0.27
   4   8  -3    3.75    0.20
  -4  -8   3    3.65    0.21
  -4  -8   3    3.50    0.23
   3   8  -3    4.51    0.23
   3   8  -3    5.13    0.31
   3   8  -3    4.58    0.26
   3   8  -3    4.41    0.23
  -3  -8   3    5.09    0.27
  -3  -8   3    4.90    0.25
   2   8  -3   24.29    0.89
   2   8  -3   24.13    0.87
  -2  -8   3   23.62    0.87
   1   8  -3    0.42    0.08
   1   8  -3    0.46    0.07
   1   8  -3    0.42    0.09
  -1  -8   3    0.58    0.09
  -1  -8   3    0.41    0.08
   0   8  -3   -0.01    0.04
   0   8  -3    0.03    0.05
   0   8  -3    0.05    0.06
   0  -8   3    0.05    0.05
   0  -8   3   -0.02    0.04
  -1   8  -3    3.35    0.19
  -1   8  -3    3.36    0.19
  -1   8  -3    3.05    0.22
   1  -8   3    3.70    0.21
  -2   8  -3    2.63    0.17
  -2   8  -3    3.00    0.18
  -2   8  -3    2.46    0.20
   2  -8   3    2.87    0.19
  -3   8  -3    5.71    0.29
  -3   8  -3    5.94    0.30
  -3   8  -3    5.66    0.29
   3  -8   3    5.28    0.30
  -4   8  -3    3.50    0.22
  -4   8  -3    3.80    0.22
  -4   8  -3    3.30    0.22
   4  -8   3    3.51    0.24
  -5   8  -3    2.64    0.20
  -5   8  -3    3.14    0.21
  -5   8  -3    2.58    0.18
   5  -8   3    2.65    0.22
  -6   8  -3    1.00    0.15
  -6   8  -3    1.27    0.15
  -6   8  -3    1.18    0.16
   6  -8   3    1.15    0.18
  -7   8  -3    0.71    0.14
  -7   8  -3    1.14    0.15
  -7   8  -3    0.97    0.16
   7  -8   3    0.84    0.16
  -8   8  -3    0.11    0.07
  -8   8  -3   -0.06    0.07
  -8   8  -3    0.10    0.09
   8  -8   3    0.11    0.10
  -9   8  -3    0.05    0.09
  -9   8  -3    0.10    0.08
  -9   8  -3   -0.12    0.07
   9  -8   3    0.19    0.11
 -10   8  -3    0.07    0.10
 -10   8  -3   -0.10    0.09
  10  -8   3    0.07    0.11
  12   7  -3   -0.13    0.08
  12   7  -3   -0.15    0.20
  12   7  -3    0.04    0.09
 -12  -7   3   -0.04    0.12
  11   7  -3    0.01    0.08
  11   7  -3   -0.01    0.09
  11   7  -3   -0.04    0.20
 -11  -7   3    0.00    0.12
  10   7  -3   -0.29    0.18
  10   7  -3    0.03    0.08
  10   7  -3    0.08    0.09
 -10  -7   3   -0.05    0.11
 -10  -7   3    0.02    0.07
   9   7  -3    0.28    0.11
   9   7  -3    0.09    0.21
   9   7  -3    0.13    0.09
   9   7  -3    0.13    0.08
  -9  -7   3    0.07    0.11
  -9  -7   3    0.09    0.07
  -9  -7   3    0.09    0.10
   8   7  -3    1.05    0.29
   8   7  -3    0.46    0.12
   8   7  -3    0.39    0.11
   8   7  -3    0.36    0.09
  -8  -7   3    0.69    0.16
  -8  -7   3    0.52    0.16
  -8  -7   3    0.51    0.10
   7   7  -3    2.00    0.27
   7   7  -3    1.62    0.14
   7   7  -3    1.65    0.16
   7   7  -3    1.76    0.17
  -7  -7   3    1.73    0.19
  -7  -7   3    1.61    0.19
  -7  -7   3    1.59    0.14
   6   7  -3    3.81    0.33
   6   7  -3    4.49    0.26
   6   7  -3    3.80    0.24
   6   7  -3    3.80    0.22
  -6  -7   3    3.44    0.27
  -6  -7   3    4.14    0.22
  -6  -7   3    3.82    0.27
   5   7  -3   10.45    0.43
   5   7  -3    9.92    0.45
   5   7  -3   10.85    0.55
   5   7  -3    9.80    0.44
  -5  -7   3   10.59    0.49
  -5  -7   3   10.11    0.43
  -5  -7   3   10.40    0.48
   4   7  -3    0.62    0.10
   4   7  -3    0.79    0.10
   4   7  -3    0.76    0.17
   4   7  -3    0.78    0.12
  -4  -7   3    0.78    0.13
  -4  -7   3    0.82    0.11
  -4  -7   3    0.66    0.12
   3   7  -3    3.94    0.21
   3   7  -3    4.01    0.27
   3   7  -3    4.22    0.21
   3   7  -3    4.24    0.23
  -3  -7   3    4.22    0.23
  -3  -7   3    4.27    0.24
  -3  -7   3    4.22    0.21
   2   7  -3    1.61    0.13
   2   7  -3    1.57    0.12
   2   7  -3    1.74    0.10
   2   7  -3    1.67    0.11
  -2  -7   3    1.62    0.11
  -2  -7   3    1.55    0.12
   1   7  -3    1.82    0.13
   1   7  -3    1.77    0.11
   1   7  -3    1.85    0.14
  -1  -7   3    2.04    0.13
   0   7  -3    0.04    0.04
   0   7  -3   -0.05    0.04
   0   7  -3    0.04    0.04
  -1   7  -3    7.42    0.31
  -1   7  -3    6.81    0.34
  -1   7  -3    7.36    0.32
  -2   7  -3    2.09    0.15
  -2   7  -3    2.56    0.18
  -2   7  -3    2.40    0.16
  -3   7  -3    3.08    0.19
  -3   7  -3    3.13    0.19
  -3   7  -3    3.10    0.19
   3  -7   3    3.21    0.25
  -4   7  -3    0.00    0.05
  -4   7  -3    0.05    0.06
  -4   7  -3   -0.06    0.06
   4  -7   3    0.12    0.10
  -5   7  -3    3.46    0.22
  -5   7  -3    3.53    0.21
  -5   7  -3    3.89    0.23
  -6   7  -3    0.51    0.11
  -6   7  -3    0.37    0.09
  -6   7  -3    0.30    0.10
   6  -7   3    0.23    0.10
  -7   7  -3    7.04    0.38
  -7   7  -3    7.22    0.38
  -7   7  -3    7.40    0.36
   7  -7   3    7.75    0.41
  -8   7  -3    0.05    0.07
  -8   7  -3    0.23    0.10
  -8   7  -3    0.04    0.08
   8  -7   3   -0.02    0.07
  -9   7  -3    0.30    0.11
  -9   7  -3    0.39    0.11
  -9   7  -3    0.30    0.12
   9  -7   3    0.20    0.11
 -10   7  -3    0.15    0.11
 -10   7  -3    0.10    0.10
  10  -7   3    0.25    0.11
 -11   7  -3    0.00    0.08
 -11   7  -3    0.12    0.11
  11  -7   3    0.06    0.09
  13   6  -3    0.02    0.12
  13   6  -3   -0.02    0.27
 -13  -6   3    0.15    0.17
  12   6  -3    0.39    0.14
  12   6  -3    0.15    0.12
 -12  -6   3    0.27    0.17
  11   6  -3    0.06    0.09
  11   6  -3    0.04    0.08
 -11  -6   3    0.01    0.13
  10   6  -3    0.10    0.08
  10   6  -3    0.05    0.08
  10   6  -3    0.05    0.09
 -10  -6   3   -0.11    0.10
   9   6  -3    0.28    0.11
   9   6  -3    0.20    0.08
   9   6  -3    0.19    0.09
  -9  -6   3    0.29    0.13
  -9  -6   3    0.19    0.13
  -9  -6   3    0.20    0.08
   8   6  -3    0.51    0.12
   8   6  -3    0.65    0.13
   8   6  -3    0.76    0.12
  -8  -6   3    0.57    0.16
  -8  -6   3    0.62    0.15
  -8  -6   3    0.65    0.11
   7   6  -3    2.96    0.23
   7   6  -3    3.49    0.23
   7   6  -3    3.06    0.20
  -7  -6   3    3.33    0.19
  -7  -6   3    2.91    0.25
  -7  -6   3    3.24    0.26
   6   6  -3    3.82    0.24
   6   6  -3    3.75    0.22
   6   6  -3    3.78    0.24
  -6  -6   3    3.61    0.20
  -6  -6   3    4.16    0.28
  -6  -6   3    4.32    0.28
   5   6  -3    0.72    0.10
   5   6  -3    0.68    0.11
   5   6  -3    0.65    0.11
  -5  -6   3    0.84    0.14
  -5  -6   3    0.88    0.14
  -5  -6   3    0.84    0.11
   4   6  -3    1.77    0.25
   4   6  -3    1.16    0.13
   4   6  -3    1.16    0.10
   4   6  -3    1.33    0.12
  -4  -6   3    1.04    0.12
  -4  -6   3    1.23    0.14
  -4  -6   3    1.10    0.11
   3   6  -3   18.85    0.68
   3   6  -3   17.99    0.69
   3   6  -3   17.85    0.75
  -3  -6   3   18.59    0.67
  -3  -6   3   18.53    0.70
  -3  -6   3   18.88    0.71
   2   6  -3    3.17    0.21
   2   6  -3    3.28    0.18
   2   6  -3    3.11    0.17
   2   6  -3    2.97    0.15
   2   6  -3    3.18    0.16
  -2  -6   3    3.11    0.17
  -2  -6   3    3.15    0.17
   1   6  -3    1.54    0.11
   1   6  -3    1.30    0.09
   1   6  -3    1.49    0.09
   1   6  -3    1.58    0.11
  -1  -6   3    1.45    0.10
   0   6  -3    1.34    0.11
   0   6  -3    1.50    0.11
   0   6  -3    1.34    0.10
   0   6  -3    1.56    0.08
  -1   6  -3    1.17    0.09
  -1   6  -3    0.98    0.09
  -1   6  -3    1.15    0.13
  -2   6  -3    5.12    0.24
  -2   6  -3    5.09    0.24
  -2   6  -3    4.85    0.25
  -3   6  -3    0.60    0.09
  -3   6  -3    0.57    0.08
  -3   6  -3    0.73    0.10
   3  -6   3    0.57    0.13
  -4   6  -3    9.26    0.39
  -4   6  -3    8.36    0.39
  -4   6  -3    9.05    0.37
  -5   6  -3    1.31    0.12
  -5   6  -3    1.40    0.13
  -5   6  -3    1.46    0.14
  -6   6  -3    0.07    0.06
  -6   6  -3    0.04    0.06
  -6   6  -3    0.08    0.06
  -7   6  -3    3.09    0.22
  -7   6  -3    3.00    0.20
  -7   6  -3    3.04    0.22
  -8   6  -3   -0.13    0.07
  -8   6  -3    0.02    0.07
  -8   6  -3    0.06    0.08
   8  -6   3   -0.04    0.08
  -9   6  -3    1.15    0.17
  -9   6  -3    0.94    0.15
  -9   6  -3    0.82    0.15
   9  -6   3    0.94    0.18
 -10   6  -3    0.05    0.09
 -10   6  -3    0.25    0.12
 -10   6  -3    0.07    0.09
  10  -6   3   -0.07    0.08
 -11   6  -3    0.13    0.10
 -11   6  -3    0.04    0.09
  11  -6   3   -0.04    0.07
  13   5  -3    0.02    0.11
  13   5  -3    0.14    0.12
 -13  -5   3   -0.03    0.14
  12   5  -3    0.35    0.13
  12   5  -3    0.37    0.14
 -12  -5   3    0.43    0.21
  11   5  -3    0.21    0.12
  11   5  -3    0.21    0.11
 -11  -5   3    0.25    0.17
  10   5  -3    0.25    0.12
  10   5  -3    0.42    0.11
  10   5  -3    0.39    0.12
 -10  -5   3    0.39    0.16
   9   5  -3    0.24    0.10
   9   5  -3    0.36    0.09
   9   5  -3    0.17    0.09
  -9  -5   3    0.29    0.08
  -9  -5   3    0.12    0.11
  -9  -5   3    0.10    0.10
   8   5  -3    0.96    0.15
   8   5  -3    0.93    0.15
   8   5  -3    0.85    0.12
  -8  -5   3    0.96    0.12
  -8  -5   3    0.94    0.19
  -8  -5   3    0.91    0.19
   7   5  -3    0.05    0.08
   7   5  -3    0.06    0.07
   7   5  -3    0.06    0.06
  -7  -5   3    0.03    0.05
  -7  -5   3    0.00    0.08
  -7  -5   3   -0.02    0.08
   6   5  -3    0.95    0.14
   6   5  -3    1.18    0.13
   6   5  -3    1.13    0.15
  -6  -5   3    0.88    0.16
  -6  -5   3    0.83    0.15
  -6  -5   3    0.91    0.10
   5   5  -3    8.15    0.34
   5   5  -3    7.36    0.35
   5   5  -3    7.33    0.35
  -5  -5   3    7.91    0.39
  -5  -5   3    7.73    0.32
  -5  -5   3    7.56    0.38
   4   5  -3   -0.04    0.03
   4   5  -3    0.04    0.05
   4   5  -3   -0.03    0.04
  -4  -5   3    0.01    0.04
  -4  -5   3    0.04    0.06
  -4  -5   3    0.00    0.05
   3   5  -3    3.08    0.18
   3   5  -3    3.15    0.17
   3   5  -3    3.06    0.16
  -3  -5   3    3.14    0.19
  -3  -5   3    2.96    0.19
  -3  -5   3    2.98    0.16
   2   5  -3    1.43    0.14
   2   5  -3    1.30    0.10
   2   5  -3    1.36    0.10
   2   5  -3    1.26    0.10
  -2  -5   3    1.43    0.11
  -2  -5   3    1.33    0.10
   1   5  -3    9.83    0.38
   1   5  -3   10.31    0.38
   1   5  -3   10.08    0.40
   1   5  -3   10.22    0.40
   1   5  -3   11.17    0.46
   0   5  -3   12.83    0.47
   0   5  -3   12.27    0.47
   0   5  -3   12.01    0.46
   0   5  -3   12.96    0.44
  -1   5  -3    4.82    0.22
  -1   5  -3    4.62    0.22
  -1   5  -3    4.82    0.24
  -2   5  -3   12.61    0.49
  -2   5  -3   12.96    0.50
  -2   5  -3   12.62    0.49
   2  -5   3   13.27    0.55
  -3   5  -3    0.11    0.04
  -3   5  -3    0.06    0.04
  -3   5  -3   -0.01    0.03
   3  -5   3   -0.03    0.05
  -4   5  -3    1.49    0.12
  -4   5  -3    1.52    0.10
  -4   5  -3    1.39    0.12
  -5   5  -3    5.25    0.28
  -5   5  -3    5.81    0.26
  -5   5  -3    5.68    0.28
  -6   5  -3   14.98    0.56
  -6   5  -3   13.64    0.58
  -6   5  -3   13.82    0.57
  -7   5  -3    0.86    0.12
  -7   5  -3    0.86    0.13
  -7   5  -3    0.85    0.13
  -8   5  -3    0.78    0.13
  -8   5  -3    0.93    0.15
  -8   5  -3    1.13    0.15
  -9   5  -3    0.18    0.10
  -9   5  -3    0.37    0.11
  -9   5  -3    0.36    0.11
   9  -5   3    0.20    0.12
 -10   5  -3   -0.03    0.08
 -10   5  -3    0.01    0.08
 -10   5  -3   -0.04    0.07
  10  -5   3    0.01    0.08
 -11   5  -3    0.11    0.10
 -11   5  -3   -0.04    0.08
  11  -5   3   -0.01    0.08
 -12   5  -3    0.20    0.11
 -12   5  -3   -0.05    0.08
  12  -5   3    0.13    0.11
  13   4  -3    0.06    0.10
  13   4  -3    0.16    0.14
 -13  -4   3    0.00    0.10
 -13  -4   3   -0.04    0.18
  12   4  -3    0.02    0.09
  12   4  -3    0.03    0.12
 -12  -4   3    0.07    0.11
 -12  -4   3    0.12    0.17
  11   4  -3    0.16    0.09
  11   4  -3    0.25    0.12
  11   4  -3    0.08    0.10
 -11  -4   3    0.17    0.14
 -11  -4   3    0.29    0.11
  10   4  -3    1.00    0.16
  10   4  -3    0.81    0.16
 -10  -4   3    1.11    0.15
 -10  -4   3    1.12    0.24
   9   4  -3    0.02    0.07
   9   4  -3    0.06    0.07
   9   4  -3    0.07    0.08
  -9  -4   3    0.02    0.11
  -9  -4   3   -0.04    0.07
   8   4  -3    1.90    0.18
   8   4  -3    2.21    0.19
   8   4  -3    2.11    0.17
  -8  -4   3    2.05    0.23
  -8  -4   3    2.08    0.14
  -8  -4   3    2.03    0.16
  -8  -4   3    2.23    0.22
   7   4  -3    2.25    0.18
   7   4  -3    2.31    0.17
   7   4  -3    2.56    0.19
  -7  -4   3    2.53    0.17
  -7  -4   3    2.42    0.23
  -7  -4   3    2.45    0.22
  -7  -4   3    2.52    0.15
   6   4  -3   -0.03    0.05
   6   4  -3   -0.01    0.04
   6   4  -3    0.11    0.07
  -6  -4   3    0.04    0.07
  -6  -4   3   -0.03    0.05
  -6  -4   3    0.03    0.08
  -6  -4   3    0.04    0.04
   5   4  -3    0.18    0.06
   5   4  -3    0.21    0.07
   5   4  -3    0.21    0.07
  -5  -4   3    0.29    0.10
  -5  -4   3    0.28    0.09
  -5  -4   3    0.25    0.05
   4   4  -3    4.74    0.24
   4   4  -3    4.85    0.23
   4   4  -3    4.90    0.23
  -4  -4   3    4.80    0.26
  -4  -4   3    4.57    0.26
  -4  -4   3    4.63    0.21
   3   4  -3   14.41    0.54
   3   4  -3   14.59    0.54
   3   4  -3   14.56    0.55
  -3  -4   3   14.69    0.57
  -3  -4   3   14.16    0.52
   2   4  -3    0.02    0.04
   2   4  -3    0.08    0.04
   2   4  -3    0.03    0.02
  -2  -4   3    0.04    0.05
  -2  -4   3    0.09    0.04
   1   4  -3   13.43    0.50
   1   4  -3   13.97    0.49
   1   4  -3   13.56    0.50
   0   4  -3    5.36    0.22
   0   4  -3    5.67    0.22
   0   4  -3    5.34    0.23
  -1   4  -3    1.42    0.10
  -1   4  -3    1.57    0.10
  -2   4  -3   46.68    1.61
  -2   4  -3   47.65    1.61
  -2   4  -3   46.85    1.61
   2  -4   3   49.55    1.66
  -3   4  -3   32.50    1.05
  -3   4  -3   29.23    1.07
  -3   4  -3   30.18    1.06
  -4   4  -3    0.81    0.09
  -4   4  -3    0.73    0.07
  -4   4  -3    0.86    0.10
  -5   4  -3    1.63    0.13
  -5   4  -3    1.74    0.12
  -5   4  -3    1.55    0.13
  -6   4  -3    3.65    0.21
  -6   4  -3    3.88    0.20
  -6   4  -3    3.37    0.20
  -6   4  -3    3.48    0.18
  -7   4  -3    0.07    0.07
  -7   4  -3   -0.10    0.04
  -7   4  -3    0.00    0.05
  -7   4  -3    0.06    0.06
   7  -4   3    0.02    0.07
  -8   4  -3    1.58    0.13
  -8   4  -3    1.75    0.16
  -8   4  -3    1.53    0.17
  -8   4  -3    1.78    0.15
  -9   4  -3    1.10    0.16
  -9   4  -3    1.46    0.17
  -9   4  -3    1.25    0.17
 -10   4  -3   -0.02    0.07
 -10   4  -3    0.07    0.08
 -10   4  -3    0.08    0.07
  10  -4   3    0.08    0.09
 -11   4  -3   -0.06    0.08
 -11   4  -3    0.00    0.07
  11  -4   3    0.01    0.08
 -12   4  -3    0.23    0.12
 -12   4  -3    0.22    0.11
  12  -4   3    0.33    0.12
  13   3  -3    0.05    0.12
  13   3  -3    0.01    0.10
 -13  -3   3   -0.02    0.16
 -13  -3   3    0.00    0.09
  12   3  -3   -0.05    0.10
  12   3  -3    0.05    0.08
  12   3  -3    0.10    0.10
 -12  -3   3   -0.08    0.13
 -12  -3   3    0.01    0.09
  11   3  -3   -0.05    0.07
  11   3  -3    0.05    0.08
  11   3  -3   -0.01    0.09
 -11  -3   3   -0.01    0.08
 -11  -3   3    0.10    0.15
  10   3  -3    0.05    0.09
  10   3  -3    0.06    0.08
  10   3  -3    0.06    0.08
 -10  -3   3   -0.02    0.11
 -10  -3   3    0.05    0.08
   9   3  -3    0.77    0.14
   9   3  -3    0.97    0.14
   9   3  -3    0.88    0.15
  -9  -3   3    0.90    0.20
  -9  -3   3    0.92    0.13
   8   3  -3    0.57    0.11
   8   3  -3    0.57    0.12
   8   3  -3    0.58    0.13
  -8  -3   3    0.65    0.11
  -8  -3   3    0.62    0.16
   7   3  -3    1.03    0.14
   7   3  -3    0.93    0.12
   7   3  -3    1.07    0.15
  -7  -3   3    0.97    0.09
  -7  -3   3    1.18    0.17
  -7  -3   3    1.23    0.19
  -7  -3   3    0.93    0.12
   6   3  -3   18.69    0.74
   6   3  -3   19.76    0.73
   6   3  -3   19.38    0.74
  -6  -3   3   19.55    0.79
  -6  -3   3   18.81    0.71
  -6  -3   3   19.58    0.78
  -6  -3   3   19.24    0.69
   5   3  -3    1.04    0.10
   5   3  -3    0.97    0.10
   5   3  -3    1.15    0.11
  -5  -3   3    1.11    0.09
  -5  -3   3    1.14    0.13
  -5  -3   3    1.09    0.08
  -5  -3   3    0.99    0.13
   4   3  -3    2.42    0.15
   4   3  -3    2.36    0.15
   4   3  -3    2.69    0.15
  -4  -3   3    2.20    0.17
  -4  -3   3    2.52    0.14
  -4  -3   3    2.58    0.13
   3   3  -3    2.06    0.12
   3   3  -3    1.93    0.12
   3   3  -3    2.09    0.13
  -3  -3   3    1.93    0.10
  -3  -3   3    2.04    0.15
   2   3  -3    3.03    0.15
   2   3  -3    3.22    0.15
  -2  -3   3    2.94    0.16
   1   3  -3    0.21    0.04
   1   3  -3    0.27    0.05
   0   3  -3   44.90    1.49
   0   3  -3   44.11    1.49
  -1   3  -3   28.21    0.96
  -1   3  -3   27.83    0.96
  -2   3  -3   15.67    0.57
  -2   3  -3   16.15    0.57
  -3   3  -3   26.05    0.89
  -3   3  -3   25.49    0.90
  -3   3  -3   26.19    0.89
  -3   3  -3   25.13    0.87
  -4   3  -3   24.73    0.87
  -4   3  -3   24.82    0.89
  -4   3  -3   25.04    0.88
  -4   3  -3   25.26    0.87
  -4   3  -3   25.59    0.87
  -5   3  -3    0.89    0.08
  -5   3  -3    0.89    0.08
  -5   3  -3    1.02    0.11
  -5   3  -3    0.76    0.09
  -5   3  -3    0.81    0.08
  -5   3  -3    0.95    0.10
   5  -3   3    0.79    0.13
  -6   3  -3    7.54    0.35
  -6   3  -3    8.37    0.34
  -6   3  -3    8.66    0.40
  -6   3  -3    8.17    0.36
  -6   3  -3    8.23    0.34
  -6   3  -3    8.31    0.46
   6  -3   3    8.08    0.44
  -7   3  -3    0.08    0.06
  -7   3  -3    0.17    0.06
  -7   3  -3   -0.01    0.05
  -7   3  -3    0.14    0.07
   7  -3   3    0.04    0.08
  -8   3  -3    5.08    0.28
  -8   3  -3    5.37    0.28
  -8   3  -3    4.71    0.24
  -8   3  -3    5.33    0.27
   8  -3   3    5.36    0.37
  -9   3  -3   -0.03    0.05
  -9   3  -3   -0.03    0.06
  -9   3  -3    0.00    0.07
 -10   3  -3    0.51    0.12
 -10   3  -3    0.78    0.14
 -10   3  -3    0.59    0.13
 -11   3  -3    0.67    0.14
 -11   3  -3    0.38    0.11
  11  -3   3    0.45    0.13
 -12   3  -3    0.18    0.09
 -12   3  -3    0.30    0.20
  13   2  -3    0.00    0.09
  13   2  -3   -0.09    0.09
  13   2  -3    0.09    0.10
 -13  -2   3    0.01    0.10
 -13  -2   3    0.02    0.17
  12   2  -3    0.13    0.11
  12   2  -3    0.18    0.11
  12   2  -3    0.27    0.12
 -12  -2   3    0.40    0.13
 -12  -2   3    0.27    0.18
  11   2  -3    0.27    0.10
  11   2  -3    0.34    0.12
  11   2  -3    0.20    0.11
 -11  -2   3    0.11    0.15
 -11  -2   3    0.19    0.10
  10   2  -3    0.04    0.08
  10   2  -3    0.03    0.08
  10   2  -3   -0.10    0.07
 -10  -2   3   -0.03    0.11
 -10  -2   3    0.00    0.07
   9   2  -3    0.11    0.09
   9   2  -3    0.09    0.08
   9   2  -3    0.30    0.10
  -9  -2   3    0.19    0.12
  -9  -2   3    0.18    0.08
   8   2  -3   -0.01    0.06
   8   2  -3    0.07    0.06
   8   2  -3   -0.03    0.06
  -8  -2   3   -0.04    0.09
  -8  -2   3    0.05    0.06
   7   2  -3    1.68    0.14
   7   2  -3    1.46    0.15
   7   2  -3    1.73    0.16
  -7  -2   3    1.67    0.19
  -7  -2   3    1.69    0.11
  -7  -2   3    1.45    0.13
   6   2  -3    0.37    0.08
   6   2  -3    0.45    0.09
   6   2  -3    0.46    0.09
  -6  -2   3    0.46    0.08
  -6  -2   3    0.53    0.07
  -6  -2   3    0.68    0.14
   5   2  -3    5.66    0.27
   5   2  -3    5.42    0.26
   5   2  -3    5.51    0.26
  -5  -2   3    4.86    0.24
  -5  -2   3    5.55    0.30
  -5  -2   3    5.47    0.22
   4   2  -3   -0.01    0.03
   4   2  -3   -0.07    0.04
   4   2  -3    0.03    0.04
  -4  -2   3   -0.04    0.05
  -4  -2   3   -0.05    0.03
   3   2  -3   23.72    0.81
   3   2  -3   22.96    0.81
   3   2  -3   22.98    0.81
  -3  -2   3   22.89    0.79
  -3  -2   3   22.54    0.84
   2   2  -3    7.45    0.29
   2   2  -3    7.28    0.29
  -2  -2   3    7.06    0.30
   1   2  -3    0.76    0.06
   1   2  -3    0.82    0.07
   0   2  -3   15.54    0.56
  -1   2  -3    8.55    0.31
  -2   2  -3   20.28    0.70
  -2   2  -3   21.07    0.71
  -2   2  -3   20.23    0.72
  -3   2  -3    4.91    0.20
  -3   2  -3    4.68    0.20
  -3   2  -3    4.96    0.20
  -3   2  -3    4.93    0.21
   3  -2   3    3.91    0.22
  -4   2  -3    6.97    0.29
  -4   2  -3    6.70    0.29
  -4   2  -3    6.55    0.28
  -4   2  -3    6.74    0.27
   4  -2   3    7.15    0.33
  -5   2  -3   29.11    1.02
  -5   2  -3   28.33    0.99
  -5   2  -3   28.36    1.00
  -5   2  -3   28.48    1.01
  -5   2  -3   28.49    1.02
  -5   2  -3   28.69    0.99
   5  -2   3   30.19    1.07
  -6   2  -3    0.42    0.08
  -6   2  -3    0.51    0.08
  -6   2  -3    0.50    0.10
  -6   2  -3    0.34    0.07
  -6   2  -3    0.55    0.07
  -6   2  -3    0.55    0.10
   6  -2   3    0.54    0.12
  -7   2  -3    8.02    0.36
  -7   2  -3    8.73    0.37
  -7   2  -3    8.02    0.38
  -7   2  -3    8.56    0.35
  -7   2  -3    7.79    0.34
  -7   2  -3    8.24    0.39
   7  -2   3    8.02    0.43
  -8   2  -3    5.14    0.27
  -8   2  -3    5.41    0.27
  -8   2  -3    5.32    0.25
  -8   2  -3    5.46    0.32
  -8   2  -3    5.54    0.28
  -8   2  -3    5.06    0.33
   8  -2   3    5.12    0.34
  -9   2  -3    0.14    0.07
  -9   2  -3    0.08    0.06
  -9   2  -3    0.19    0.07
  -9   2  -3    0.07    0.06
   9  -2   3    0.12    0.11
 -10   2  -3    3.29    0.23
 -10   2  -3    3.22    0.22
 -10   2  -3    3.67    0.24
 -11   2  -3    0.04    0.13
 -11   2  -3    0.02    0.07
 -11   2  -3   -0.06    0.06
  11  -2   3    0.18    0.09
 -12   2  -3    0.18    0.12
  13   1  -3    0.26    0.19
  13   1  -3    0.26    0.14
  13   1  -3    0.30    0.13
  13   1  -3    0.10    0.11
 -13  -1   3    0.31    0.14
 -13  -1   3    0.27    0.21
  12   1  -3    0.02    0.09
  12   1  -3    0.07    0.09
  12   1  -3    0.00    0.15
  12   1  -3    0.05    0.10
 -12  -1   3    0.06    0.10
 -12  -1   3    0.13    0.15
  11   1  -3    0.45    0.13
  11   1  -3    0.47    0.15
  11   1  -3    0.59    0.13
 -11  -1   3    0.19    0.17
 -11  -1   3    0.12    0.10
  10   1  -3    0.36    0.11
  10   1  -3    0.85    0.15
 -10  -1   3    0.81    0.15
 -10  -1   3    0.90    0.22
   9   1  -3    0.66    0.12
   9   1  -3    0.62    0.13
  -9  -1   3    0.56    0.17
  -9  -1   3    0.54    0.12
   8   1  -3    0.50    0.11
   8   1  -3    0.35    0.09
  -8  -1   3    0.28    0.14
  -8  -1   3    0.37    0.09
   7   1  -3    0.77    0.12
   7   1  -3    0.88    0.12
  -7  -1   3    0.92    0.17
  -7  -1   3    0.93    0.12
   6   1  -3    2.61    0.17
   6   1  -3    2.64    0.17
  -6  -1   3    2.67    0.21
  -6  -1   3    2.66    0.16
   5   1  -3    0.72    0.10
   5   1  -3    0.79    0.10
  -5  -1   3    0.85    0.14
  -5  -1   3    0.95    0.10
   4   1  -3    4.91    0.23
   4   1  -3    5.03    0.23
  -4  -1   3    4.63    0.21
  -4  -1   3    4.71    0.26
   3   1  -3    3.75    0.18
   3   1  -3    3.72    0.18
  -3  -1   3    3.47    0.19
   2   1  -3  113.93    3.59
   2   1  -3  113.41    3.60
  -2  -1   3  101.59    3.60
   1   1  -3    0.20    0.04
  -2   1  -3   33.65    1.13
  -2   1  -3   33.92    1.12
  -2   1  -3   33.46    1.14
  -3   1  -3   19.63    0.71
  -3   1  -3   20.00    0.70
  -3   1  -3   19.87    0.75
  -3   1  -3   19.52    0.69
   3  -1   3   21.34    0.71
  -4   1  -3   10.74    0.40
  -4   1  -3   10.72    0.41
  -4   1  -3   10.05    0.41
  -4   1  -3   10.05    0.38
  -4   1  -3   10.56    0.39
   4  -1   3   10.07    0.42
  -5   1  -3    4.19    0.22
  -5   1  -3    4.14    0.19
  -5   1  -3    3.93    0.22
  -5   1  -3    4.08    0.20
  -5   1  -3    4.02    0.18
  -5   1  -3    4.20    0.19
  -6   1  -3    0.12    0.05
  -6   1  -3    0.21    0.07
  -6   1  -3    0.17    0.05
  -6   1  -3    0.17    0.05
  -6   1  -3    0.19    0.06
  -6   1  -3    0.27    0.08
   6  -1   3    0.15    0.07
  -7   1  -3    2.26    0.14
  -7   1  -3    2.07    0.14
  -7   1  -3    2.17    0.14
  -7   1  -3    2.00    0.14
  -7   1  -3    2.14    0.18
   7  -1   3    1.99    0.19
  -8   1  -3    0.33    0.08
  -8   1  -3    0.13    0.06
  -8   1  -3    0.25    0.08
  -8   1  -3    0.15    0.07
  -8   1  -3    0.22    0.10
   8  -1   3    0.22    0.11
  -9   1  -3    1.74    0.15
  -9   1  -3    1.81    0.15
  -9   1  -3    1.60    0.19
  -9   1  -3    1.57    0.13
  -9   1  -3    1.61    0.31
  -9   1  -3    1.75    0.15
   9  -1   3    1.72    0.16
   9  -1   3    1.72    0.20
 -10   1  -3    0.92    0.14
 -10   1  -3    0.54    0.11
 -10   1  -3    0.84    0.18
 -10   1  -3    0.83    0.13
  10  -1   3    0.74    0.18
 -11   1  -3    0.04    0.08
 -11   1  -3   -0.04    0.07
  11  -1   3   -0.04    0.07
  13   0  -3    0.04    0.10
  13   0  -3    0.08    0.15
  13   0  -3   -0.01    0.10
  13   0  -3    0.03    0.12
 -13   0   3    0.03    0.12
 -13   0   3    0.02    0.16
  12   0  -3    0.15    0.16
  12   0  -3    0.09    0.11
  12   0  -3    0.08    0.10
 -12   0   3    0.02    0.16
 -12   0   3    0.15    0.10
  11   0  -3    0.35    0.12
  11   0  -3    0.50    0.13
  11   0  -3    0.22    0.15
 -11   0   3    0.46    0.13
 -11   0   3    0.45    0.18
  10   0  -3    0.39    0.17
  10   0  -3    0.44    0.12
  10   0  -3    0.34    0.12
 -10   0   3    0.53    0.19
 -10   0   3    0.34    0.11
   9   0  -3    1.42    0.16
   9   0  -3    1.37    0.17
  -9   0   3    1.51    0.25
  -9   0   3    1.42    0.18
   8   0  -3    0.01    0.06
   8   0  -3    0.03    0.06
  -8   0   3   -0.12    0.06
  -8   0   3    0.08    0.11
   7   0  -3   -0.02    0.05
   7   0  -3    0.01    0.05
  -7   0   3    0.03    0.08
  -7   0   3   -0.01    0.05
   6   0  -3    0.04    0.05
   6   0  -3    0.12    0.04
   6   0  -3    0.07    0.05
  -6   0   3    0.08    0.05
  -6   0   3    0.11    0.09
   5   0  -3    7.78    0.33
   5   0  -3    7.26    0.29
   5   0  -3    7.68    0.33
  -5   0   3    7.52    0.32
  -5   0   3    7.60    0.37
   4   0  -3    1.11    0.09
   4   0  -3    1.10    0.09
  -4   0   3    0.98    0.11
  -4   0   3    1.02    0.09
   3   0  -3    3.54    0.17
   3   0  -3    3.52    0.17
  -3   0   3    3.80    0.20
   2   0  -3    0.06    0.03
   2   0  -3   -0.02    0.03
  -2   0   3    0.02    0.04
   1   0  -3   77.36    2.58
   1   0  -3   79.84    2.60
   0   0  -3    0.02    0.03
  -1   0  -3  201.55    6.56
  -2   0  -3    8.05    0.31
  -2   0  -3    8.00    0.29
  -3   0  -3    1.85    0.10
  -3   0  -3    1.81    0.09
  -3   0  -3    1.86    0.12
  -4   0  -3   17.98    0.63
  -4   0  -3   17.98    0.64
  -4   0  -3   17.68    0.65
  -4   0  -3   17.95    0.66
  -4   0  -3   17.54    0.62
  -5   0  -3   17.12    0.62
  -5   0  -3   17.87    0.66
  -5   0  -3   17.34    0.62
  -5   0  -3   17.42    0.67
  -5   0  -3   17.31    0.63
  -6   0  -3    0.02    0.03
  -6   0  -3    0.01    0.04
  -6   0  -3    0.02    0.06
  -6   0  -3   -0.01    0.04
  -6   0  -3    0.02    0.05
  -6   0  -3   -0.01    0.03
  -7   0  -3    3.57    0.19
  -7   0  -3    3.29    0.18
  -7   0  -3    3.44    0.23
  -7   0  -3    3.52    0.18
  -7   0  -3    3.48    0.23
  -7   0  -3    3.51    0.19
  -8   0  -3    0.26    0.11
  -8   0  -3    0.08    0.06
  -8   0  -3    0.12    0.06
  -8   0  -3   -0.04    0.04
  -8   0  -3    0.11    0.05
  -8   0  -3    0.15    0.09
  -9   0  -3    0.08    0.09
  -9   0  -3    0.06    0.05
  -9   0  -3    0.07    0.06
  -9   0  -3    0.07    0.08
  -9   0  -3   -0.03    0.06
  -9   0  -3    0.06    0.05
 -10   0  -3   -0.01    0.06
 -10   0  -3    0.05    0.05
 -10   0  -3    0.07    0.10
 -10   0  -3    0.01    0.07
 -10   0  -3    0.10    0.07
 -10   0  -3    0.00    0.10
  10   0   3    0.03    0.06
  10   0   3    0.00    0.07
 -11   0  -3    0.06    0.09
 -11   0  -3   -0.17    0.09
 -11   0  -3    0.07    0.08
  11   0   3    0.14    0.13
  11   0   3    0.01    0.07
 -12   0  -3   -0.02    0.12
  13  -1  -3    0.51    0.15
  13  -1  -3    0.68    0.26
  13  -1  -3    0.47    0.14
 -13   1   3    0.58    0.23
 -13   1   3    0.39    0.14
  12  -1  -3    0.03    0.09
  12  -1  -3    0.06    0.15
  12  -1  -3    0.00    0.08
 -12   1   3    0.00    0.09
 -12   1   3   -0.02    0.13
  11  -1  -3    0.08    0.08
  11  -1  -3    0.05    0.09
  11  -1  -3    0.22    0.16
 -11   1   3    0.01    0.10
 -11   1   3   -0.01    0.14
  10  -1  -3   -0.06    0.06
  10  -1  -3   -0.04    0.06
  10  -1  -3    0.11    0.13
 -10   1   3   -0.04    0.09
 -10   1   3    0.11    0.13
   9  -1  -3    1.13    0.23
   9  -1  -3    1.18    0.14
   9  -1  -3    1.08    0.16
  -9   1   3    1.13    0.22
  -9   1   3    1.30    0.17
   8  -1  -3    4.45    0.26
   8  -1  -3    4.17    0.25
   8  -1  -3    4.09    0.33
  -8   1   3    3.89    0.24
  -8   1   3    4.44    0.33
  -8   1   3    3.91    0.23
   7  -1  -3    0.86    0.10
   7  -1  -3    0.84    0.13
   7  -1  -3    0.82    0.11
   7  -1  -3    0.72    0.16
  -7   1   3    0.82    0.11
  -7   1   3    0.94    0.12
  -7   1   3    0.92    0.18
   6  -1  -3    2.43    0.22
   6  -1  -3    2.35    0.14
   6  -1  -3    2.39    0.17
   6  -1  -3    2.27    0.15
  -6   1   3    2.66    0.16
  -6   1   3    2.25    0.15
  -6   1   3    2.45    0.21
   5  -1  -3    0.04    0.04
   5  -1  -3    0.05    0.04
   5  -1  -3    0.00    0.03
   5  -1  -3    0.07    0.07
  -5   1   3   -0.03    0.04
  -5   1   3    0.02    0.04
  -5   1   3    0.03    0.06
   4  -1  -3   21.78    0.89
   4  -1  -3   23.31    0.81
   4  -1  -3   22.07    0.79
   4  -1  -3   23.17    0.82
  -4   1   3   23.85    0.86
  -4   1   3   23.16    0.80
  -4   1   3   22.60    0.80
   3  -1  -3   12.67    0.52
   3  -1  -3   12.00    0.47
   3  -1  -3   13.08    0.47
  -3   1   3   12.42    0.46
   2  -1  -3   40.91    1.50
   2  -1  -3   45.39    1.56
   2  -1  -3   48.86    1.52
   1  -1  -3    8.24    0.33
   1  -1  -3    7.18    0.29
  -1  -1  -3   65.73    2.17
  -2  -1  -3    4.83    0.22
  -3  -1  -3   12.21    0.47
  -3  -1  -3   12.34    0.46
   3   1   3   12.63    0.50
  -4  -1  -3   18.55    0.69
  -4  -1  -3   18.25    0.63
  -4  -1  -3   18.89    0.65
  -4  -1  -3   18.03    0.67
  -4  -1  -3   18.15    0.64
   4   1   3   18.00    0.70
  -5  -1  -3    1.30    0.09
  -5  -1  -3    1.24    0.12
  -5  -1  -3    1.34    0.12
  -5  -1  -3    1.36    0.08
  -5  -1  -3    1.29    0.10
   5   1   3    1.38    0.16
  -6  -1  -3    3.46    0.18
  -6  -1  -3    3.52    0.22
  -6  -1  -3    3.33    0.17
  -6  -1  -3    3.68    0.17
  -6  -1  -3    3.52    0.18
  -6  -1  -3    3.36    0.22
  -7  -1  -3    0.19    0.05
  -7  -1  -3    0.14    0.06
  -7  -1  -3    0.18    0.09
  -7  -1  -3    0.12    0.05
  -7  -1  -3    0.20    0.06
  -7  -1  -3    0.22    0.09
  -8  -1  -3    0.81    0.10
  -8  -1  -3    0.79    0.10
  -8  -1  -3    1.03    0.17
  -8  -1  -3    0.78    0.11
  -8  -1  -3    0.82    0.10
  -8  -1  -3    1.01    0.17
  -9  -1  -3    0.95    0.12
  -9  -1  -3    0.86    0.11
  -9  -1  -3    0.83    0.12
  -9  -1  -3    0.97    0.18
  -9  -1  -3    0.75    0.11
  -9  -1  -3    0.72    0.15
   9   1   3    0.90    0.13
 -10  -1  -3   -0.04    0.06
 -10  -1  -3    0.15    0.11
 -10  -1  -3   -0.08    0.05
 -10  -1  -3   -0.02    0.09
 -11  -1  -3    0.44    0.15
 -11  -1  -3    0.58    0.12
 -11  -1  -3    0.46    0.15
 -11  -1  -3    0.68    0.18
  11   1   3    0.48    0.12
  11   1   3    0.35    0.12
 -12  -1  -3    0.04    0.13
 -12  -1  -3    0.11    0.11
  12   1   3   -0.01    0.08
  12   1   3   -0.06    0.16
 -13  -1  -3    0.12    0.14
  13   1   3   -0.19    0.22
  13  -2  -3    0.27    0.13
  13  -2  -3    0.35    0.23
 -13   2   3    0.26    0.14
 -13   2   3    0.47    0.22
  12  -2  -3    0.07    0.10
  12  -2  -3    0.11    0.10
  12  -2  -3    0.12    0.15
 -12   2   3   -0.08    0.14
 -12   2   3    0.03    0.09
  11  -2  -3    0.01    0.14
  11  -2  -3    0.10    0.09
  11  -2  -3   -0.02    0.07
 -11   2   3    0.03    0.09
 -11   2   3   -0.15    0.11
  10  -2  -3    0.04    0.08
  10  -2  -3    0.02    0.08
  10  -2  -3    0.06    0.12
 -10   2   3   -0.05    0.12
 -10   2   3   -0.07    0.06
 -10   2   3    0.07    0.09
   9  -2  -3    0.11    0.08
   9  -2  -3    0.10    0.07
   9  -2  -3    0.14    0.12
  -9   2   3    0.22    0.13
  -9   2   3    0.19    0.09
  -9   2   3    0.14    0.08
   8  -2  -3    1.95    0.16
   8  -2  -3    1.87    0.14
   8  -2  -3    2.08    0.25
   8  -2  -3    1.90    0.17
  -8   2   3    1.81    0.17
  -8   2   3    1.65    0.15
  -8   2   3    1.95    0.22
   7  -2  -3    0.62    0.16
   7  -2  -3    0.61    0.11
   7  -2  -3    0.65    0.10
   7  -2  -3    0.54    0.09
  -7   2   3    0.60    0.15
  -7   2   3    0.50    0.10
  -7   2   3    0.40    0.09
   6  -2  -3   28.28    1.03
   6  -2  -3   27.59    1.00
   6  -2  -3   28.22    1.01
   6  -2  -3   29.14    1.14
  -6   2   3   29.28    1.10
  -6   2   3   28.04    1.01
  -6   2   3   27.66    1.01
   5  -2  -3    4.66    0.30
   5  -2  -3    4.58    0.24
   5  -2  -3    4.86    0.23
   5  -2  -3    4.52    0.22
  -5   2   3    4.72    0.23
  -5   2   3    4.34    0.27
  -5   2   3    4.58    0.22
   4  -2  -3    0.08    0.04
   4  -2  -3    0.09    0.05
   4  -2  -3    0.05    0.08
   4  -2  -3    0.08    0.05
  -4   2   3    0.06    0.04
  -4   2   3   -0.04    0.04
  -4   2   3    0.09    0.04
   3  -2  -3   12.08    0.46
   3  -2  -3   12.51    0.53
   3  -2  -3   11.57    0.44
   3  -2  -3   13.24    0.47
  -3   2   3   11.52    0.44
  -3   2   3   12.13    0.45
   2  -2  -3   46.34    1.71
   2  -2  -3   50.30    1.68
   2  -2  -3   54.36    1.77
  -2   2   3   50.39    1.67
   1  -2  -3   61.88    2.01
  -1   2   3   59.74    2.00
   0  -2  -3   44.61    1.53
   0  -2  -3   45.88    1.57
  -1  -2  -3    0.01    0.03
  -2  -2  -3   14.89    0.57
   2   2   3   16.09    0.60
  -3  -2  -3    1.31    0.11
   3   2   3    1.43    0.12
  -4  -2  -3    3.17    0.15
  -4  -2  -3    2.81    0.17
  -4  -2  -3    2.92    0.14
  -4  -2  -3    3.03    0.18
   4   2   3    3.02    0.20
  -5  -2  -3   24.11    0.84
  -5  -2  -3   23.35    0.89
  -5  -2  -3   24.51    0.85
  -5  -2  -3   24.85    0.91
  -5  -2  -3   24.94    0.83
   5   2   3   24.30    0.94
  -6  -2  -3   55.49    1.82
  -6  -2  -3   54.36    1.90
  -6  -2  -3   55.78    1.83
  -6  -2  -3   55.04    1.82
  -6  -2  -3   54.98    1.84
  -6  -2  -3   54.29    1.91
   6   2   3   52.35    1.95
   6   2   3   54.39    1.84
  -7  -2  -3    0.01    0.07
  -7  -2  -3    0.03    0.04
  -7  -2  -3   -0.02    0.03
  -7  -2  -3   -0.02    0.06
  -7  -2  -3   -0.01    0.04
  -7  -2  -3   -0.03    0.03
   7   2   3   -0.11    0.11
   7   2   3   -0.03    0.04
   7   2   3   -0.08    0.04
  -8  -2  -3    1.13    0.10
  -8  -2  -3    1.14    0.12
  -8  -2  -3    0.92    0.12
  -8  -2  -3    0.95    0.11
  -8  -2  -3    1.23    0.19
  -8  -2  -3    1.17    0.19
   8   2   3    1.27    0.14
   8   2   3    1.47    0.26
   8   2   3    1.13    0.12
  -9  -2  -3    1.91    0.15
  -9  -2  -3    2.07    0.21
  -9  -2  -3    2.11    0.15
  -9  -2  -3    1.82    0.20
   9   2   3    2.05    0.17
   9   2   3    1.93    0.27
 -10  -2  -3    0.03    0.11
 -10  -2  -3    0.09    0.10
 -10  -2  -3    0.12    0.07
 -10  -2  -3   -0.03    0.06
  10   2   3    0.09    0.18
  10   2   3   -0.01    0.07
 -11  -2  -3    1.02    0.20
 -11  -2  -3    0.91    0.20
 -11  -2  -3    0.96    0.14
 -11  -2  -3    0.96    0.13
  11   2   3    0.98    0.26
  11   2   3    1.01    0.17
  11   2   3    0.96    0.15
 -12  -2  -3    0.00    0.09
 -12  -2  -3    0.05    0.11
  12   2   3    0.00    0.09
  12   2   3   -0.02    0.18
 -13  -2  -3    0.25    0.15
 -13  -2  -3    0.21    0.14
  13   2   3    0.27    0.20
  13   2   3    0.30    0.14
  13  -3  -3    0.14    0.11
  13  -3  -3    0.04    0.19
  12  -3  -3   -0.08    0.07
  12  -3  -3   -0.10    0.15
 -12   3   3    0.15    0.12
 -12   3   3    0.12    0.17
  11  -3  -3   -0.02    0.09
  11  -3  -3    0.04    0.15
 -11   3   3    0.09    0.13
 -11   3   3    0.08    0.10
 -11   3   3   -0.04    0.08
  10  -3  -3    0.00    0.08
  10  -3  -3    0.04    0.07
  10  -3  -3    0.03    0.13
 -10   3   3   -0.03    0.08
 -10   3   3   -0.02    0.09
 -10   3   3    0.08    0.14
   9  -3  -3    0.14    0.07
   9  -3  -3    0.09    0.08
   9  -3  -3   -0.01    0.11
   9  -3  -3    0.02    0.06
  -9   3   3    0.14    0.12
  -9   3   3    0.08    0.07
  -9   3   3    0.19    0.09
   8  -3  -3    0.50    0.18
   8  -3  -3    0.50    0.10
   8  -3  -3    0.40    0.11
   8  -3  -3    0.45    0.09
  -8   3   3    0.41    0.10
  -8   3   3    0.54    0.11
  -8   3   3    0.50    0.15
   7  -3  -3    5.27    0.29
   7  -3  -3    5.07    0.26
   7  -3  -3    5.39    0.39
   7  -3  -3    4.95    0.26
  -7   3   3    5.45    0.35
  -7   3   3    5.14    0.27
  -7   3   3    4.82    0.27
   6  -3  -3    2.04    0.14
   6  -3  -3    2.03    0.14
   6  -3  -3    2.16    0.24
   6  -3  -3    1.91    0.15
  -6   3   3    1.85    0.14
  -6   3   3    2.05    0.19
  -6   3   3    1.86    0.14
   5  -3  -3   13.96    0.64
   5  -3  -3   12.90    0.53
   5  -3  -3   13.16    0.51
   5  -3  -3   13.13    0.51
  -5   3   3   12.76    0.51
  -5   3   3   13.11    0.51
   4  -3  -3   26.73    0.91
   4  -3  -3   25.15    0.89
   4  -3  -3   26.38    1.03
   4  -3  -3   23.93    0.91
  -4   3   3   24.68    0.89
   3  -3  -3   43.27    1.49
   3  -3  -3   44.15    1.52
   3  -3  -3   45.62    1.63
  -3   3   3   43.46    1.48
  -3   3   3   43.72    1.48
   2  -3  -3    7.69    0.43
   2  -3  -3    9.29    0.34
  -2   3   3    9.42    0.34
   1  -3  -3   23.81    0.93
   0  -3  -3    6.42    0.32
   1   3   3    4.89    0.26
  -3  -3  -3   41.51    1.41
  -3  -3  -3   42.18    1.45
  -4  -3  -3   10.18    0.41
  -4  -3  -3   10.83    0.45
  -4  -3  -3   10.31    0.43
  -4  -3  -3   10.37    0.40
   4   3   3   10.59    0.47
  -5  -3  -3    0.43    0.04
  -5  -3  -3    0.30    0.08
  -5  -3  -3    0.30    0.08
  -5  -3  -3    0.40    0.06
  -5  -3  -3    0.36    0.06
   5   3   3    0.39    0.05
   5   3   3    0.30    0.06
   5   3   3    0.35    0.11
  -6  -3  -3    0.97    0.08
  -6  -3  -3    1.07    0.10
  -6  -3  -3    0.77    0.08
  -6  -3  -3    0.83    0.14
  -6  -3  -3    0.94    0.07
  -6  -3  -3    1.06    0.13
   6   3   3    1.16    0.20
   6   3   3    0.97    0.10
   6   3   3    1.01    0.08
  -7  -3  -3    0.49    0.07
  -7  -3  -3    0.74    0.08
  -7  -3  -3    0.52    0.09
  -7  -3  -3    0.62    0.13
  -7  -3  -3    0.51    0.12
  -7  -3  -3    0.61    0.08
   7   3   3    0.71    0.18
   7   3   3    0.67    0.10
   7   3   3    0.61    0.08
  -8  -3  -3    3.47    0.26
  -8  -3  -3    3.19    0.20
  -8  -3  -3    3.22    0.26
  -8  -3  -3    3.66    0.19
   8   3   3    3.28    0.21
   8   3   3    3.58    0.31
  -9  -3  -3    2.76    0.18
  -9  -3  -3    2.41    0.25
  -9  -3  -3    2.85    0.25
  -9  -3  -3    2.68    0.18
   9   3   3    2.46    0.18
   9   3   3    2.55    0.29
 -10  -3  -3    1.16    0.21
 -10  -3  -3    1.32    0.16
 -10  -3  -3    1.21    0.14
 -10  -3  -3    1.36    0.23
  10   3   3    1.52    0.30
  10   3   3    1.24    0.17
 -11  -3  -3    0.22    0.10
 -11  -3  -3    0.31    0.13
 -11  -3  -3    0.37    0.10
 -11  -3  -3    0.23    0.13
  11   3   3    0.41    0.20
  11   3   3    0.19    0.10
 -12  -3  -3    0.26    0.15
 -12  -3  -3    0.18    0.14
 -12  -3  -3    0.11    0.11
 -12  -3  -3    0.32    0.10
  12   3   3    0.26    0.12
  12   3   3    0.13    0.17
 -13  -3  -3    0.76    0.21
 -13  -3  -3    0.46    0.19
  13   3   3    0.41    0.22
  13   3   3    0.61    0.16
 -14  -3  -3    0.19    0.14
  14   3   3    0.07    0.10
  12  -4  -3    0.02    0.15
  12  -4  -3   -0.12    0.09
 -12   4   3    0.01    0.11
 -12   4   3    0.00    0.10
 -12   4   3    0.00    0.16
  11  -4  -3    0.28    0.11
  11  -4  -3    0.30    0.21
 -11   4   3    0.61    0.22
 -11   4   3    0.39    0.13
 -11   4   3    0.30    0.12
  10  -4  -3    0.01    0.13
  10  -4  -3   -0.03    0.07
  10  -4  -3   -0.04    0.07
 -10   4   3    0.13    0.15
 -10   4   3   -0.04    0.07
 -10   4   3   -0.12    0.06
   9  -4  -3    0.18    0.10
   9  -4  -3    0.02    0.07
   9  -4  -3    0.12    0.14
   9  -4  -3    0.15    0.08
  -9   4   3    0.19    0.09
  -9   4   3    0.13    0.09
  -9   4   3    0.30    0.15
   8  -4  -3    0.04    0.05
   8  -4  -3   -0.02    0.11
   8  -4  -3    0.04    0.07
   8  -4  -3    0.11    0.08
  -8   4   3    0.06    0.09
  -8   4   3    0.12    0.07
  -8   4   3    0.04    0.07
   7  -4  -3    1.02    0.15
   7  -4  -3    1.27    0.26
   7  -4  -3    1.20    0.14
   7  -4  -3    1.07    0.12
  -7   4   3    1.37    0.18
  -7   4   3    1.07    0.13
  -7   4   3    1.17    0.14
   6  -4  -3    3.85    0.34
   6  -4  -3    4.00    0.22
   6  -4  -3    3.57    0.21
  -6   4   3    3.71    0.21
  -6   4   3    3.62    0.21
  -6   4   3    3.45    0.26
   5  -4  -3   33.98    1.36
   5  -4  -3   35.01    1.19
   5  -4  -3   32.85    1.17
  -5   4   3   33.81    1.18
  -5   4   3   32.55    1.16
  -5   4   3   32.15    1.25
   4  -4  -3   20.14    0.74
   4  -4  -3   19.45    0.76
   4  -4  -3   19.29    0.89
  -4   4   3   19.84    0.72
  -4   4   3   22.19    0.80
  -4   4   3   19.65    0.73
   3  -4  -3    0.05    0.04
   3  -4  -3   -0.01    0.08
   3  -4  -3    0.07    0.04
  -3   4   3    0.02    0.04
  -3   4   3    0.02    0.05
  -3   4   3    0.06    0.03
   2  -4  -3   21.36    0.90
   0  -4  -3   37.50    1.30
   0  -4  -3   40.17    1.31
   0   4   3   37.73    1.27
  -1  -4  -3    4.63    0.20
  -1  -4  -3    4.58    0.22
  -3  -4  -3    6.54    0.27
  -3  -4  -3    7.03    0.31
  -4  -4  -3   24.99    0.91
  -4  -4  -3   23.78    0.85
  -4  -4  -3   24.67    0.87
   4   4   3   24.70    0.95
  -5  -4  -3    0.18    0.08
  -5  -4  -3    0.25    0.04
  -5  -4  -3    0.14    0.05
  -5  -4  -3    0.24    0.09
   5   4   3    0.13    0.09
   5   4   3    0.21    0.06
  -6  -4  -3   11.79    0.53
  -6  -4  -3   11.25    0.45
  -6  -4  -3   12.01    0.43
  -6  -4  -3   11.16    0.50
   6   4   3   11.28    0.56
   6   4   3   11.76    0.46
  -7  -4  -3    1.13    0.15
  -7  -4  -3    1.23    0.18
  -7  -4  -3    1.25    0.13
   7   4   3    1.65    0.25
   7   4   3    1.24    0.14
  -8  -4  -3    7.55    0.35
  -8  -4  -3    7.48    0.43
  -8  -4  -3    7.95    0.43
   8   4   3    8.38    0.50
   8   4   3    7.59    0.36
  -9  -4  -3    1.84    0.15
  -9  -4  -3    1.81    0.16
  -9  -4  -3    1.92    0.26
  -9  -4  -3    1.71    0.21
   9   4   3    1.75    0.16
   9   4   3    2.20    0.34
 -10  -4  -3    0.14    0.12
 -10  -4  -3   -0.07    0.07
 -10  -4  -3   -0.02    0.10
 -10  -4  -3    0.07    0.07
  10   4   3   -0.04    0.07
  10   4   3    0.04    0.14
 -11  -4  -3    0.61    0.19
 -11  -4  -3    0.69    0.13
 -11  -4  -3    0.83    0.13
 -11  -4  -3    0.79    0.20
  11   4   3    0.76    0.14
  11   4   3    0.79    0.25
 -12  -4  -3    0.27    0.15
 -12  -4  -3    0.32    0.10
 -12  -4  -3    0.30    0.16
  12   4   3    0.17    0.17
  12   4   3    0.20    0.12
  12   4   3    0.15    0.09
 -13  -4  -3   -0.05    0.13
 -13  -4  -3    0.11    0.14
  13   4   3    0.13    0.12
  13   4   3    0.07    0.16
  12  -5  -3   -0.15    0.15
  12  -5  -3    0.22    0.11
 -12   5   3    0.00    0.16
 -12   5   3    0.00    0.11
 -12   5   3   -0.08    0.09
  11  -5  -3    0.37    0.20
  11  -5  -3    0.92    0.18
 -11   5   3    1.11    0.19
 -11   5   3    1.01    0.18
 -11   5   3    0.94    0.25
  10  -5  -3    0.14    0.10
  10  -5  -3    0.14    0.17
  10  -5  -3    0.38    0.12
 -10   5   3    0.16    0.10
 -10   5   3    0.50    0.13
 -10   5   3    0.31    0.16
   9  -5  -3    0.40    0.11
   9  -5  -3    0.71    0.14
   9  -5  -3    0.23    0.16
  -9   5   3    0.42    0.12
  -9   5   3    0.58    0.17
  -9   5   3    0.52    0.12
   8  -5  -3    0.11    0.15
   8  -5  -3    0.32    0.10
   8  -5  -3    0.15    0.07
  -8   5   3    0.30    0.09
  -8   5   3    0.35    0.14
  -8   5   3    0.17    0.09
   7  -5  -3    0.97    0.13
   7  -5  -3    0.61    0.19
   7  -5  -3    0.88    0.13
  -7   5   3    1.00    0.13
  -7   5   3    1.18    0.21
  -7   5   3    0.77    0.12
   6  -5  -3    3.42    0.35
   6  -5  -3    4.09    0.24
   6  -5  -3    3.90    0.22
  -6   5   3    3.82    0.22
  -6   5   3    3.73    0.22
  -6   5   3    3.93    0.29
   5  -5  -3   13.20    0.49
   5  -5  -3   11.45    0.50
   5  -5  -3   10.25    0.63
  -5   5   3   10.57    0.53
  -5   5   3   13.32    0.48
   4  -5  -3    1.01    0.21
   4  -5  -3    1.68    0.13
  -4   5   3    1.53    0.12
  -4   5   3    1.67    0.11
  -3   5   3    3.91    0.24
   1  -5  -3    1.59    0.14
   1  -5  -3    2.29    0.13
  -1   5   3    2.37    0.13
  -1   5   3    2.24    0.11
   0  -5  -3    7.43    0.41
   0  -5  -3    8.48    0.33
   0  -5  -3    8.26    0.32
   0   5   3    8.41    0.30
   0   5   3    7.89    0.33
  -1  -5  -3    0.09    0.04
  -1  -5  -3    0.05    0.05
   1   5   3   -0.05    0.06
  -2  -5  -3    7.10    0.28
  -2  -5  -3    6.77    0.27
  -2  -5  -3    7.03    0.31
  -3  -5  -3    2.25    0.13
  -3  -5  -3    2.57    0.17
  -3  -5  -3    2.40    0.12
   3   5   3    2.37    0.13
  -4  -5  -3   38.25    1.33
  -4  -5  -3   40.09    1.31
  -4  -5  -3   39.16    1.39
   4   5   3   38.74    1.33
  -5  -5  -3    0.21    0.04
  -5  -5  -3    0.22    0.09
  -5  -5  -3    0.14    0.05
   5   5   3    0.25    0.06
   5   5   3    0.14    0.09
  -6  -5  -3    7.11    0.30
  -6  -5  -3    6.99    0.37
  -6  -5  -3    6.96    0.31
  -6  -5  -3    6.83    0.36
   6   5   3    6.94    0.42
   6   5   3    6.77    0.31
  -7  -5  -3    0.33    0.08
  -7  -5  -3    0.30    0.11
  -7  -5  -3    0.50    0.13
   7   5   3    0.36    0.14
   7   5   3    0.40    0.09
  -8  -5  -3    6.67    0.41
  -8  -5  -3    6.63    0.32
  -8  -5  -3    6.94    0.39
   8   5   3    6.93    0.33
   8   5   3    6.86    0.46
  -9  -5  -3    2.32    0.24
  -9  -5  -3    2.55    0.25
  -9  -5  -3    2.32    0.18
   9   5   3    2.71    0.20
   9   5   3    2.85    0.31
 -10  -5  -3    2.22    0.25
 -10  -5  -3    2.71    0.20
 -10  -5  -3    2.64    0.27
  10   5   3    2.93    0.32
  10   5   3    2.58    0.21
 -11  -5  -3    2.07    0.30
 -11  -5  -3    1.69    0.23
 -11  -5  -3    1.69    0.19
  11   5   3    1.79    0.20
  11   5   3    1.51    0.30
 -12  -5  -3    0.17    0.09
 -12  -5  -3    0.21    0.14
 -12  -5  -3    0.15    0.13
  12   5   3    0.22    0.11
  12   5   3    0.21    0.12
  12   5   3    0.42    0.19
 -13  -5  -3    1.17    0.25
 -13  -5  -3    1.26    0.26
  13   5   3    1.15    0.21
  13   5   3    1.00    0.28
  12  -6  -3   -0.10    0.12
  12  -6  -3    0.10    0.11
 -12   6   3   -0.10    0.09
  11  -6  -3    0.00    0.08
  11  -6  -3   -0.13    0.16
  11  -6  -3   -0.10    0.06
 -11   6   3    0.04    0.09
 -11   6   3   -0.04    0.14
 -11   6   3    0.07    0.09
  10  -6  -3    0.03    0.09
  10  -6  -3    0.00    0.14
  10  -6  -3   -0.05    0.08
 -10   6   3    0.01    0.09
 -10   6   3    0.12    0.14
 -10   6   3   -0.06    0.08
   9  -6  -3    0.69    0.13
   9  -6  -3    0.16    0.15
   9  -6  -3    0.58    0.14
  -9   6   3    0.52    0.13
  -9   6   3    0.73    0.14
  -9   6   3    0.62    0.18
   8  -6  -3    0.10    0.13
   8  -6  -3    0.40    0.11
  -8   6   3    0.34    0.10
  -8   6   3    0.58    0.16
  -8   6   3    0.47    0.11
   7  -6  -3    0.45    0.10
   7  -6  -3    0.24    0.15
  -7   6   3    0.43    0.11
  -7   6   3    0.73    0.17
  -7   6   3    0.61    0.12
   6  -6  -3    2.10    0.17
  -6   6   3    2.18    0.18
  -6   6   3    2.18    0.17
   5  -6  -3    0.42    0.17
   5  -6  -3    0.18    0.06
   4  -6  -3   10.40    0.45
  -4   6   3    9.94    0.42
  -4   6   3   11.67    0.50
  -4   6   3   10.20    0.43
   2  -6  -3    4.81    0.24
   1  -6  -3    8.23    0.35
   1  -6  -3    8.63    0.35
  -1   6   3    8.02    0.33
  -1   6   3    8.66    0.35
   0  -6  -3    0.86    0.16
   0  -6  -3    0.62    0.09
   0  -6  -3    0.56    0.08
   0   6   3    0.63    0.07
   0   6   3    0.59    0.09
  -1  -6  -3   25.74    0.89
  -1  -6  -3   25.81    0.93
  -1  -6  -3   26.49    0.90
   1   6   3   26.43    0.87
   1   6   3   24.84    0.92
  -2  -6  -3    0.07    0.04
  -2  -6  -3    0.06    0.05
  -2  -6  -3    0.07    0.04
   2   6   3    0.07    0.04
   2   6   3    0.03    0.07
  -3  -6  -3    0.13    0.05
  -3  -6  -3    0.14    0.07
  -3  -6  -3    0.14    0.04
   3   6   3   -0.02    0.08
   3   6   3    0.13    0.04
  -4  -6  -3    2.30    0.18
  -4  -6  -3    1.94    0.13
  -4  -6  -3    2.21    0.12
   4   6   3    2.35    0.14
  -5  -6  -3    8.93    0.34
  -5  -6  -3    8.84    0.37
  -5  -6  -3    9.30    0.44
   5   6   3    8.52    0.47
   5   6   3    9.13    0.37
  -6  -6  -3   -0.07    0.05
  -6  -6  -3    0.07    0.05
   6   6   3    0.03    0.08
   6   6   3   -0.02    0.05
  -7  -6  -3    0.51    0.13
  -7  -6  -3    0.46    0.13
  -7  -6  -3    0.51    0.09
   7   6   3    0.52    0.09
   7   6   3    0.56    0.16
  -8  -6  -3    1.06    0.18
  -8  -6  -3    1.28    0.15
  -8  -6  -3    1.30    0.21
   8   6   3    1.23    0.15
   8   6   3    1.26    0.25
  -9  -6  -3    0.47    0.10
  -9  -6  -3    0.35    0.14
  -9  -6  -3    0.49    0.15
   9   6   3    0.40    0.10
   9   6   3    0.28    0.16
 -10  -6  -3    1.00    0.21
 -10  -6  -3    0.70    0.13
 -10  -6  -3    0.89    0.20
  10   6   3    0.85    0.24
  10   6   3    0.78    0.14
 -11  -6  -3   -0.05    0.10
 -11  -6  -3    0.01    0.07
 -11  -6  -3    0.03    0.11
  11   6   3   -0.10    0.06
  11   6   3    0.16    0.16
 -12  -6  -3    0.03    0.08
 -12  -6  -3   -0.02    0.12
 -12  -6  -3    0.00    0.11
  12   6   3   -0.07    0.07
  12   6   3    0.01    0.14
 -13  -6  -3    0.40    0.18
 -13  -6  -3    0.33    0.12
 -13  -6  -3    0.47    0.19
  13   6   3    0.21    0.14
  13   6   3    0.10    0.18
  11  -7  -3   -0.05    0.07
  11  -7  -3   -0.03    0.13
  11  -7  -3   -0.02    0.08
 -11   7   3   -0.01    0.09
 -11   7   3   -0.05    0.08
  10  -7  -3    0.05    0.10
  10  -7  -3    0.08    0.14
  10  -7  -3    0.24    0.12
 -10   7   3    0.08    0.14
 -10   7   3    0.36    0.12
 -10   7   3    0.10    0.10
   9  -7  -3    0.28    0.12
   9  -7  -3    0.05    0.13
   9  -7  -3    0.26    0.11
  -9   7   3    0.31    0.11
  -9   7   3    0.23    0.10
  -9   7   3    0.09    0.13
   8  -7  -3    0.04    0.13
   8  -7  -3    0.05    0.08
  -8   7   3   -0.03    0.07
  -8   7   3    0.02    0.11
  -8   7   3   -0.05    0.06
   7  -7  -3    0.18    0.09
   7  -7  -3    0.03    0.11
  -7   7   3    0.21    0.08
  -7   7   3    0.35    0.14
  -7   7   3    0.12    0.08
   6  -7  -3    2.45    0.20
  -6   7   3    3.15    0.20
  -6   7   3    2.74    0.18
  -6   7   3    2.04    0.22
   5  -7  -3    6.13    0.31
  -5   7   3    5.80    0.29
  -5   7   3    5.55    0.28
  -5   7   3    4.91    0.33
   4  -7  -3   -0.01    0.10
   4  -7  -3    0.03    0.06
  -4   7   3   -0.01    0.05
  -4   7   3    0.01    0.06
  -4   7   3   -0.01    0.07
   2  -7  -3    3.75    0.20
   2  -7  -3    3.64    0.21
  -2   7   3    3.71    0.20
  -2   7   3    3.86    0.19
   1  -7  -3    0.46    0.06
   1  -7  -3    0.29    0.12
   1  -7  -3    0.46    0.08
   1  -7  -3    0.46    0.07
  -1   7   3    0.47    0.08
  -1   7   3    0.52    0.07
   0  -7  -3    1.22    0.10
   0  -7  -3    1.11    0.10
   0  -7  -3    1.04    0.08
   0  -7  -3    1.18    0.16
   0   7   3    1.15    0.08
   0   7   3    1.22    0.13
  -1  -7  -3    5.28    0.25
  -1  -7  -3    5.19    0.23
  -1  -7  -3    5.13    0.22
   1   7   3    5.00    0.21
   1   7   3    4.45    0.25
  -2  -7  -3    2.64    0.14
  -2  -7  -3    2.61    0.18
  -2  -7  -3    2.60    0.14
   2   7   3    2.74    0.16
   2   7   3    2.52    0.12
  -3  -7  -3    1.15    0.12
  -3  -7  -3    1.06    0.08
  -3  -7  -3    1.28    0.10
   3   7   3    1.28    0.10
  -4  -7  -3    0.04    0.04
  -4  -7  -3   -0.01    0.06
  -4  -7  -3    0.05    0.03
   4   7   3   -0.03    0.08
   4   7   3    0.06    0.05
  -5  -7  -3    1.12    0.11
  -5  -7  -3    1.12    0.17
   5   7   3    1.06    0.11
  -6  -7  -3    0.69    0.14
  -6  -7  -3    0.99    0.12
   6   7   3    0.85    0.19
   6   7   3    0.75    0.11
  -7  -7  -3    0.09    0.09
  -7  -7  -3    0.04    0.06
   7   7   3    0.13    0.07
   7   7   3    0.08    0.11
  -8  -7  -3    0.14    0.07
  -8  -7  -3    0.18    0.11
   8   7   3    0.20    0.13
   8   7   3    0.20    0.08
  -9  -7  -3   -0.02    0.09
  -9  -7  -3    0.10    0.12
  -9  -7  -3    0.03    0.07
   9   7   3    0.03    0.08
   9   7   3    0.04    0.11
 -10  -7  -3    1.12    0.22
 -10  -7  -3    0.91    0.20
 -10  -7  -3    1.24    0.17
  10   7   3    1.07    0.16
  10   7   3    1.43    0.29
 -11  -7  -3    0.00    0.11
 -11  -7  -3   -0.03    0.08
 -11  -7  -3    0.06    0.12
  11   7   3   -0.11    0.12
  11   7   3   -0.07    0.07
 -12  -7  -3    0.28    0.16
 -12  -7  -3    0.31    0.11
 -12  -7  -3    0.44    0.17
  12   7   3    0.33    0.11
  12   7   3    0.18    0.17
 -13  -7  -3   -0.04    0.12
 -13  -7  -3    0.00    0.13
 -13  -7  -3    0.09    0.09
  13   7   3    0.02    0.12
  13   7   3   -0.09    0.13
  11  -8  -3    0.02    0.16
  11  -8  -3   -0.03    0.10
 -11   8   3    0.05    0.11
  10  -8  -3    0.06    0.16
  10  -8  -3    0.03    0.09
  10  -8  -3   -0.07    0.09
 -10   8   3   -0.01    0.09
 -10   8   3    0.01    0.08
   9  -8  -3    0.03    0.08
   9  -8  -3   -0.02    0.11
  -9   8   3    0.05    0.09
  -9   8   3    0.21    0.10
   8  -8  -3   -0.04    0.11
   8  -8  -3   -0.06    0.07
  -8   8   3    0.02    0.08
  -8   8   3   -0.09    0.05
  -8   8   3    0.19    0.12
   7  -8  -3    0.04    0.13
   7  -8  -3    0.12    0.08
  -7   8   3    0.17    0.10
  -7   8   3    0.20    0.12
  -7   8   3    0.23    0.08
   6  -8  -3    0.37    0.11
   6  -8  -3    0.17    0.16
  -6   8   3    0.50    0.11
  -6   8   3    0.18    0.11
  -6   8   3    0.37    0.09
   5  -8  -3    4.43    0.27
  -5   8   3    4.42    0.25
  -5   8   3    3.89    0.23
  -5   8   3    3.89    0.28
   4  -8  -3   23.35    0.89
  -4   8   3   23.18    0.86
  -4   8   3   22.85    0.85
   3  -8  -3   23.99    0.92
  -3   8   3   24.32    0.89
  -3   8   3   25.06    0.90
   2  -8  -3    1.06    0.14
   2  -8  -3    0.56    0.19
   2  -8  -3    0.89    0.08
   2  -8  -3    0.87    0.12
  -2   8   3    0.85    0.11
  -2   8   3    1.00    0.12
   1  -8  -3   17.79    0.68
   1  -8  -3   18.27    0.86
   1  -8  -3   17.90    0.64
   1  -8  -3   18.17    0.67
  -1   8   3   18.59    0.70
  -1   8   3   17.13    0.65
   0  -8  -3    0.22    0.06
   0  -8  -3    0.22    0.05
   0  -8  -3    0.19    0.11
   0  -8  -3    0.27    0.07
   0   8   3    0.15    0.13
   0   8   3    0.28    0.06
   0   8   3    0.20    0.08
  -1  -8  -3    5.91    0.27
  -1  -8  -3    5.51    0.28
  -1  -8  -3    5.89    0.25
   1   8   3    5.93    0.24
   1   8   3    5.58    0.30
  -2  -8  -3    1.16    0.10
  -2  -8  -3    1.03    0.12
  -2  -8  -3    1.06    0.09
   2   8   3    1.08    0.13
   2   8   3    1.16    0.08
  -3  -8  -3    9.89    0.39
  -3  -8  -3    9.83    0.41
  -3  -8  -3   10.02    0.46
   3   8   3   11.05    0.43
  -4  -8  -3    0.65    0.07
  -4  -8  -3    0.59    0.09
  -4  -8  -3    0.45    0.11
   4   8   3    0.59    0.09
   4   8   3    0.51    0.17
  -5  -8  -3    3.17    0.24
  -5  -8  -3    3.29    0.19
   5   8   3    3.01    0.19
  -6  -8  -3    0.32    0.10
  -6  -8  -3    0.32    0.08
   6   8   3   -0.03    0.12
   6   8   3    0.35    0.08
  -7  -8  -3    0.60    0.11
  -7  -8  -3    0.45    0.14
   7   8   3    0.54    0.10
   7   8   3    0.33    0.16
  -8  -8  -3    0.66    0.12
  -8  -8  -3    0.65    0.16
   8   8   3    0.56    0.11
   8   8   3    0.45    0.18
  -9  -8  -3   -0.04    0.06
  -9  -8  -3    0.05    0.10
   9   8   3    0.03    0.07
   9   8   3    0.02    0.12
 -10  -8  -3    0.20    0.09
 -10  -8  -3    0.04    0.11
  10   8   3   -0.03    0.07
  10   8   3    0.15    0.15
 -11  -8  -3    0.20    0.14
 -11  -8  -3    0.21    0.11
  11   8   3    0.22    0.10
  11   8   3    0.37    0.19
 -12  -8  -3    0.68    0.22
 -12  -8  -3    0.88    0.16
  12   8   3    0.44    0.21
  12   8   3    0.67    0.15
 -13  -8  -3   -0.06    0.12
 -13  -8  -3   -0.16    0.07
  13   8   3    0.16    0.18
  13   8   3   -0.03    0.12
  10  -9  -3    0.03    0.10
  10  -9  -3    0.19    0.13
  10  -9  -3    0.00    0.15
 -10   9   3    0.00    0.09
 -10   9   3    0.02    0.10
   9  -9  -3    0.11    0.10
   9  -9  -3   -0.11    0.11
  -9   9   3    0.00    0.08
  -9   9   3   -0.05    0.08
   8  -9  -3    0.03    0.08
   8  -9  -3    0.11    0.17
  -8   9   3    0.03    0.09
  -8   9   3    0.10    0.10
   7  -9  -3   -0.03    0.13
   7  -9  -3    0.13    0.09
  -7   9   3    0.14    0.07
  -7   9   3    0.16    0.14
  -7   9   3    0.25    0.10
   6  -9  -3    1.79    0.20
  -6   9   3    1.82    0.16
  -6   9   3    1.44    0.19
  -6   9   3    1.71    0.19
   5  -9  -3    1.63    0.19
  -5   9   3    2.02    0.17
  -5   9   3    1.74    0.16
  -5   9   3    1.64    0.19
   4  -9  -3    2.59    0.20
  -4   9   3    2.70    0.19
  -4   9   3    2.89    0.19
   3  -9  -3    1.40    0.30
   3  -9  -3    1.91    0.17
  -3   9   3    1.98    0.15
  -3   9   3    1.84    0.14
   2  -9  -3   15.30    0.83
   2  -9  -3   15.91    0.64
  -2   9   3   16.68    0.62
  -2   9   3   16.04    0.63
   1  -9  -3    1.64    0.28
   1  -9  -3    1.32    0.15
   1  -9  -3    1.16    0.10
  -1   9   3    1.36    0.16
  -1   9   3    1.14    0.12
   0  -9  -3   26.52    1.00
   0  -9  -3   27.67    0.97
   0  -9  -3   28.19    1.01
   0   9   3   28.41    1.05
   0   9   3   28.58    0.98
  -1  -9  -3    0.03    0.05
  -1  -9  -3   -0.01    0.05
  -1  -9  -3    0.07    0.06
   1   9   3    0.00    0.04
   1   9   3   -0.03    0.08
   1   9   3   -0.03    0.06
  -2  -9  -3    1.19    0.15
  -2  -9  -3    1.03    0.12
  -2  -9  -3    1.25    0.13
   2   9   3    1.23    0.15
  -3  -9  -3    6.73    0.31
  -3  -9  -3    6.70    0.35
  -3  -9  -3    6.58    0.29
   3   9   3    6.79    0.32
  -4  -9  -3    1.09    0.12
  -4  -9  -3    0.80    0.14
   4   9   3    0.61    0.18
   4   9   3    1.23    0.14
  -5  -9  -3    0.28    0.08
  -5  -9  -3    0.34    0.11
   5   9   3    0.47    0.09
   5   9   3    0.03    0.10
  -6  -9  -3    3.35    0.27
  -6  -9  -3    3.13    0.21
   6   9   3    3.35    0.21
  -7  -9  -3    0.39    0.14
  -7  -9  -3    0.49    0.10
   7   9   3    0.63    0.11
   7   9   3    0.07    0.16
  -8  -9  -3    0.02    0.07
  -8  -9  -3    0.04    0.09
   8   9   3   -0.03    0.14
   8   9   3   -0.01    0.06
  -9  -9  -3    0.17    0.12
  -9  -9  -3    0.06    0.09
   9   9   3    0.19    0.15
   9   9   3    0.12    0.08
 -10  -9  -3    0.13    0.09
 -10  -9  -3    0.08    0.12
  10   9   3    0.30    0.17
  10   9   3    0.24    0.10
 -11  -9  -3    0.14    0.11
 -11  -9  -3    0.13    0.14
  11   9   3    0.09    0.09
  11   9   3    0.29    0.20
 -12  -9  -3   -0.09    0.08
 -12  -9  -3   -0.15    0.11
  12   9   3    0.00    0.15
  12   9   3   -0.04    0.09
   9 -10  -3   -0.03    0.16
   9 -10  -3   -0.11    0.06
  -9  10   3    0.08    0.10
  -9  10   3    0.06    0.09
   8 -10  -3    0.05    0.09
   8 -10  -3   -0.06    0.13
  -8  10   3   -0.01    0.09
  -8  10   3    0.12    0.09
   7 -10  -3    0.03    0.17
   7 -10  -3    0.01    0.07
  -7  10   3    0.04    0.08
  -7  10   3   -0.02    0.08
   6 -10  -3   -0.12    0.13
   6 -10  -3   -0.07    0.05
  -6  10   3    0.04    0.08
  -6  10   3   -0.05    0.06
   5 -10  -3   -0.05    0.14
   5 -10  -3   -0.06    0.06
  -5  10   3    0.01    0.06
  -5  10   3   -0.03    0.06
  -5  10   3   -0.03    0.05
   4 -10  -3    0.30    0.10
   4 -10  -3    0.06    0.15
  -4  10   3    0.33    0.08
  -4  10   3    0.22    0.10
  -4  10   3    0.40    0.10
   3 -10  -3    2.76    0.36
   3 -10  -3    2.95    0.21
  -3  10   3    3.00    0.20
  -3  10   3    2.76    0.19
   2 -10  -3    0.10    0.14
   2 -10  -3   -0.04    0.05
  -2  10   3   -0.24    0.23
  -2  10   3    0.13    0.06
  -2  10   3    0.04    0.07
   1 -10  -3    0.02    0.08
   1 -10  -3    0.06    0.07
   1 -10  -3    0.02    0.04
  -1  10   3    0.06    0.05
  -1  10   3    0.01    0.13
  -1  10   3    0.02    0.06
   0 -10  -3    4.81    0.26
   0 -10  -3    5.03    0.24
   0  10   3    4.91    0.30
   0  10   3    4.69    0.23
  -1 -10  -3    8.21    0.38
  -1 -10  -3    9.09    0.37
   1  10   3    8.37    0.35
   1  10   3    8.36    0.43
  -2 -10  -3   10.23    0.42
  -2 -10  -3   10.44    0.43
  -2 -10  -3   10.29    0.46
   2  10   3    9.03    0.46
  -3 -10  -3    7.96    0.36
  -3 -10  -3    8.83    0.42
  -3 -10  -3    8.39    0.35
   3  10   3    7.77    0.39
  -4 -10  -3    2.96    0.24
  -4 -10  -3    2.71    0.19
   4  10   3    3.33    0.21
  -5 -10  -3    0.25    0.09
  -5 -10  -3    0.21    0.10
   5  10   3    0.13    0.15
   5  10   3    0.25    0.08
  -6 -10  -3    1.61    0.22
  -6 -10  -3    1.64    0.15
   6  10   3    1.56    0.15
  -7 -10  -3    0.32    0.09
  -7 -10  -3    0.23    0.12
   7  10   3    0.05    0.15
   7  10   3    0.25    0.09
  -8 -10  -3   -0.04    0.07
  -8 -10  -3    0.02    0.09
   8  10   3    0.07    0.17
   8  10   3    0.13    0.08
  -9 -10  -3    0.06    0.13
  -9 -10  -3    0.07    0.09
   9  10   3    0.00    0.17
   9  10   3   -0.03    0.07
 -10 -10  -3    0.04    0.12
 -10 -10  -3   -0.05    0.07
  10  10   3    0.03    0.08
  10  10   3    0.10    0.19
 -11 -10  -3    0.03    0.10
 -11 -10  -3   -0.03    0.14
  11  10   3    0.03    0.09
  11  10   3   -0.03    0.16
 -12 -10  -3    0.10    0.10
 -12 -10  -3    0.12    0.17
  12  10   3    0.06    0.17
  12  10   3    0.19    0.11
   9 -11  -3    0.02    0.22
   8 -11  -3   -0.16    0.18
   8 -11  -3    0.06    0.09
  -8  11   3    0.09    0.11
  -8  11   3    0.12    0.09
   7 -11  -3    0.05    0.18
   7 -11  -3   -0.02    0.07
  -7  11   3    0.02    0.08
  -7  11   3    0.17    0.11
   6 -11  -3    0.71    0.15
   6 -11  -3    0.24    0.21
  -6  11   3    0.89    0.15
  -6  11   3    0.58    0.12
   5 -11  -3    0.10    0.09
   5 -11  -3    0.04    0.17
  -5  11   3   -0.01    0.06
  -5  11   3    0.05    0.07
   4 -11  -3    0.86    0.15
   4 -11  -3    0.58    0.24
  -4  11   3    0.72    0.13
  -4  11   3    1.00    0.14
   3 -11  -3    0.06    0.13
   3 -11  -3    0.03    0.07
  -3  11   3    0.10    0.06
  -3  11   3    0.02    0.06
  -3  11   3   -0.17    0.12
   2 -11  -3    1.08    0.26
   2 -11  -3    0.94    0.15
  -2  11   3    1.19    0.14
  -2  11   3    1.03    0.14
   1 -11  -3    1.19    0.15
   1 -11  -3    1.10    0.12
  -1  11   3    1.26    0.14
  -1  11   3    1.20    0.16
   0 -11  -3    0.93    0.13
   0 -11  -3    0.97    0.12
   0  11   3    0.97    0.16
   0  11   3    1.10    0.12
  -1 -11  -3    0.13    0.07
  -1 -11  -3    0.13    0.07
   1  11   3    0.11    0.13
   1  11   3    0.22    0.10
  -2 -11  -3    5.61    0.28
  -2 -11  -3    5.90    0.29
   2  11   3    4.74    0.32
  -3 -11  -3    3.02    0.20
  -3 -11  -3    2.83    0.22
   3  11   3    2.82    0.22
  -4 -11  -3    0.08    0.08
  -4 -11  -3   -0.04    0.06
   4  11   3   -0.05    0.09
   4  11   3    0.07    0.08
  -5 -11  -3    2.12    0.22
  -5 -11  -3    1.92    0.17
   5  11   3    2.42    0.18
  -6 -11  -3    0.48    0.11
  -6 -11  -3    0.68    0.17
   6  11   3    0.69    0.12
   6  11   3    0.36    0.19
  -7 -11  -3    1.47    0.18
  -7 -11  -3    1.36    0.22
   7  11   3    1.22    0.15
  -8 -11  -3   -0.02    0.11
  -8 -11  -3    0.03    0.08
   8  11   3    0.03    0.19
   8  11   3   -0.01    0.06
  -9 -11  -3    0.15    0.15
  -9 -11  -3    0.05    0.09
   9  11   3   -0.06    0.19
   9  11   3    0.04    0.09
 -10 -11  -3   -0.16    0.11
 -10 -11  -3   -0.03    0.08
  10  11   3   -0.04    0.08
  10  11   3    0.14    0.22
 -11 -11  -3    0.03    0.13
 -11 -11  -3   -0.05    0.08
  11  11   3   -0.03    0.08
  11  11   3   -0.14    0.18
   8 -12  -3    0.04    0.09
   8 -12  -3    0.09    0.21
  -8  12   3    0.17    0.11
   7 -12  -3    0.03    0.09
   7 -12  -3    0.03    0.22
  -7  12   3    0.21    0.12
  -7  12   3    0.12    0.10
   6 -12  -3   -0.14    0.18
   6 -12  -3   -0.03    0.09
  -6  12   3    0.13    0.09
  -6  12   3   -0.01    0.07
   5 -12  -3    0.00    0.08
   5 -12  -3    0.10    0.18
  -5  12   3   -0.09    0.06
  -5  12   3   -0.04    0.08
   4 -12  -3    0.91    0.29
   4 -12  -3    0.63    0.14
  -4  12   3    0.59    0.12
  -4  12   3    0.62    0.13
   3 -12  -3    0.02    0.08
   3 -12  -3    0.01    0.15
  -3  12   3    0.03    0.08
  -3  12   3   -0.08    0.07
   2 -12  -3    0.38    0.11
  -2  12   3    0.35    0.09
  -2  12   3    0.42    0.11
   1 -12  -3    0.98    0.15
  -1  12   3    1.08    0.13
  -1  12   3    0.86    0.14
   0 -12  -3    0.20    0.07
   0 -12  -3    0.13    0.08
   0  12   3    0.25    0.10
   0  12   3   -0.05    0.15
  -1 -12  -3    0.06    0.06
  -1 -12  -3   -0.06    0.04
   1  12   3   -0.04    0.10
   1  12   3   -0.01    0.07
  -2 -12  -3    0.85    0.13
  -2 -12  -3    0.83    0.12
   2  12   3    0.55    0.14
  -3 -12  -3    0.00    0.07
   3  12   3   -0.04    0.10
   3  12   3    0.04    0.07
  -4 -12  -3    0.05    0.08
   4  12   3   -0.10    0.07
   4  12   3   -0.11    0.09
  -5 -12  -3    0.81    0.17
  -5 -12  -3    0.55    0.12
   5  12   3    0.73    0.13
  -6 -12  -3    0.23    0.09
  -6 -12  -3    0.36    0.13
   6  12   3    0.31    0.10
   6  12   3    0.12    0.19
  -7 -12  -3    0.34    0.15
  -7 -12  -3    0.31    0.11
   7  12   3    0.31    0.19
   7  12   3    0.25    0.09
  -8 -12  -3    0.01    0.12
  -8 -12  -3    0.07    0.08
   8  12   3    0.19    0.21
   8  12   3   -0.02    0.06
  -9 -12  -3    0.00    0.08
  -9 -12  -3    0.05    0.12
   9  12   3   -0.21    0.14
   9  12   3    0.05    0.08
 -10 -12  -3   -0.13    0.10
 -10 -12  -3   -0.06    0.11
  10  12   3   -0.17    0.14
  10  12   3    0.01    0.09
 -11 -12  -3    0.04    0.14
 -11 -12  -3   -0.01    0.10
  11  12   3   -0.06    0.08
  11  12   3    0.16    0.22
   7 -13  -3    0.03    0.21
  -7  13   3    0.03    0.09
   6 -13  -3    0.19    0.11
   6 -13  -3    0.11    0.21
  -6  13   3    0.00    0.07
  -6  13   3    0.21    0.11
   5 -13  -3   -0.01    0.18
   5 -13  -3   -0.02    0.08
  -5  13   3   -0.12    0.07
  -5  13   3    0.00    0.07
   4 -13  -3    0.44    0.12
   4 -13  -3    0.55    0.23
  -4  13   3    0.37    0.11
  -4  13   3    0.39    0.12
   3 -13  -3   -0.05    0.11
   3 -13  -3    0.01    0.09
  -3  13   3   -0.06    0.07
  -3  13   3    0.02    0.07
   2 -13  -3    0.36    0.12
  -2  13   3    0.23    0.10
  -2  13   3    0.18    0.08
   1 -13  -3    0.79    0.14
  -1  13   3    0.53    0.13
   0 -13  -3    0.18    0.09
   0 -13  -3    0.23    0.08
   0  13   3    0.26    0.11
  -1 -13  -3    0.74    0.13
  -1 -13  -3    0.58    0.11
   1  13   3    0.35    0.22
   1  13   3    0.69    0.16
  -2 -13  -3    0.95    0.13
   2  13   3    0.78    0.16
   2  13   3    0.35    0.19
  -3 -13  -3   -0.04    0.06
   3  13   3   -0.02    0.09
   3  13   3    0.04    0.13
  -4 -13  -3    0.13    0.07
   4  13   3    0.20    0.11
   4  13   3    0.05    0.12
  -5 -13  -3    0.41    0.11
   5  13   3    0.02    0.14
   5  13   3    0.37    0.11
  -6 -13  -3    0.59    0.14
   6  13   3    0.41    0.12
   6  13   3    0.12    0.18
  -7 -13  -3    0.77    0.20
  -7 -13  -3    0.81    0.15
   7  13   3    0.28    0.20
   7  13   3    0.68    0.13
  -8 -13  -3    0.06    0.08
  -8 -13  -3    0.21    0.13
   8  13   3   -0.02    0.08
   8  13   3    0.06    0.16
  -9 -13  -3    0.09    0.10
  -9 -13  -3    0.06    0.14
   9  13   3    0.12    0.19
   9  13   3    0.08    0.09
 -10 -13  -3    0.15    0.17
 -10 -13  -3    0.21    0.12
  10  13   3    0.31    0.24
  10  13   3    0.08    0.09
   5 -14  -3    0.11    0.16
   5 -14  -3   -0.03    0.10
  -5  14   3    0.07    0.09
  -5  14   3    0.08    0.10
   4 -14  -3    0.14    0.10
  -4  14   3    0.37    0.12
  -4  14   3    0.15    0.10
   3 -14  -3    0.11    0.09
  -3  14   3    0.07    0.08
  -3  14   3    0.06    0.09
   2 -14  -3    2.15    0.21
  -2  14   3    1.91    0.22
   1 -14  -3    0.61    0.13
  -1  14   3    0.66    0.15
   0 -14  -3    0.66    0.14
   0  14   3    0.58    0.14
  -1 -14  -3    0.25    0.09
   1  14   3    0.20    0.12
  -2 -14  -3   -0.03    0.08
   2  14   3    0.36    0.25
   2  14   3   -0.01    0.09
  -3 -14  -3    0.01    0.08
   3  14   3    0.01    0.10
   3  14   3    0.03    0.12
  -4 -14  -3    1.01    0.16
   4  14   3    0.14    0.16
   4  14   3    0.63    0.16
  -5 -14  -3    0.22    0.10
   5  14   3    0.04    0.14
   5  14   3    0.17    0.10
  -6 -14  -3    0.04    0.09
   6  14   3    0.06    0.17
   6  14   3    0.00    0.08
  -7 -14  -3   -0.06    0.09
   7  14   3   -0.07    0.06
   7  14   3    0.00    0.16
  -8 -14  -3   -0.06    0.10
   8  14   3   -0.01    0.16
   8  14   3    0.16    0.11
  -9 -14  -3    0.43    0.14
  -9 -14  -3    0.12    0.15
   9  14   3   -0.05    0.20
   9  14   3    0.29    0.12
   4 -15  -3    0.00    0.09
  -4  15   3   -0.12    0.08
  -4  15   3    0.03    0.08
   3 -15  -3    0.06    0.09
  -3  15   3    0.15    0.10
   2 -15  -3   -0.02    0.09
  -2  15   3    0.09    0.10
   1 -15  -3   -0.02    0.08
  -1  15   3    0.02    0.09
   0 -15  -3    0.86    0.16
   0  15   3    0.64    0.16
  -1 -15  -3   -0.01    0.07
   1  15   3    0.11    0.12
  -2 -15  -3    0.77    0.13
   2  15   3    0.53    0.16
  -3 -15  -3   -0.07    0.07
   3  15   3   -0.05    0.10
  -4 -15  -3   -0.04    0.07
   4  15   3    0.13    0.18
   4  15   3    0.16    0.12
  -5 -15  -3    0.19    0.10
   5  15   3    0.07    0.11
   5  15   3    0.09    0.16
  -6 -15  -3    0.01    0.09
   6  15   3   -0.08    0.08
   6  15   3    0.09    0.15
  -7 -15  -3    0.20    0.11
   7  15   3    0.19    0.11
   7  15   3    0.11    0.18
  -8 -15  -3    0.07    0.11
   1 -16  -3   -0.11    0.09
  -1  16   3   -0.06    0.08
   0  16   3    0.07    0.11
   1  16   3   -0.04    0.09
  -2 -16  -3    0.08    0.09
   2  16   3   -0.04    0.09
  -3 -16  -3    0.16    0.11
   3  16   3   -0.03    0.12
  -4 -16  -3    0.14    0.10
   4  16   3    0.11    0.11
  -5 -16  -3    0.08    0.10
   5  16   3    0.32    0.14
  -6 -16  -3    0.16    0.10
   2  15  -4    0.08    0.08
   1  15  -4    0.04    0.09
   6  14  -4    0.03    0.10
  -6 -14   4    0.13    0.12
   5  14  -4    0.03    0.08
  -5 -14   4    0.12    0.12
   4  14  -4   -0.04    0.08
  -4 -14   4    0.13    0.11
   3  14  -4   -0.09    0.06
   3  14  -4    0.04    0.10
  -3 -14   4   -0.05    0.07
   2  14  -4    2.02    0.18
   2  14  -4    1.61    0.26
  -2 -14   4    1.54    0.21
   1  14  -4    0.08    0.13
   1  14  -4    0.37    0.11
  -1 -14   4    0.40    0.12
   0  14  -4    1.52    0.19
   0  14  -4    1.34    0.24
   0 -14   4    1.47    0.19
  -1  14  -4    0.29    0.14
  -1  14  -4    0.17    0.10
   1 -14   4    0.32    0.11
  -2  14  -4    0.87    0.16
  -2  14  -4    0.72    0.17
   2 -14   4    0.63    0.13
  -3  14  -4    0.13    0.10
  -3  14  -4    0.21    0.11
   3 -14   4    0.09    0.10
   3 -14   4    0.15    0.09
  -8 -13   4   -0.01    0.09
   7  13  -4    0.09    0.10
  -7 -13   4    0.10    0.11
   6  13  -4   -0.04    0.07
  -6 -13   4   -0.01    0.09
   5  13  -4    0.55    0.14
  -5 -13   4    0.76    0.15
   4  13  -4    0.05    0.07
   4  13  -4    0.01    0.07
  -4 -13   4    0.11    0.10
   3  13  -4    0.77    0.13
   3  13  -4    0.60    0.17
  -3 -13   4    0.86    0.15
   2  13  -4    0.42    0.10
   2  13  -4    0.26    0.13
  -2 -13   4    0.16    0.09
   1  13  -4   -0.01    0.07
   1  13  -4    0.07    0.10
  -1 -13   4    0.00    0.07
   0  13  -4    1.16    0.16
   0  13  -4    0.79    0.19
   0 -13   4    0.93    0.15
  -1  13  -4    1.20    0.17
  -1  13  -4    1.30    0.20
   1 -13   4    1.09    0.16
  -2  13  -4    1.59    0.20
  -2  13  -4    1.54    0.22
   2 -13   4    1.62    0.21
   2 -13   4    1.37    0.17
  -3  13  -4    0.08    0.09
  -3  13  -4    0.03    0.10
   3 -13   4    0.06    0.10
   3 -13   4    0.05    0.08
  -4  13  -4    1.76    0.21
  -4  13  -4    1.81    0.22
   4 -13   4    1.86    0.18
   4 -13   4    1.86    0.23
  -5  13  -4   -0.01    0.08
  -5  13  -4   -0.10    0.08
   5 -13   4   -0.03    0.11
   9  12  -4    0.18    0.12
  -9 -12   4   -0.08    0.08
   8  12  -4    0.15    0.10
  -8 -12   4    0.21    0.12
   7  12  -4    0.29    0.12
  -7 -12   4    0.23    0.12
   6  12  -4    0.15    0.10
  -6 -12   4    0.23    0.11
   5  12  -4   -0.01    0.06
   5  12  -4    0.04    0.07
  -5 -12   4    0.03    0.08
   4  12  -4    0.37    0.10
   4  12  -4    0.25    0.10
  -4 -12   4    0.25    0.10
   3  12  -4    0.52    0.13
   3  12  -4    0.75    0.12
  -3 -12   4    0.68    0.13
   2  12  -4    0.30    0.09
   2  12  -4    0.20    0.11
  -2 -12   4    0.28    0.10
   1  12  -4    5.54    0.30
   1  12  -4    5.21    0.36
  -1 -12   4    5.54    0.31
   0  12  -4   -0.06    0.10
   0  12  -4    0.10    0.08
   0 -12   4    0.03    0.07
  -1  12  -4    0.62    0.12
  -1  12  -4    0.43    0.13
   1 -12   4    0.72    0.12
   1 -12   4    0.67    0.14
  -2  12  -4    0.02    0.11
  -2  12  -4    0.05    0.08
  -2  12  -4   -0.01    0.06
   2 -12   4    0.07    0.07
   2 -12   4    0.13    0.09
  -3  12  -4    0.22    0.11
  -3  12  -4    0.18    0.09
  -3  12  -4    0.08    0.08
   3 -12   4    0.22    0.09
   3 -12   4    0.09    0.09
  -4  12  -4   -0.05    0.07
  -4  12  -4    0.13    0.09
  -4  12  -4    0.13    0.09
   4 -12   4    0.08    0.10
   4 -12   4    0.05    0.07
  -5  12  -4    0.38    0.12
  -5  12  -4    0.32    0.11
  -5  12  -4    0.45    0.14
   5 -12   4    0.46    0.13
   5 -12   4    0.39    0.10
  -6  12  -4    0.57    0.16
  -6  12  -4    0.44    0.14
  -6  12  -4    0.28    0.11
   6 -12   4    0.34    0.14
  10  11  -4    0.20    0.17
  10  11  -4    0.07    0.11
  10  11  -4   -0.05    0.09
 -10 -11   4   -0.09    0.09
   9  11  -4    0.16    0.16
   9  11  -4    0.07    0.11
   9  11  -4    0.03    0.11
  -9 -11   4    0.10    0.10
   8  11  -4    0.35    0.13
  -8 -11   4    0.13    0.11
   7  11  -4    0.13    0.10
  -7 -11   4    0.06    0.08
   6  11  -4    0.91    0.16
   6  11  -4    0.92    0.13
  -6 -11   4    1.09    0.16
   5  11  -4    0.10    0.06
   5  11  -4    0.08    0.07
  -5 -11   4    0.09    0.08
   4  11  -4    0.71    0.13
   4  11  -4    0.81    0.13
  -4 -11   4    0.96    0.15
   3  11  -4    0.47    0.12
   3  11  -4    0.33    0.09
  -3 -11   4    0.30    0.10
   2  11  -4    0.09    0.06
   2  11  -4    0.04    0.07
  -2 -11   4    0.01    0.06
   1  11  -4    0.13    0.08
   1  11  -4    0.12    0.07
  -1 -11   4    0.03    0.06
   0  11  -4    0.82    0.16
   0  11  -4    0.75    0.12
   0 -11   4    0.62    0.11
  -1  11  -4    0.15    0.08
  -1  11  -4    0.11    0.10
  -1  11  -4    0.32    0.09
   1 -11   4    0.29    0.09
   1 -11   4    0.23    0.09
  -2  11  -4    0.79    0.13
  -2  11  -4    0.89    0.14
  -2  11  -4    1.00    0.17
   2 -11   4    1.00    0.14
   2 -11   4    0.89    0.14
  -3  11  -4    0.31    0.10
  -3  11  -4    0.34    0.11
  -3  11  -4    0.50    0.12
   3 -11   4    0.44    0.12
   3 -11   4    0.56    0.11
  -4  11  -4    0.06    0.09
  -4  11  -4    0.07    0.09
  -4  11  -4   -0.07    0.06
   4 -11   4    0.03    0.08
  -5  11  -4    0.03    0.08
  -5  11  -4    0.01    0.06
  -5  11  -4   -0.04    0.09
   5 -11   4   -0.02    0.08
  -6  11  -4    0.17    0.10
  -6  11  -4    0.22    0.10
  -6  11  -4    0.17    0.10
   6 -11   4    0.28    0.13
  -7  11  -4    0.02    0.09
  -7  11  -4   -0.06    0.09
   7 -11   4    0.09    0.11
  11  10  -4    0.20    0.13
  10  10  -4    0.15    0.11
  10  10  -4    0.14    0.19
  10  10  -4    0.17    0.11
 -10 -10   4    0.21    0.15
 -10 -10   4    0.16    0.10
   9  10  -4    0.22    0.18
   9  10  -4    0.06    0.09
   9  10  -4    0.10    0.09
  -9 -10   4    0.08    0.12
  -9 -10   4    0.23    0.10
   8  10  -4    0.00    0.14
   8  10  -4    0.19    0.11
   8  10  -4    0.08    0.09
  -8 -10   4    0.02    0.08
  -8 -10   4    0.18    0.12
   7  10  -4   -0.10    0.07
   7  10  -4    0.10    0.09
   7  10  -4    0.09    0.07
   7  10  -4    0.05    0.13
  -7 -10   4    0.10    0.09
   6  10  -4    0.00    0.09
   6  10  -4   -0.06    0.05
  -6 -10   4    0.20    0.09
   5  10  -4    0.15    0.09
   5  10  -4    0.23    0.07
  -5 -10   4    0.14    0.08
   4  10  -4    0.03    0.05
   4  10  -4    0.01    0.05
  -4 -10   4   -0.06    0.05
   3  10  -4    2.52    0.18
   3  10  -4    2.44    0.19
  -3 -10   4    2.57    0.19
   2  10  -4    0.03    0.06
   2  10  -4    0.06    0.06
  -2 -10   4    0.23    0.08
   1  10  -4    2.76    0.19
   1  10  -4    2.99    0.23
  -1 -10   4    3.01    0.20
   0  10  -4    0.55    0.13
   0  10  -4    0.66    0.10
   0  10  -4    0.60    0.10
   0 -10   4    0.77    0.12
   0 -10   4    0.65    0.11
  -1  10  -4    0.28    0.08
  -1  10  -4    0.41    0.12
  -1  10  -4    0.36    0.09
   1 -10   4    0.48    0.10
   1 -10   4    0.28    0.10
  -2  10  -4   -0.04    0.05
  -2  10  -4    0.03    0.06
  -2  10  -4    0.10    0.09
   2 -10   4    0.04    0.06
   2 -10   4    0.13    0.08
  -3  10  -4    2.79    0.21
  -3  10  -4    3.01    0.22
  -3  10  -4    2.88    0.21
   3 -10   4    3.21    0.24
  -4  10  -4    0.50    0.12
  -4  10  -4    0.70    0.13
  -4  10  -4    0.51    0.11
   4 -10   4    0.78    0.15
  -5  10  -4    0.14    0.08
  -5  10  -4    0.23    0.09
  -5  10  -4    0.22    0.10
   5 -10   4    0.14    0.10
  -6  10  -4    0.40    0.11
  -6  10  -4    0.39    0.12
  -6  10  -4    0.52    0.13
   6 -10   4    0.10    0.10
  -7  10  -4    0.46    0.13
  -7  10  -4    0.41    0.13
  -7  10  -4    0.56    0.14
   7 -10   4    0.44    0.14
  -8  10  -4    0.15    0.11
  -8  10  -4    0.00    0.10
   8 -10   4   -0.06    0.08
  11   9  -4    0.11    0.11
  11   9  -4    0.00    0.10
  11   9  -4   -0.11    0.15
 -11  -9   4    0.22    0.15
  10   9  -4    0.24    0.12
  10   9  -4    0.10    0.12
  10   9  -4    0.29    0.21
 -10  -9   4    0.14    0.09
 -10  -9   4    0.32    0.16
   9   9  -4    0.30    0.12
   9   9  -4    0.36    0.19
   9   9  -4    0.34    0.12
  -9  -9   4    0.21    0.14
  -9  -9   4    0.26    0.10
   8   9  -4    0.25    0.17
   8   9  -4    0.25    0.11
   8   9  -4    0.36    0.10
   8   9  -4    0.06    0.10
  -8  -9   4    0.36    0.14
  -8  -9   4    0.14    0.09
   7   9  -4    0.28    0.09
   7   9  -4    0.35    0.18
   7   9  -4    0.27    0.11
   7   9  -4    0.35    0.10
  -7  -9   4    0.31    0.13
  -7  -9   4    0.40    0.11
   6   9  -4    1.69    0.28
   6   9  -4    1.41    0.15
   6   9  -4    1.23    0.17
   6   9  -4    1.31    0.15
  -6  -9   4    1.44    0.18
  -6  -9   4    1.35    0.16
   5   9  -4   -0.02    0.06
   5   9  -4   -0.01    0.10
   5   9  -4    0.05    0.06
  -5  -9   4   -0.01    0.06
   4   9  -4    4.33    0.25
   4   9  -4    4.48    0.27
  -4  -9   4    4.57    0.26
   3   9  -4    7.60    0.36
  -3  -9   4    8.19    0.37
   2   9  -4    0.34    0.09
   2   9  -4    0.33    0.08
  -2  -9   4    0.34    0.08
   1   9  -4    0.57    0.10
   1   9  -4    0.54    0.11
  -1  -9   4    0.73    0.11
   0   9  -4    0.87    0.11
   0   9  -4    0.92    0.12
   0   9  -4    0.99    0.16
   0  -9   4    0.91    0.12
   0  -9   4    0.72    0.11
  -1   9  -4    6.04    0.34
  -1   9  -4    6.31    0.30
  -1   9  -4    5.94    0.30
   1  -9   4    6.19    0.32
  -2   9  -4    3.43    0.24
  -2   9  -4    3.66    0.22
  -2   9  -4    3.49    0.22
   2  -9   4    3.49    0.23
  -3   9  -4   -0.02    0.05
  -3   9  -4    0.00    0.06
  -3   9  -4   -0.03    0.06
   3  -9   4   -0.07    0.06
  -4   9  -4    0.30    0.09
  -4   9  -4    0.30    0.09
  -4   9  -4    0.47    0.11
   4  -9   4    0.37    0.11
  -5   9  -4   -0.01    0.06
  -5   9  -4    0.08    0.08
  -5   9  -4    0.08    0.08
   5  -9   4    0.09    0.09
  -6   9  -4    0.00    0.08
  -6   9  -4    0.13    0.08
  -6   9  -4    0.15    0.08
   6  -9   4   -0.01    0.08
  -7   9  -4    0.82    0.14
  -7   9  -4    0.81    0.15
  -7   9  -4    0.57    0.15
   7  -9   4    0.62    0.15
  -8   9  -4    0.06    0.09
  -8   9  -4    0.07    0.10
   8  -9   4    0.06    0.11
  -9   9  -4    0.35    0.14
  -9   9  -4    0.12    0.11
   9  -9   4    0.13    0.11
  12   8  -4    0.13    0.11
 -12  -8   4    0.14    0.16
  11   8  -4    0.15    0.22
  11   8  -4    0.08    0.10
  11   8  -4    0.25    0.13
 -11  -8   4    0.31    0.16
  10   8  -4    0.09    0.11
  10   8  -4    0.16    0.10
  10   8  -4   -0.03    0.18
 -10  -8   4    0.36    0.16
 -10  -8   4    0.15    0.10
   9   8  -4   -0.10    0.16
   9   8  -4   -0.03    0.07
   9   8  -4   -0.03    0.06
   9   8  -4    0.02    0.10
  -9  -8   4    0.10    0.08
  -9  -8   4   -0.04    0.10
   8   8  -4    2.27    0.21
   8   8  -4    2.47    0.22
   8   8  -4    2.62    0.34
   8   8  -4    2.45    0.19
  -8  -8   4    2.52    0.19
  -8  -8   4    2.41    0.25
   7   8  -4    0.16    0.16
   7   8  -4    0.03    0.08
   7   8  -4   -0.03    0.08
   7   8  -4   -0.05    0.06
  -7  -8   4    0.04    0.10
  -7  -8   4    0.05    0.07
   6   8  -4    2.00    0.18
   6   8  -4    2.08    0.19
   6   8  -4    1.99    0.16
   6   8  -4    2.02    0.27
  -6  -8   4    1.84    0.16
  -6  -8   4    1.84    0.20
   5   8  -4    1.82    0.22
   5   8  -4    1.42    0.17
   5   8  -4    1.67    0.15
   5   8  -4    1.46    0.15
  -5  -8   4    1.90    0.16
  -5  -8   4    1.79    0.18
   4   8  -4    1.38    0.13
   4   8  -4    1.41    0.20
   4   8  -4    1.20    0.15
  -4  -8   4    1.42    0.16
  -4  -8   4    1.61    0.14
   3   8  -4    1.57    0.13
   3   8  -4    1.42    0.14
  -3  -8   4    1.62    0.14
   2   8  -4    3.84    0.22
   2   8  -4    4.10    0.23
  -2  -8   4    3.96    0.22
   1   8  -4    2.86    0.19
   1   8  -4    3.02    0.17
   1   8  -4    3.13    0.19
  -1  -8   4    2.94    0.18
   0   8  -4   -0.05    0.04
   0   8  -4   -0.01    0.04
   0   8  -4   -0.02    0.06
   0  -8   4    0.09    0.06
  -1   8  -4    0.11    0.06
  -1   8  -4    0.17    0.06
  -1   8  -4    0.16    0.09
  -2   8  -4    0.50    0.09
  -2   8  -4    0.39    0.08
  -2   8  -4    0.52    0.11
  -3   8  -4    0.93    0.13
  -3   8  -4    1.04    0.13
  -3   8  -4    1.18    0.14
  -4   8  -4    1.63    0.14
  -4   8  -4    1.34    0.16
  -4   8  -4    1.61    0.15
  -5   8  -4    0.05    0.07
  -5   8  -4   -0.03    0.05
  -5   8  -4   -0.09    0.05
  -6   8  -4    1.35    0.15
  -6   8  -4    1.35    0.17
  -6   8  -4    1.15    0.16
   6  -8   4    1.10    0.18
  -7   8  -4    0.83    0.15
  -7   8  -4    0.85    0.13
  -7   8  -4    0.70    0.15
   7  -8   4    0.85    0.17
  -8   8  -4    0.06    0.10
  -8   8  -4    0.08    0.09
   8  -8   4    0.03    0.09
  -9   8  -4    0.41    0.12
  -9   8  -4    0.49    0.14
   9  -8   4    0.31    0.13
 -10   8  -4    0.06    0.10
 -10   8  -4   -0.05    0.08
  10  -8   4    0.02    0.11
  12   7  -4    0.02    0.10
  12   7  -4   -0.01    0.25
  12   7  -4    0.10    0.11
 -12  -7   4    0.01    0.15
  11   7  -4   -0.02    0.09
  11   7  -4    0.03    0.10
 -11  -7   4    0.01    0.13
  10   7  -4   -0.09    0.07
  10   7  -4    0.09    0.10
 -10  -7   4    0.01    0.12
   9   7  -4    0.27    0.10
   9   7  -4    0.49    0.13
   9   7  -4    0.30    0.09
  -9  -7   4    0.30    0.15
  -9  -7   4    0.29    0.09
   8   7  -4    0.63    0.13
   8   7  -4    0.74    0.12
   8   7  -4    0.61    0.14
  -8  -7   4    0.95    0.14
  -8  -7   4    0.79    0.18
   7   7  -4   -0.04    0.07
   7   7  -4   -0.05    0.07
   7   7  -4   -0.01    0.06
  -7  -7   4    0.00    0.06
  -7  -7   4    0.01    0.10
   6   7  -4    1.86    0.17
   6   7  -4    1.78    0.17
   6   7  -4    2.57    0.36
   6   7  -4    1.75    0.15
  -6  -7   4    1.76    0.15
  -6  -7   4    1.94    0.20
   5   7  -4    4.09    0.22
   5   7  -4    3.23    0.21
   5   7  -4    3.83    0.24
   5   7  -4    3.80    0.31
  -5  -7   4    3.64    0.25
  -5  -7   4    3.71    0.21
   4   7  -4    4.68    0.26
   4   7  -4    4.29    0.31
   4   7  -4    4.47    0.24
   4   7  -4    4.94    0.24
  -4  -7   4    4.47    0.27
  -4  -7   4    4.48    0.23
   3   7  -4    2.87    0.18
   3   7  -4    3.03    0.17
   3   7  -4    2.68    0.22
   3   7  -4    2.51    0.18
  -3  -7   4    2.76    0.18
  -3  -7   4    2.81    0.17
   2   7  -4    5.39    0.26
   2   7  -4    5.18    0.24
   2   7  -4    5.33    0.26
  -2  -7   4    5.27    0.26
   1   7  -4    0.69    0.10
   1   7  -4    0.52    0.09
   1   7  -4    0.60    0.08
  -1  -7   4    0.60    0.09
   0   7  -4    2.78    0.18
   0   7  -4    2.88    0.16
   0   7  -4    2.80    0.17
  -1   7  -4    9.13    0.39
  -1   7  -4    8.95    0.41
  -1   7  -4    9.25    0.38
  -2   7  -4    1.03    0.13
  -2   7  -4    0.95    0.12
  -2   7  -4    1.10    0.12
  -3   7  -4    0.88    0.12
  -3   7  -4    1.02    0.13
  -3   7  -4    0.83    0.12
  -4   7  -4    0.09    0.07
  -4   7  -4    0.03    0.06
  -4   7  -4    0.11    0.05
  -5   7  -4    0.98    0.14
  -5   7  -4    0.81    0.11
  -5   7  -4    0.54    0.11
  -6   7  -4    1.46    0.18
  -6   7  -4    1.69    0.19
  -6   7  -4    1.54    0.14
  -7   7  -4    0.07    0.07
  -7   7  -4    0.13    0.09
  -7   7  -4    0.05    0.08
  -8   7  -4    0.97    0.16
  -8   7  -4    0.97    0.16
   8  -7   4    1.34    0.20
  -9   7  -4   -0.01    0.09
  -9   7  -4   -0.05    0.09
   9  -7   4    0.10    0.10
 -10   7  -4    0.16    0.10
 -10   7  -4    0.20    0.11
  10  -7   4    0.20    0.12
 -11   7  -4    0.02    0.11
  12   6  -4    0.09    0.11
  12   6  -4   -0.01    0.11
 -12  -6   4    0.26    0.18
  11   6  -4    0.05    0.08
  11   6  -4    0.03    0.09
 -11  -6   4   -0.15    0.11
  10   6  -4    0.06    0.08
  10   6  -4    0.01    0.07
  10   6  -4    0.12    0.11
 -10  -6   4    0.01    0.13
   9   6  -4    0.75    0.13
   9   6  -4    0.81    0.15
   9   6  -4    0.76    0.16
  -9  -6   4    1.04    0.21
   8   6  -4    0.52    0.13
   8   6  -4    0.62    0.13
   8   6  -4    0.59    0.11
  -8  -6   4    0.54    0.16
  -8  -6   4    0.80    0.12
   7   6  -4    0.12    0.08
   7   6  -4   -0.02    0.05
   7   6  -4   -0.06    0.05
  -7  -6   4   -0.02    0.05
  -7  -6   4    0.01    0.10
   6   6  -4    0.42    0.09
   6   6  -4    0.42    0.11
   6   6  -4    0.47    0.10
  -6  -6   4    0.44    0.08
  -6  -6   4    0.57    0.14
   5   6  -4    1.63    0.15
   5   6  -4    1.36    0.12
   5   6  -4    1.31    0.13
  -5  -6   4    1.26    0.11
  -5  -6   4    1.34    0.15
   4   6  -4    1.51    0.13
   4   6  -4    1.88    0.14
   4   6  -4    1.86    0.15
  -4  -6   4    1.81    0.13
  -4  -6   4    1.85    0.16
   3   6  -4    8.99    0.39
   3   6  -4    8.76    0.38
   3   6  -4    8.74    0.44
  -3  -6   4    9.40    0.40
  -3  -6   4    9.07    0.37
   2   6  -4    8.95    0.41
   2   6  -4    8.90    0.34
   2   6  -4    8.97    0.38
   2   6  -4    9.77    0.39
   2   6  -4    9.01    0.36
  -2  -6   4    8.97    0.37
  -2  -6   4    9.26    0.37
   1   6  -4    0.84    0.10
   1   6  -4    0.71    0.07
   1   6  -4    0.89    0.10
   1   6  -4    0.70    0.08
   0   6  -4    0.02    0.04
   0   6  -4   -0.02    0.04
   0   6  -4    0.01    0.04
  -1   6  -4    1.25    0.10
  -1   6  -4    1.27    0.11
  -1   6  -4    1.20    0.12
  -2   6  -4    3.16    0.20
  -2   6  -4    3.21    0.18
  -2   6  -4    3.36    0.19
  -3   6  -4    0.25    0.06
  -3   6  -4    0.30    0.08
  -3   6  -4    0.33    0.07
   3  -6   4    0.30    0.10
  -4   6  -4    3.89    0.22
  -4   6  -4    4.16    0.21
  -4   6  -4    3.86    0.23
  -5   6  -4    1.07    0.13
  -5   6  -4    0.79    0.13
  -5   6  -4    0.94    0.11
  -6   6  -4    0.53    0.09
  -6   6  -4    0.41    0.10
  -6   6  -4    0.26    0.09
  -7   6  -4    0.05    0.06
  -7   6  -4    0.00    0.07
  -7   6  -4    0.11    0.09
  -8   6  -4    0.46    0.11
  -8   6  -4    0.30    0.09
  -9   6  -4    0.17    0.10
  -9   6  -4   -0.05    0.08
   9  -6   4    0.15    0.10
 -10   6  -4    0.80    0.15
 -10   6  -4    0.76    0.16
  10  -6   4    1.00    0.19
 -11   6  -4    0.03    0.08
 -11   6  -4    0.09    0.10
  11  -6   4    0.02    0.09
  12   5  -4    0.05    0.10
  12   5  -4   -0.02    0.10
 -12  -5   4   -0.07    0.14
  11   5  -4    0.18    0.10
  11   5  -4    0.35    0.13
  11   5  -4    0.33    0.13
 -11  -5   4    0.37    0.18
  10   5  -4    0.01    0.08
  10   5  -4    0.06    0.08
  10   5  -4    0.03    0.09
 -10  -5   4   -0.03    0.10
   9   5  -4    0.68    0.13
   9   5  -4    0.68    0.14
   9   5  -4    0.77    0.15
  -9  -5   4    0.82    0.20
   8   5  -4    0.39    0.11
   8   5  -4    0.37    0.10
   8   5  -4    0.28    0.10
  -8  -5   4    0.54    0.09
  -8  -5   4    0.45    0.15
   7   5  -4    4.50    0.27
   7   5  -4    4.29    0.27
   7   5  -4    4.41    0.25
  -7  -5   4    4.68    0.23
  -7  -5   4    4.82    0.32
   6   5  -4   -0.02    0.05
   6   5  -4    0.14    0.08
   6   5  -4    0.00    0.04
  -6  -5   4    0.10    0.05
  -6  -5   4    0.03    0.08
   5   5  -4    0.09    0.06
   5   5  -4    0.10    0.05
   5   5  -4    0.12    0.07
  -5  -5   4    0.16    0.05
  -5  -5   4    0.28    0.10
   4   5  -4   -0.04    0.04
   4   5  -4    0.04    0.05
   4   5  -4   -0.03    0.04
  -4  -5   4   -0.03    0.04
  -4  -5   4   -0.03    0.06
   3   5  -4    6.66    0.31
   3   5  -4    6.88    0.30
   3   5  -4    6.93    0.30
  -3  -5   4    6.75    0.32
  -3  -5   4    6.58    0.28
   2   5  -4    5.74    0.25
   2   5  -4    5.41    0.26
   2   5  -4    6.04    0.26
  -2  -5   4    5.94    0.26
  -2  -5   4    5.93    0.26
   1   5  -4   29.83    0.98
   1   5  -4   27.38    0.97
   1   5  -4   27.95    1.00
   1   5  -4   28.66    0.99
   0   5  -4    6.82    0.29
   0   5  -4    6.62    0.28
   0   5  -4    7.38    0.30
  -1   5  -4    1.75    0.12
  -1   5  -4    1.65    0.12
  -1   5  -4    1.76    0.12
  -2   5  -4    0.89    0.10
  -2   5  -4    0.89    0.11
  -2   5  -4    0.87    0.10
  -3   5  -4    0.00    0.04
  -3   5  -4   -0.04    0.04
  -3   5  -4    0.02    0.04
   3  -5   4    0.05    0.05
  -4   5  -4    1.70    0.11
  -4   5  -4    1.51    0.13
  -4   5  -4    1.65    0.13
  -5   5  -4    0.61    0.10
  -5   5  -4    0.94    0.10
  -5   5  -4    0.76    0.11
  -6   5  -4    1.78    0.15
  -6   5  -4    1.81    0.16
  -6   5  -4    1.65    0.13
  -7   5  -4    0.58    0.12
  -7   5  -4    0.55    0.11
  -7   5  -4    0.61    0.10
  -8   5  -4   -0.03    0.07
  -8   5  -4   -0.08    0.06
  -8   5  -4   -0.05    0.06
  -9   5  -4    0.55    0.12
  -9   5  -4    0.67    0.13
 -10   5  -4    0.03    0.09
 -10   5  -4    0.07    0.08
  10  -5   4    0.05    0.09
 -11   5  -4    0.19    0.09
 -11   5  -4    0.03    0.09
  11  -5   4    0.01    0.09
 -12   5  -4    0.19    0.12
 -12   5  -4    0.28    0.12
  12  -5   4    0.37    0.13
  13   4  -4   -0.11    0.07
  13   4  -4   -0.02    0.10
 -13  -4   4   -0.17    0.09
 -13  -4   4    0.04    0.16
  12   4  -4   -0.01    0.10
  12   4  -4   -0.08    0.10
  12   4  -4    0.02    0.08
 -12  -4   4    0.06    0.10
 -12  -4   4    0.02    0.16
  11   4  -4    0.20    0.10
  11   4  -4    0.24    0.12
  11   4  -4    0.22    0.10
 -11  -4   4    0.17    0.10
 -11  -4   4    0.32    0.18
  10   4  -4   -0.04    0.07
  10   4  -4    0.03    0.09
  10   4  -4    0.12    0.10
 -10  -4   4   -0.03    0.11
 -10  -4   4   -0.05    0.07
   9   4  -4    0.43    0.12
   9   4  -4    0.54    0.13
   9   4  -4    0.36    0.10
  -9  -4   4    0.57    0.11
  -9  -4   4    0.58    0.17
   8   4  -4    0.97    0.15
   8   4  -4    0.88    0.13
   8   4  -4    0.88    0.15
  -8  -4   4    0.68    0.17
  -8  -4   4    0.79    0.12
   7   4  -4    2.35    0.19
   7   4  -4    2.27    0.18
   7   4  -4    2.52    0.18
  -7  -4   4    2.21    0.16
  -7  -4   4    2.76    0.24
  -7  -4   4    2.46    0.15
   6   4  -4    0.35    0.09
   6   4  -4    0.38    0.09
   6   4  -4    0.49    0.10
  -6  -4   4    0.38    0.12
  -6  -4   4    0.31    0.06
   5   4  -4    6.25    0.31
   5   4  -4    6.35    0.30
   5   4  -4    6.59    0.31
  -5  -4   4    6.11    0.27
  -5  -4   4    6.57    0.35
   4   4  -4    0.15    0.06
   4   4  -4    0.05    0.05
   4   4  -4    0.00    0.04
  -4  -4   4    0.08    0.04
  -4  -4   4    0.05    0.07
   3   4  -4    0.59    0.08
   3   4  -4    0.57    0.08
   3   4  -4    0.83    0.10
  -3  -4   4    0.76    0.09
  -3  -4   4    0.69    0.08
   2   4  -4    2.66    0.15
   2   4  -4    2.71    0.15
  -2  -4   4    2.80    0.16
  -2  -4   4    2.76    0.14
   1   4  -4    3.02    0.15
   1   4  -4    2.70    0.13
   1   4  -4    2.82    0.15
   1   4  -4    2.63    0.15
   0   4  -4   29.36    1.03
   0   4  -4   31.71    1.03
   0   4  -4   29.20    1.04
  -1   4  -4    2.01    0.12
  -1   4  -4    1.53    0.11
  -1   4  -4    1.70    0.11
  -2   4  -4   13.80    0.50
  -2   4  -4   12.77    0.50
  -2   4  -4   13.41    0.50
  -3   4  -4   12.21    0.44
  -3   4  -4   11.22    0.45
  -3   4  -4   11.24    0.46
  -4   4  -4    1.62    0.13
  -4   4  -4    1.53    0.10
  -4   4  -4    1.60    0.12
  -5   4  -4    1.86    0.14
  -5   4  -4    1.80    0.12
  -5   4  -4    1.79    0.14
  -6   4  -4    0.03    0.05
  -6   4  -4   -0.01    0.05
  -6   4  -4    0.03    0.05
  -6   4  -4    0.04    0.05
  -7   4  -4    1.91    0.16
  -7   4  -4    1.90    0.14
  -7   4  -4    1.88    0.14
  -7   4  -4    1.70    0.16
  -8   4  -4    1.51    0.17
  -8   4  -4    1.54    0.15
  -8   4  -4    1.59    0.15
  -8   4  -4    1.64    0.13
  -9   4  -4   -0.04    0.07
  -9   4  -4   -0.07    0.05
  -9   4  -4    0.02    0.07
 -10   4  -4    0.06    0.08
 -10   4  -4   -0.02    0.06
 -11   4  -4    0.13    0.10
 -11   4  -4    0.00    0.09
  11  -4   4    0.01    0.09
 -12   4  -4    0.09    0.10
 -12   4  -4    0.15    0.10
  12  -4   4    0.18    0.12
  13   3  -4   -0.01    0.10
  13   3  -4    0.08    0.11
  13   3  -4    0.04    0.11
 -13  -3   4    0.09    0.19
 -13  -3   4   -0.01    0.09
  12   3  -4    0.22    0.12
  12   3  -4    0.13    0.13
  12   3  -4    0.52    0.13
 -12  -3   4    0.10    0.12
 -12  -3   4    0.39    0.21
  11   3  -4   -0.05    0.08
  11   3  -4    0.01    0.09
  11   3  -4    0.04    0.08
 -11  -3   4    0.38    0.12
 -11  -3   4    0.11    0.14
  10   3  -4    0.02    0.10
  10   3  -4   -0.02    0.07
  10   3  -4    0.01    0.06
 -10  -3   4   -0.07    0.07
 -10  -3   4   -0.03    0.10
   9   3  -4    0.57    0.13
   9   3  -4    0.46    0.13
   9   3  -4    0.71    0.13
  -9  -3   4    0.58    0.12
  -9  -3   4    0.51    0.16
   8   3  -4    0.12    0.09
   8   3  -4    0.08    0.07
   8   3  -4    0.28    0.09
  -8  -3   4    0.17    0.11
  -8  -3   4    0.17    0.08
   7   3  -4    3.68    0.24
   7   3  -4    4.08    0.24
   7   3  -4    3.71    0.25
  -7  -3   4    3.97    0.19
  -7  -3   4    3.90    0.22
  -7  -3   4    4.28    0.30
   6   3  -4    2.28    0.16
   6   3  -4    2.20    0.17
   6   3  -4    2.49    0.17
  -6  -3   4    2.28    0.15
  -6  -3   4    2.36    0.21
  -6  -3   4    2.50    0.13
   5   3  -4    3.11    0.20
   5   3  -4    3.28    0.19
   5   3  -4    3.69    0.21
  -5  -3   4    3.63    0.24
  -5  -3   4    3.68    0.17
  -5  -3   4    3.51    0.18
   4   3  -4    0.12    0.06
   4   3  -4    0.16    0.05
   4   3  -4    0.07    0.06
  -4  -3   4    0.11    0.04
  -4  -3   4    0.11    0.07
  -4  -3   4    0.06    0.04
   3   3  -4    0.95    0.09
   3   3  -4    0.97    0.09
   3   3  -4    0.83    0.09
  -3  -3   4    1.01    0.11
  -3  -3   4    0.99    0.07
   2   3  -4    1.47    0.10
   2   3  -4    1.43    0.11
   2   3  -4    1.42    0.10
  -2  -3   4    1.39    0.11
   1   3  -4   93.51    3.37
   1   3  -4  112.06    3.39
   0   3  -4    7.19    0.29
   0   3  -4    7.60    0.29
  -1   3  -4   49.01    1.65
  -1   3  -4   49.14    1.65
  -2   3  -4    4.01    0.19
  -2   3  -4    3.98    0.17
  -2   3  -4    4.27    0.20
  -3   3  -4    0.81    0.08
  -3   3  -4    0.99    0.08
  -3   3  -4    0.92    0.09
  -3   3  -4    0.95    0.07
  -4   3  -4    0.35    0.06
  -4   3  -4    0.30    0.06
  -4   3  -4    0.45    0.06
  -4   3  -4    0.34    0.07
  -4   3  -4    0.44    0.07
  -5   3  -4    4.88    0.24
  -5   3  -4    4.46    0.24
  -5   3  -4    4.91    0.21
  -5   3  -4    4.47    0.23
  -5   3  -4    4.52    0.22
  -6   3  -4    3.09    0.16
  -6   3  -4    3.10    0.18
  -6   3  -4    3.14    0.17
  -6   3  -4    2.73    0.18
   6  -3   4    2.23    0.23
  -7   3  -4    0.02    0.05
  -7   3  -4    0.12    0.06
  -7   3  -4   -0.04    0.05
  -7   3  -4    0.02    0.06
  -8   3  -4   -0.02    0.05
  -8   3  -4    0.08    0.06
  -8   3  -4    0.03    0.06
  -8   3  -4    0.02    0.05
  -9   3  -4    0.16    0.07
  -9   3  -4    0.01    0.06
  -9   3  -4   -0.07    0.05
 -10   3  -4    0.88    0.14
 -10   3  -4    0.72    0.13
 -11   3  -4   -0.01    0.08
 -11   3  -4   -0.07    0.07
 -12   3  -4    0.18    0.11
  12  -3   4    0.00    0.09
  13   2  -4    0.00    0.09
  13   2  -4    0.02    0.16
  13   2  -4   -0.06    0.12
  13   2  -4   -0.01    0.11
 -13  -2   4   -0.06    0.11
 -13  -2   4   -0.10    0.15
  12   2  -4    0.00    0.08
  12   2  -4   -0.05    0.10
  12   2  -4    0.04    0.09
 -12  -2   4   -0.10    0.09
 -12  -2   4    0.12    0.16
  11   2  -4    0.24    0.11
  11   2  -4    0.04    0.08
  11   2  -4    0.19    0.12
 -11  -2   4    0.16    0.15
 -11  -2   4    0.22    0.12
  10   2  -4   -0.01    0.07
  10   2  -4    0.14    0.10
  10   2  -4    0.12    0.09
 -10  -2   4   -0.02    0.07
 -10  -2   4    0.12    0.12
   9   2  -4   -0.01    0.07
   9   2  -4   -0.01    0.07
   9   2  -4    0.02    0.07
  -9  -2   4   -0.03    0.06
  -9  -2   4   -0.06    0.11
   8   2  -4    0.15    0.08
   8   2  -4    0.10    0.07
   8   2  -4    0.04    0.07
  -8  -2   4    0.09    0.12
  -8  -2   4    0.11    0.07
   7   2  -4    0.64    0.11
   7   2  -4    0.63    0.12
   7   2  -4    0.66    0.11
  -7  -2   4    0.68    0.15
  -7  -2   4    0.65    0.10
   6   2  -4   10.22    0.44
   6   2  -4   10.55    0.46
   6   2  -4   10.62    0.45
  -6  -2   4   10.70    0.44
  -6  -2   4   10.50    0.40
  -6  -2   4   10.89    0.51
   5   2  -4   12.24    0.52
   5   2  -4   13.15    0.51
   5   2  -4   13.38    0.52
  -5  -2   4   12.54    0.46
  -5  -2   4   13.27    0.57
  -5  -2   4   12.61    0.49
   4   2  -4  102.45    3.37
   4   2  -4  102.36    3.36
   4   2  -4   99.84    3.36
  -4  -2   4  101.90    3.34
  -4  -2   4  100.60    3.41
   3   2  -4   33.02    1.15
   3   2  -4   33.30    1.16
   3   2  -4   33.96    1.16
  -3  -2   4   33.71    1.14
  -3  -2   4   33.36    1.18
   2   2  -4    1.23    0.10
   2   2  -4    1.34    0.10
  -2  -2   4    1.36    0.11
   1   2  -4    0.00    0.03
   1   2  -4    0.11    0.05
   0   2  -4   71.13    2.35
  -1   2  -4  163.94    5.50
  -1   2  -4  173.62    5.50
  -2   2  -4    3.96    0.18
  -2   2  -4    4.13    0.18
  -2   2  -4    4.23    0.18
  -2   2  -4    3.76    0.19
  -3   2  -4   35.44    1.21
  -3   2  -4   35.84    1.20
  -3   2  -4   34.40    1.20
  -3   2  -4   35.56    1.20
  -4   2  -4   10.59    0.40
  -4   2  -4   10.16    0.41
  -4   2  -4   10.62    0.39
  -4   2  -4    9.98    0.40
   4  -2   4    9.90    0.43
  -5   2  -4    6.58    0.31
  -5   2  -4    7.14    0.28
  -5   2  -4    7.03    0.30
  -5   2  -4    7.02    0.29
  -5   2  -4    6.93    0.31
   5  -2   4    7.37    0.35
  -6   2  -4    0.60    0.13
  -6   2  -4    0.42    0.08
  -6   2  -4    0.41    0.07
  -6   2  -4    0.33    0.07
  -6   2  -4    0.20    0.07
  -6   2  -4    0.43    0.09
   6  -2   4    0.44    0.10
  -7   2  -4    4.81    0.27
  -7   2  -4    4.61    0.23
  -7   2  -4    4.51    0.24
  -7   2  -4    5.00    0.26
  -7   2  -4    4.90    0.23
   7  -2   4    4.83    0.31
  -8   2  -4    0.10    0.06
  -8   2  -4    0.02    0.05
  -8   2  -4   -0.03    0.05
  -8   2  -4   -0.07    0.05
  -9   2  -4    0.09    0.07
  -9   2  -4    0.11    0.06
  -9   2  -4    0.24    0.09
 -10   2  -4    0.53    0.11
 -10   2  -4    0.46    0.12
 -10   2  -4    0.38    0.09
 -11   2  -4    0.19    0.10
 -11   2  -4    0.20    0.10
  13   1  -4    0.09    0.12
  13   1  -4    0.18    0.19
  13   1  -4    0.27    0.12
  13   1  -4   -0.02    0.10
 -13  -1   4    0.07    0.17
 -13  -1   4    0.08    0.12
  12   1  -4   -0.07    0.08
  12   1  -4    0.01    0.13
  12   1  -4    0.15    0.12
  12   1  -4    0.07    0.11
 -12  -1   4    0.03    0.09
 -12  -1   4    0.00    0.15
  11   1  -4    0.44    0.13
  11   1  -4    0.33    0.13
  11   1  -4    0.43    0.13
 -11  -1   4    0.37    0.18
 -11  -1   4    0.43    0.13
  10   1  -4    3.29    0.25
  10   1  -4    3.28    0.27
  10   1  -4    3.17    0.24
 -10  -1   4    3.41    0.34
 -10  -1   4    3.70    0.26
   9   1  -4   -0.04    0.07
   9   1  -4    0.10    0.07
  -9  -1   4    0.12    0.08
  -9  -1   4   -0.02    0.11
   8   1  -4    1.22    0.14
   8   1  -4    1.16    0.16
  -8  -1   4    1.27    0.23
  -8  -1   4    1.05    0.15
   7   1  -4    1.62    0.15
   7   1  -4    1.21    0.13
  -7  -1   4    1.51    0.13
  -7  -1   4    1.45    0.18
   6   1  -4    1.75    0.15
   6   1  -4    1.63    0.14
  -6  -1   4    1.84    0.18
  -6  -1   4    1.46    0.12
   5   1  -4    7.44    0.33
   5   1  -4    7.27    0.33
  -5  -1   4    7.39    0.32
  -5  -1   4    7.74    0.38
   4   1  -4   25.62    0.91
   4   1  -4   25.17    0.91
  -4  -1   4   25.50    0.96
  -4  -1   4   26.14    0.90
   3   1  -4    0.03    0.04
   3   1  -4    0.05    0.04
  -3  -1   4    0.09    0.04
  -3  -1   4    0.05    0.05
   2   1  -4  133.33    4.06
   2   1  -4  124.99    4.06
  -2  -1   4  112.57    4.06
   1   1  -4   42.27    1.38
   1   1  -4   39.89    1.41
  -1   1  -4    2.07    0.11
  -1   1  -4    2.14    0.11
  -2   1  -4   20.25    0.70
  -2   1  -4   19.58    0.70
  -2   1  -4   20.31    0.69
  -2   1  -4   20.25    0.71
  -3   1  -4    1.52    0.09
  -3   1  -4    1.57    0.10
  -3   1  -4    1.43    0.11
  -3   1  -4    1.37    0.10
   3  -1   4    1.61    0.10
  -4   1  -4    6.17    0.27
  -4   1  -4    6.28    0.26
  -4   1  -4    6.77    0.29
  -4   1  -4    6.30    0.26
  -4   1  -4    6.15    0.28
   4  -1   4    6.39    0.28
  -5   1  -4    0.74    0.10
  -5   1  -4    0.66    0.08
  -5   1  -4    0.66    0.09
  -5   1  -4    0.60    0.08
  -5   1  -4    0.65    0.08
   5  -1   4    0.60    0.09
   5  -1   4    0.80    0.14
  -6   1  -4    0.53    0.08
  -6   1  -4    0.61    0.08
  -6   1  -4    0.85    0.12
  -6   1  -4    0.69    0.09
  -6   1  -4    0.65    0.09
  -6   1  -4    0.70    0.10
   6  -1   4    0.60    0.11
  -7   1  -4    3.19    0.20
  -7   1  -4    3.14    0.21
  -7   1  -4    3.22    0.22
  -7   1  -4    3.03    0.18
  -7   1  -4    3.26    0.18
  -7   1  -4    3.27    0.18
   7  -1   4    3.28    0.24
  -8   1  -4    1.82    0.14
  -8   1  -4    1.95    0.14
  -8   1  -4    1.99    0.15
  -8   1  -4    2.06    0.16
  -8   1  -4    1.83    0.18
   8  -1   4    2.05    0.20
  -9   1  -4    0.02    0.05
  -9   1  -4   -0.01    0.06
  -9   1  -4   -0.04    0.05
 -10   1  -4    1.41    0.17
 -10   1  -4    1.56    0.17
 -10   1  -4    1.64    0.14
 -11   1  -4    0.23    0.10
  13   0  -4    0.01    0.10
  13   0  -4    0.07    0.10
  13   0  -4    0.21    0.19
  13   0  -4    0.18    0.14
 -13   0   4    0.18    0.19
 -13   0   4   -0.04    0.11
  12   0  -4    0.06    0.15
  12   0  -4    0.28    0.11
  12   0  -4    0.02    0.10
 -12   0   4    0.11    0.10
 -12   0   4    0.29    0.19
  11   0  -4    0.01    0.12
  11   0  -4    0.15    0.10
  11   0  -4    0.02    0.08
 -11   0   4    0.16    0.11
 -11   0   4   -0.04    0.13
  10   0  -4    0.55    0.13
  10   0  -4    0.62    0.20
  10   0  -4    0.81    0.15
 -10   0   4    0.86    0.16
 -10   0   4    0.78    0.23
   9   0  -4    0.02    0.07
   9   0  -4   -0.01    0.07
  -9   0   4    0.13    0.08
  -9   0   4   -0.09    0.09
   8   0  -4    1.68    0.17
   8   0  -4    2.40    0.18
  -8   0   4    2.17    0.18
  -8   0   4    2.51    0.26
   7   0  -4    0.84    0.12
   7   0  -4    1.02    0.14
  -7   0   4    1.16    0.14
  -7   0   4    1.47    0.23
   6   0  -4    2.67    0.18
   6   0  -4    2.64    0.18
   6   0  -4    2.62    0.14
  -6   0   4    2.40    0.16
  -6   0   4    2.68    0.22
   5   0  -4   17.18    0.63
   5   0  -4   16.07    0.59
   5   0  -4   16.50    0.63
  -5   0   4   16.91    0.69
  -5   0   4   16.63    0.62
   4   0  -4   19.98    0.71
   4   0  -4   19.26    0.71
  -4   0   4   19.50    0.75
  -4   0   4   18.83    0.69
   3   0  -4   10.48    0.41
   3   0  -4   10.73    0.41
  -3   0   4   10.61    0.40
   2   0  -4    4.75    0.22
   2   0  -4    5.25    0.24
   1   0  -4   30.10    1.02
   1   0  -4   29.85    1.04
  -1   0  -4    7.58    0.31
  -2   0  -4   51.82    1.66
  -2   0  -4   49.72    1.69
  -2   0  -4   49.51    1.68
  -3   0  -4    1.90    0.10
  -3   0  -4    1.83    0.11
  -3   0  -4    2.03    0.12
  -3   0  -4    1.77    0.12
  -4   0  -4    2.66    0.15
  -4   0  -4    2.80    0.17
  -4   0  -4    2.73    0.15
  -4   0  -4    2.45    0.13
  -4   0  -4    2.79    0.14
   4   0   4    2.84    0.18
  -5   0  -4    4.30    0.23
  -5   0  -4    3.96    0.21
  -5   0  -4    3.96    0.20
  -5   0  -4    4.06    0.19
  -5   0  -4    4.12    0.18
   5   0   4    4.12    0.25
  -6   0  -4    0.33    0.09
  -6   0  -4    0.35    0.09
  -6   0  -4    0.26    0.05
  -6   0  -4    0.17    0.06
  -6   0  -4    0.18    0.06
  -6   0  -4    0.33    0.06
   6   0   4    0.46    0.13
  -7   0  -4    2.14    0.18
  -7   0  -4    2.01    0.17
  -7   0  -4    2.29    0.15
  -7   0  -4    2.05    0.13
  -7   0  -4    2.27    0.15
  -7   0  -4    2.08    0.14
   7   0   4    2.02    0.22
  -8   0  -4    1.29    0.15
  -8   0  -4    1.13    0.17
  -8   0  -4    1.24    0.14
  -8   0  -4    1.14    0.11
  -8   0  -4    1.35    0.12
  -8   0  -4    1.38    0.12
   8   0   4    1.61    0.26
  -9   0  -4    0.10    0.10
  -9   0  -4    0.02    0.08
  -9   0  -4    0.09    0.06
  -9   0  -4    0.12    0.06
  -9   0  -4    0.01    0.05
   9   0   4    0.10    0.16
 -10   0  -4    1.09    0.14
 -10   0  -4    0.97    0.18
 -10   0  -4    0.97    0.13
 -10   0  -4    1.11    0.19
  10   0   4    1.23    0.34
 -11   0  -4    0.06    0.07
  13  -1  -4    0.40    0.14
  13  -1  -4    0.73    0.25
  13  -1  -4    0.53    0.17
 -13   1   4    0.58    0.17
 -13   1   4    0.43    0.22
  12  -1  -4    0.13    0.11
  12  -1  -4    0.02    0.09
  12  -1  -4    0.23    0.17
 -12   1   4    0.27    0.21
 -12   1   4    0.14    0.11
  11  -1  -4    0.66    0.14
  11  -1  -4    0.55    0.21
  11  -1  -4    0.75    0.15
 -11   1   4    0.86    0.24
 -11   1   4    0.39    0.12
  10  -1  -4    0.96    0.24
  10  -1  -4    0.66    0.15
  10  -1  -4    0.68    0.14
 -10   1   4    1.05    0.24
 -10   1   4    0.79    0.14
   9  -1  -4    0.58    0.18
   9  -1  -4    0.60    0.12
   9  -1  -4    0.65    0.13
  -9   1   4    0.91    0.22
  -9   1   4    0.67    0.13
   8  -1  -4    0.12    0.12
   8  -1  -4    0.12    0.08
   8  -1  -4    0.14    0.08
  -8   1   4    0.01    0.09
  -8   1   4    0.15    0.07
   7  -1  -4   -0.05    0.04
   7  -1  -4    0.06    0.06
   7  -1  -4   -0.04    0.09
   7  -1  -4    0.00    0.04
  -7   1   4    0.17    0.07
  -7   1   4    0.05    0.08
   6  -1  -4    0.40    0.13
   6  -1  -4    0.49    0.09
   6  -1  -4    0.51    0.07
   6  -1  -4    0.57    0.10
  -6   1   4    0.45    0.13
  -6   1   4    0.56    0.09
   5  -1  -4    0.80    0.15
   5  -1  -4    0.67    0.10
   5  -1  -4    0.68    0.08
   5  -1  -4    0.63    0.09
  -5   1   4    0.72    0.09
  -5   1   4    0.98    0.16
   4  -1  -4    1.24    0.14
   4  -1  -4    1.46    0.11
   4  -1  -4    1.37    0.11
   4  -1  -4    1.15    0.08
  -4   1   4    1.05    0.09
  -4   1   4    1.17    0.13
   3  -1  -4   19.26    0.68
   3  -1  -4   21.41    0.72
   3  -1  -4   20.25    0.77
   3  -1  -4   19.03    0.70
  -3   1   4   18.64    0.74
  -3   1   4   18.88    0.68
   2  -1  -4   43.84    1.46
   2  -1  -4   40.16    1.40
   2  -1  -4   40.11    1.43
   1  -1  -4   19.12    0.71
  -1   1   4   21.87    0.75
   0  -1  -4    0.45    0.07
  -1  -1  -4    2.71    0.15
  -2  -1  -4   18.65    0.64
  -2  -1  -4   18.05    0.66
  -3  -1  -4   19.96    0.69
  -3  -1  -4   19.82    0.72
  -3  -1  -4   19.73    0.69
  -3  -1  -4   19.56    0.67
  -4  -1  -4   76.37    2.50
  -4  -1  -4   76.22    2.50
  -4  -1  -4   72.43    2.54
  -4  -1  -4   75.40    2.47
   4   1   4   76.95    2.56
  -5  -1  -4   14.25    0.53
  -5  -1  -4   13.88    0.55
  -5  -1  -4   14.04    0.57
  -5  -1  -4   14.20    0.53
  -5  -1  -4   14.17    0.50
   5   1   4   14.02    0.59
  -6  -1  -4    4.00    0.25
  -6  -1  -4    4.38    0.22
  -6  -1  -4    4.53    0.22
  -6  -1  -4    4.44    0.25
  -6  -1  -4    4.49    0.20
  -6  -1  -4    4.40    0.19
   6   1   4    4.40    0.28
  -7  -1  -4    1.43    0.15
  -7  -1  -4    1.37    0.11
  -7  -1  -4    1.51    0.11
  -7  -1  -4    1.45    0.19
  -7  -1  -4    1.41    0.11
  -7  -1  -4    1.40    0.12
   7   1   4    1.65    0.20
  -8  -1  -4    3.09    0.18
  -8  -1  -4    3.03    0.19
  -8  -1  -4    3.21    0.19
  -8  -1  -4    2.93    0.23
  -8  -1  -4    3.19    0.18
  -8  -1  -4    3.16    0.23
   8   1   4    3.26    0.29
  -9  -1  -4    0.26    0.12
  -9  -1  -4    0.25    0.11
  -9  -1  -4    0.15    0.08
  -9  -1  -4    0.15    0.07
  -9  -1  -4    0.07    0.06
   9   1   4    0.11    0.15
 -10  -1  -4   -0.05    0.08
 -10  -1  -4   -0.07    0.06
 -10  -1  -4    0.03    0.09
  10   1   4   -0.02    0.12
 -11  -1  -4    0.21    0.13
 -11  -1  -4    0.08    0.08
 -11  -1  -4    0.12    0.11
  11   1   4    0.11    0.09
  11   1   4    0.01    0.15
 -12  -1  -4    0.02    0.11
 -12  -1  -4    0.17    0.19
  13  -2  -4    0.16    0.26
  13  -2  -4    0.07    0.11
 -13   2   4    0.27    0.14
  12  -2  -4    0.14    0.10
  12  -2  -4    0.01    0.15
  12  -2  -4    0.01    0.09
 -12   2   4    0.10    0.18
 -12   2   4   -0.06    0.08
  11  -2  -4    0.04    0.09
  11  -2  -4    0.04    0.14
  11  -2  -4   -0.04    0.08
 -11   2   4   -0.03    0.10
 -11   2   4   -0.06    0.14
  10  -2  -4    0.87    0.15
  10  -2  -4    0.81    0.22
  10  -2  -4    1.06    0.16
 -10   2   4    0.82    0.22
 -10   2   4    0.71    0.14
   9  -2  -4    0.14    0.09
   9  -2  -4    0.32    0.10
   9  -2  -4    0.20    0.14
  -9   2   4    0.20    0.10
  -9   2   4    0.51    0.17
   8  -2  -4    0.26    0.09
   8  -2  -4    0.35    0.08
   8  -2  -4    0.25    0.09
   8  -2  -4    0.36    0.14
  -8   2   4    0.35    0.15
  -8   2   4    0.21    0.08
  -8   2   4    0.32    0.09
   7  -2  -4    2.11    0.17
   7  -2  -4    2.06    0.16
   7  -2  -4    2.25    0.24
   7  -2  -4    2.16    0.15
  -7   2   4    1.95    0.16
  -7   2   4    2.12    0.22
  -7   2   4    2.24    0.16
   6  -2  -4    2.02    0.21
   6  -2  -4    1.76    0.14
   6  -2  -4    1.74    0.12
   6  -2  -4    1.96    0.15
  -6   2   4    1.74    0.14
  -6   2   4    1.84    0.14
  -6   2   4    1.70    0.18
   5  -2  -4    6.16    0.29
   5  -2  -4    6.31    0.27
   5  -2  -4    6.57    0.38
   5  -2  -4    5.79    0.30
  -5   2   4    6.21    0.28
  -5   2   4    6.06    0.28
  -5   2   4    7.34    0.37
   4  -2  -4    2.19    0.20
   4  -2  -4    2.08    0.14
   4  -2  -4    1.97    0.14
  -4   2   4    1.81    0.12
  -4   2   4    2.13    0.18
  -4   2   4    1.98    0.13
   3  -2  -4   38.05    1.39
   3  -2  -4   41.71    1.42
   3  -2  -4   41.59    1.38
   3  -2  -4   44.42    1.49
  -3   2   4   39.65    1.38
  -3   2   4   39.05    1.37
   2  -2  -4   32.55    1.17
   2  -2  -4   31.30    1.07
   2  -2  -4   30.23    1.06
   1  -2  -4    5.00    0.30
   1  -2  -4    6.42    0.24
   1  -2  -4    6.32    0.24
  -1   2   4    5.97    0.30
  -1  -2  -4    2.61    0.15
  -1  -2  -4    2.59    0.15
  -1  -2  -4    2.30    0.13
  -2  -2  -4   32.03    1.18
  -2  -2  -4   32.98    1.15
   2   2   4   37.72    1.23
  -3  -2  -4    7.25    0.29
  -3  -2  -4    7.18    0.28
  -3  -2  -4    7.30    0.32
   3   2   4    7.17    0.34
  -4  -2  -4    2.61    0.14
  -4  -2  -4    2.42    0.17
  -4  -2  -4    2.50    0.13
   4   2   4    2.61    0.18
  -5  -2  -4    2.99    0.18
  -5  -2  -4    2.79    0.20
  -5  -2  -4    2.88    0.16
  -5  -2  -4    3.14    0.13
  -5  -2  -4    3.03    0.16
   5   2   4    3.23    0.22
  -6  -2  -4    0.92    0.07
  -6  -2  -4    1.06    0.11
  -6  -2  -4    0.86    0.08
  -6  -2  -4    0.80    0.14
  -6  -2  -4    0.99    0.11
  -6  -2  -4    0.94    0.12
   6   2   4    0.86    0.08
   6   2   4    1.05    0.17
  -7  -2  -4    0.74    0.13
  -7  -2  -4    0.57    0.13
  -7  -2  -4    0.67    0.08
  -7  -2  -4    0.61    0.09
  -7  -2  -4    0.64    0.09
  -7  -2  -4    0.63    0.08
   7   2   4    0.73    0.10
   7   2   4    0.65    0.16
  -8  -2  -4    1.61    0.14
  -8  -2  -4    1.69    0.19
  -8  -2  -4    1.48    0.17
  -8  -2  -4    1.87    0.13
  -8  -2  -4    1.70    0.13
   8   2   4    1.60    0.22
   8   2   4    1.65    0.14
  -9  -2  -4    0.06    0.09
  -9  -2  -4    0.11    0.08
  -9  -2  -4    0.20    0.07
  -9  -2  -4    0.16    0.07
  -9  -2  -4    0.09    0.10
   9   2   4    0.10    0.14
   9   2   4    0.11    0.07
 -10  -2  -4    1.23    0.20
 -10  -2  -4    1.29    0.16
 -10  -2  -4    1.06    0.20
  10   2   4    1.55    0.30
 -11  -2  -4    0.00    0.10
 -11  -2  -4    0.01    0.06
 -11  -2  -4   -0.01    0.10
  11   2   4    0.04    0.14
 -12  -2  -4    0.15    0.09
 -12  -2  -4    0.06    0.13
 -12  -2  -4    0.09    0.11
  12   2   4    0.15    0.15
  12   2   4    0.08    0.09
 -13  -2  -4    0.26    0.16
 -13  -2  -4    0.26    0.15
  13   2   4    0.15    0.11
  12  -3  -4   -0.09    0.13
  12  -3  -4   -0.01    0.10
 -12   3   4    0.06    0.11
 -12   3   4   -0.08    0.14
  11  -3  -4    0.04    0.08
  11  -3  -4    0.03    0.09
  11  -3  -4   -0.18    0.13
 -11   3   4    0.02    0.11
 -11   3   4    0.05    0.16
  10  -3  -4    0.48    0.12
  10  -3  -4    0.33    0.11
  10  -3  -4    0.47    0.19
 -10   3   4    0.50    0.21
 -10   3   4    0.51    0.14
 -10   3   4    0.31    0.11
   9  -3  -4    0.49    0.19
   9  -3  -4    0.32    0.11
   9  -3  -4    0.44    0.10
  -9   3   4    0.65    0.19
  -9   3   4    0.32    0.10
  -9   3   4    0.54    0.12
   8  -3  -4    0.13    0.07
   8  -3  -4    0.10    0.07
   8  -3  -4    0.15    0.12
   8  -3  -4    0.17    0.08
  -8   3   4    0.24    0.13
  -8   3   4    0.17    0.09
  -8   3   4    0.21    0.08
   7  -3  -4   -0.03    0.07
   7  -3  -4   -0.12    0.12
   7  -3  -4    0.04    0.05
   7  -3  -4    0.14    0.08
  -7   3   4    0.01    0.06
  -7   3   4    0.09    0.11
  -7   3   4    0.00    0.06
   6  -3  -4    0.25    0.07
   6  -3  -4    0.23    0.11
   6  -3  -4    0.26    0.07
   6  -3  -4    0.21    0.08
  -6   3   4    0.15    0.11
  -6   3   4    0.10    0.06
  -6   3   4    0.16    0.06
   5  -3  -4    2.49    0.16
   5  -3  -4    3.10    0.18
   5  -3  -4    2.66    0.25
   5  -3  -4    2.89    0.18
  -5   3   4    2.68    0.17
  -5   3   4    2.82    0.17
   4  -3  -4    4.19    0.22
   4  -3  -4    4.70    0.32
   4  -3  -4    4.31    0.21
   4  -3  -4    5.00    0.25
  -4   3   4    4.29    0.21
  -4   3   4    4.41    0.22
   3  -3  -4   73.31    2.44
   3  -3  -4   72.31    2.45
   3  -3  -4   76.43    2.60
  -3   3   4   72.64    2.43
  -3   3   4   72.35    2.44
   2  -3  -4   26.08    0.90
   2  -3  -4   21.55    1.00
   2  -3  -4   27.91    0.90
  -2   3   4   27.03    0.89
  -2   3   4   25.82    0.89
   1  -3  -4    4.00    0.26
   0  -3  -4   17.08    0.64
  -1  -3  -4    5.03    0.21
  -1  -3  -4    5.03    0.23
  -1  -3  -4    5.52    0.27
  -2  -3  -4    4.35    0.22
  -2  -3  -4    4.30    0.19
   2   3   4    5.13    0.27
  -3  -3  -4   17.11    0.61
  -3  -3  -4   16.96    0.65
  -3  -3  -4   17.34    0.61
  -4  -3  -4   37.01    1.28
  -4  -3  -4   37.72    1.34
  -4  -3  -4   38.39    1.29
  -5  -3  -4    1.36    0.14
  -5  -3  -4    1.46    0.10
  -5  -3  -4    1.50    0.11
   5   3   4    1.15    0.15
  -6  -3  -4    2.34    0.14
  -6  -3  -4    2.62    0.19
  -6  -3  -4    2.42    0.20
  -6  -3  -4    2.49    0.13
  -6  -3  -4    2.32    0.15
   6   3   4    2.55    0.23
   6   3   4    2.49    0.14
  -7  -3  -4    1.82    0.12
  -7  -3  -4    1.82    0.12
  -7  -3  -4    1.85    0.18
  -7  -3  -4    1.78    0.17
  -7  -3  -4    1.96    0.14
   7   3   4    1.87    0.21
   7   3   4    1.80    0.13
  -8  -3  -4   13.46    0.53
  -8  -3  -4   13.55    0.51
  -8  -3  -4   12.17    0.61
  -8  -3  -4   13.11    0.51
  -8  -3  -4   13.14    0.59
   8   3   4   12.99    0.53
   8   3   4   13.44    0.66
  -9  -3  -4    0.68    0.16
  -9  -3  -4    0.52    0.09
  -9  -3  -4    0.42    0.10
  -9  -3  -4    0.40    0.13
   9   3   4    0.65    0.20
   9   3   4    0.48    0.10
 -10  -3  -4   -0.06    0.08
 -10  -3  -4    0.03    0.06
 -10  -3  -4    0.09    0.10
  10   3   4    0.06    0.13
 -11  -3  -4   -0.10    0.09
 -11  -3  -4    0.01    0.10
 -11  -3  -4    0.00    0.08
  11   3   4    0.02    0.12
 -12  -3  -4    0.27    0.14
 -12  -3  -4    0.26    0.14
 -12  -3  -4    0.10    0.08
  12   3   4    0.20    0.16
  12   3   4    0.08    0.10
 -13  -3  -4    0.28    0.16
 -13  -3  -4    0.10    0.12
  13   3   4    0.25    0.12
  13   3   4    0.37    0.18
  12  -4  -4    0.06    0.20
  12  -4  -4    0.07    0.10
 -12   4   4    0.15    0.11
 -12   4   4    0.09    0.17
  11  -4  -4    0.41    0.22
  11  -4  -4    0.62    0.15
 -11   4   4    0.77    0.16
 -11   4   4    0.71    0.15
 -11   4   4    0.50    0.22
  10  -4  -4   -0.08    0.07
  10  -4  -4    0.08    0.16
 -10   4   4   -0.08    0.12
 -10   4   4   -0.08    0.07
 -10   4   4    0.02    0.09
   9  -4  -4    0.03    0.06
   9  -4  -4    0.04    0.13
   9  -4  -4    0.01    0.08
   9  -4  -4    0.09    0.08
  -9   4   4   -0.04    0.07
  -9   4   4    0.03    0.07
  -9   4   4    0.07    0.13
   8  -4  -4    2.05    0.28
   8  -4  -4    1.89    0.18
   8  -4  -4    2.37    0.19
   8  -4  -4    2.27    0.17
  -8   4   4    2.11    0.18
  -8   4   4    2.21    0.24
  -8   4   4    2.20    0.18
   7  -4  -4    3.24    0.20
   7  -4  -4    3.22    0.22
   7  -4  -4    2.92    0.31
   7  -4  -4    3.29    0.22
  -7   4   4    3.19    0.27
  -7   4   4    3.04    0.20
  -7   4   4    3.10    0.20
   6  -4  -4    3.40    0.20
   6  -4  -4    3.34    0.32
   6  -4  -4    3.70    0.23
   6  -4  -4    3.45    0.22
  -6   4   4    3.49    0.21
  -6   4   4    3.37    0.20
  -6   4   4    3.99    0.28
   5  -4  -4    1.83    0.14
   5  -4  -4    2.15    0.25
   5  -4  -4    2.27    0.17
   5  -4  -4    2.29    0.16
  -5   4   4    2.02    0.14
  -5   4   4    1.95    0.14
   4  -4  -4    2.53    0.17
   4  -4  -4    2.02    0.17
   4  -4  -4    2.52    0.26
   4  -4  -4    2.71    0.16
  -4   4   4    2.51    0.14
  -4   4   4    2.58    0.15
   3  -4  -4    0.63    0.17
   3  -4  -4    0.85    0.10
   3  -4  -4    0.81    0.09
  -3   4   4    0.86    0.09
  -3   4   4    0.63    0.08
   2  -4  -4   54.42    2.01
   1  -4  -4    0.56    0.07
   1  -4  -4    0.36    0.06
   1  -4  -4    0.05    0.06
  -1   4   4    0.05    0.08
  -1   4   4    0.37    0.05
   0  -4  -4    4.14    0.18
   0  -4  -4    3.88    0.17
   0  -4  -4    3.60    0.20
   0   4   4    3.97    0.16
  -1  -4  -4    0.12    0.06
  -1  -4  -4    0.16    0.07
  -1  -4  -4    0.14    0.04
   1   4   4   -0.01    0.07
  -2  -4  -4   13.14    0.48
  -2  -4  -4   12.75    0.52
  -2  -4  -4   12.92    0.48
   2   4   4   14.50    0.59
  -3  -4  -4    5.30    0.23
  -3  -4  -4    5.64    0.23
  -3  -4  -4    6.00    0.29
  -4  -4  -4    0.18    0.05
  -4  -4  -4    0.24    0.05
  -4  -4  -4    0.18    0.08
   4   4   4    0.03    0.08
  -5  -4  -4    0.01    0.05
  -5  -4  -4    0.00    0.03
  -5  -4  -4    0.03    0.04
   5   4   4   -0.03    0.03
   5   4   4    0.02    0.07
  -6  -4  -4    1.06    0.09
  -6  -4  -4    1.10    0.10
  -6  -4  -4    0.94    0.15
   6   4   4    1.03    0.09
   6   4   4    1.24    0.20
  -7  -4  -4    0.07    0.06
  -7  -4  -4   -0.01    0.04
  -7  -4  -4    0.02    0.07
  -7  -4  -4    0.01    0.08
   7   4   4   -0.01    0.09
   7   4   4    0.04    0.05
  -8  -4  -4    1.50    0.22
  -8  -4  -4    1.60    0.18
  -8  -4  -4    1.57    0.14
   8   4   4    1.75    0.14
   8   4   4    1.59    0.27
  -9  -4  -4    1.31    0.20
  -9  -4  -4    1.33    0.22
  -9  -4  -4    1.13    0.14
   9   4   4    1.11    0.14
   9   4   4    1.29    0.24
 -10  -4  -4    1.73    0.26
 -10  -4  -4    1.48    0.21
 -10  -4  -4    1.28    0.16
  10   4   4    2.02    0.32
 -11  -4  -4    0.00    0.10
 -11  -4  -4    0.25    0.13
 -11  -4  -4    0.16    0.09
  11   4   4    0.30    0.18
 -12  -4  -4   -0.03    0.11
 -12  -4  -4    0.01    0.07
 -12  -4  -4    0.09    0.12
  12   4   4   -0.01    0.13
 -13  -4  -4    0.08    0.10
 -13  -4  -4    0.04    0.13
 -13  -4  -4   -0.09    0.12
  13   4   4   -0.05    0.14
  13   4   4    0.03    0.10
  12  -5  -4   -0.02    0.18
  12  -5  -4    0.03    0.11
 -12   5   4   -0.10    0.10
 -12   5   4   -0.01    0.15
 -12   5   4    0.09    0.10
  11  -5  -4    0.16    0.20
  11  -5  -4    0.03    0.09
 -11   5   4    0.21    0.12
 -11   5   4    0.05    0.14
 -11   5   4    0.31    0.12
  10  -5  -4   -0.03    0.07
  10  -5  -4   -0.01    0.14
  10  -5  -4    0.00    0.08
 -10   5   4    0.03    0.09
 -10   5   4   -0.06    0.13
 -10   5   4   -0.02    0.09
   9  -5  -4    0.16    0.17
   9  -5  -4    0.51    0.14
   9  -5  -4    0.58    0.12
  -9   5   4    0.41    0.11
  -9   5   4    0.44    0.12
  -9   5   4    0.68    0.20
   8  -5  -4    2.37    0.19
   8  -5  -4    2.52    0.21
   8  -5  -4    2.62    0.21
  -8   5   4    2.21    0.19
  -8   5   4    2.60    0.26
  -8   5   4    2.14    0.19
   7  -5  -4    0.16    0.16
   7  -5  -4    0.28    0.10
   7  -5  -4    0.31    0.09
   7  -5  -4    0.18    0.08
  -7   5   4    0.20    0.08
  -7   5   4    0.30    0.09
  -7   5   4    0.44    0.15
   6  -5  -4    2.95    0.22
   6  -5  -4    3.55    0.21
   6  -5  -4    4.00    0.24
   6  -5  -4    3.03    0.35
  -6   5   4    3.60    0.20
  -6   5   4    3.59    0.21
  -6   5   4    2.47    0.24
   5  -5  -4    3.36    0.34
   5  -5  -4    4.76    0.24
  -5   5   4    4.59    0.23
  -5   5   4    3.89    0.28
  -5   5   4    4.44    0.22
   4  -5  -4    9.81    0.40
  -4   5   4    9.50    0.39
  -4   5   4    9.28    0.39
   3  -5  -4    0.34    0.07
   3  -5  -4    0.01    0.03
   3  -5  -4    0.09    0.09
  -3   5   4    0.12    0.07
  -3   5   4    0.34    0.07
  -3   5   4    0.24    0.05
   1  -5  -4    8.05    0.36
   0  -5  -4  116.07    3.89
   0  -5  -4  124.70    3.92
   0   5   4  116.12    3.86
   0   5   4  117.00    3.89
  -1  -5  -4    2.37    0.12
  -1  -5  -4    2.18    0.14
  -1  -5  -4    1.64    0.19
  -2  -5  -4    8.91    0.34
  -2  -5  -4    8.96    0.35
  -2  -5  -4    9.11    0.39
  -3  -5  -4   13.45    0.52
  -3  -5  -4   14.44    0.58
  -3  -5  -4   13.76    0.52
   3   5   4   15.80    0.64
  -4  -5  -4    0.75    0.07
  -4  -5  -4    0.77    0.09
  -4  -5  -4    0.84    0.13
   4   5   4    1.01    0.18
   4   5   4    0.71    0.07
  -5  -5  -4    2.74    0.21
  -5  -5  -4    2.81    0.15
  -5  -5  -4    2.73    0.16
   5   5   4    2.67    0.15
  -6  -5  -4    0.24    0.06
  -6  -5  -4    0.23    0.09
  -6  -5  -4    0.12    0.06
   6   5   4    0.22    0.12
   6   5   4    0.34    0.07
  -7  -5  -4    3.36    0.19
  -7  -5  -4    3.11    0.25
   7   5   4    3.06    0.18
   7   5   4    2.97    0.28
  -8  -5  -4    0.38    0.14
  -8  -5  -4    0.47    0.10
  -8  -5  -4    0.37    0.13
   8   5   4    0.53    0.18
   8   5   4    0.38    0.09
  -9  -5  -4    0.24    0.12
  -9  -5  -4    0.27    0.09
  -9  -5  -4    0.29    0.13
   9   5   4    0.27    0.08
   9   5   4    0.21    0.15
 -10  -5  -4    0.03    0.10
 -10  -5  -4    0.14    0.13
 -10  -5  -4    0.20    0.08
  10   5   4    0.14    0.08
  10   5   4    0.07    0.13
 -11  -5  -4    0.26    0.10
 -11  -5  -4    0.24    0.14
 -11  -5  -4    0.21    0.15
  11   5   4    0.06    0.15
 -12  -5  -4   -0.04    0.12
 -12  -5  -4    0.01    0.09
 -12  -5  -4   -0.13    0.10
  12   5   4    0.02    0.14
 -13  -5  -4    0.13    0.10
 -13  -5  -4    0.00    0.12
 -13  -5  -4   -0.04    0.12
  13   5   4   -0.03    0.14
  13   5   4   -0.01    0.12
  11  -6  -4   -0.08    0.16
  11  -6  -4    0.06    0.11
 -11   6   4    0.05    0.10
 -11   6   4    0.19    0.17
 -11   6   4    0.07    0.11
  10  -6  -4   -0.12    0.13
  10  -6  -4   -0.06    0.06
  10  -6  -4    0.01    0.09
 -10   6   4    0.06    0.15
 -10   6   4   -0.04    0.07
 -10   6   4   -0.01    0.08
   9  -6  -4    0.09    0.14
   9  -6  -4    0.44    0.12
   9  -6  -4    0.49    0.13
  -9   6   4    0.36    0.16
  -9   6   4    0.47    0.12
  -9   6   4    0.44    0.12
   8  -6  -4    0.04    0.12
   8  -6  -4    0.25    0.09
   8  -6  -4    0.23    0.10
  -8   6   4    0.28    0.14
  -8   6   4    0.15    0.08
  -8   6   4    0.24    0.10
   7  -6  -4   -0.02    0.06
   7  -6  -4   -0.06    0.07
   7  -6  -4   -0.04    0.11
  -7   6   4    0.03    0.07
  -7   6   4   -0.02    0.06
  -7   6   4    0.07    0.12
   6  -6  -4   11.05    0.48
  -6   6   4   11.40    0.47
  -6   6   4    9.99    0.54
  -6   6   4   11.56    0.48
   5  -6  -4    2.23    0.16
  -5   6   4    2.39    0.22
  -5   6   4    1.95    0.15
   4  -6  -4    1.07    0.13
  -4   6   4    1.20    0.11
  -4   6   4    1.24    0.11
  -4   6   4    1.38    0.16
   3  -6  -4    0.44    0.08
   3  -6  -4    0.04    0.09
  -3   6   4    0.54    0.08
  -3   6   4    0.01    0.10
  -3   6   4    0.39    0.07
   1  -6  -4    0.17    0.12
   1  -6  -4    0.47    0.09
   1  -6  -4    0.36    0.07
  -1   6   4    0.42    0.07
  -1   6   4    0.67    0.07
   0  -6  -4   28.77    1.00
   0  -6  -4   27.62    1.14
   0  -6  -4   28.41    1.01
   0   6   4   28.31    0.97
   0   6   4   29.88    1.01
  -1  -6  -4    0.12    0.04
  -1  -6  -4    0.09    0.06
  -1  -6  -4    0.17    0.05
   1   6   4    0.17    0.04
   1   6   4    0.12    0.05
  -2  -6  -4    3.12    0.16
  -2  -6  -4    3.28    0.20
  -2  -6  -4    3.54    0.16
   2   6   4    3.33    0.18
  -3  -6  -4    2.83    0.16
  -3  -6  -4    3.01    0.15
  -3  -6  -4    2.90    0.20
   3   6   4    3.14    0.16
  -4  -6  -4    1.08    0.10
  -4  -6  -4    1.27    0.09
  -4  -6  -4    1.37    0.14
   4   6   4    1.21    0.09
  -5  -6  -4    3.54    0.19
  -5  -6  -4    3.73    0.25
  -5  -6  -4    3.52    0.17
   5   6   4    3.45    0.18
  -6  -6  -4    0.63    0.10
  -6  -6  -4    0.69    0.10
  -6  -6  -4    0.59    0.13
   6   6   4    0.66    0.10
  -7  -6  -4    8.40    0.46
  -7  -6  -4    8.74    0.38
   7   6   4    8.08    0.50
   7   6   4    8.50    0.37
  -8  -6  -4    1.53    0.14
  -8  -6  -4    1.71    0.24
   8   6   4    1.50    0.14
   8   6   4    1.90    0.30
  -9  -6  -4    0.33    0.13
  -9  -6  -4    0.33    0.10
   9   6   4    0.51    0.11
   9   6   4    0.38    0.17
 -10  -6  -4    0.93    0.20
 -10  -6  -4    0.96    0.14
 -10  -6  -4    0.79    0.20
  10   6   4    0.75    0.23
  10   6   4    0.79    0.13
 -11  -6  -4    0.27    0.14
 -11  -6  -4    0.29    0.15
 -11  -6  -4    0.11    0.09
  11   6   4    0.13    0.15
 -12  -6  -4    0.00    0.08
 -12  -6  -4   -0.05    0.11
 -12  -6  -4    0.01    0.12
  12   6   4    0.02    0.15
 -13  -6  -4    0.19    0.16
 -13  -6  -4    0.43    0.13
  13   6   4    0.17    0.17
  13   6   4    0.21    0.15
  11  -7  -4   -0.08    0.08
  11  -7  -4   -0.08    0.12
  11  -7  -4   -0.07    0.09
 -11   7   4    0.04    0.09
 -11   7   4    0.01    0.14
 -11   7   4    0.10    0.10
  10  -7  -4    0.01    0.08
  10  -7  -4    0.11    0.11
  10  -7  -4    0.00    0.13
 -10   7   4    0.17    0.11
 -10   7   4   -0.17    0.12
 -10   7   4    0.03    0.09
   9  -7  -4   -0.05    0.09
   9  -7  -4    0.02    0.11
   9  -7  -4   -0.01    0.07
  -9   7   4    0.18    0.10
  -9   7   4    0.00    0.12
  -9   7   4   -0.08    0.06
   8  -7  -4   -0.06    0.13
   8  -7  -4    0.21    0.10
   8  -7  -4    0.00    0.06
  -8   7   4    0.00    0.10
  -8   7   4    0.08    0.08
  -8   7   4    0.00    0.08
   7  -7  -4    0.08    0.08
   7  -7  -4    0.03    0.11
  -7   7   4   -0.01    0.06
  -7   7   4    0.04    0.07
  -7   7   4    0.13    0.13
   6  -7  -4   -0.15    0.05
   6  -7  -4    0.02    0.10
  -6   7   4    0.07    0.06
  -6   7   4   -0.02    0.06
  -6   7   4    0.00    0.09
   4  -7  -4   10.72    0.47
  -4   7   4   11.11    0.46
  -4   7   4   10.63    0.45
  -4   7   4   12.12    0.54
   3  -7  -4   -0.06    0.04
   3  -7  -4   -0.04    0.07
   3  -7  -4    0.09    0.06
  -3   7   4    0.02    0.09
  -3   7   4    0.11    0.05
  -3   7   4    0.01    0.05
   2  -7  -4    0.02    0.11
   2  -7  -4    0.08    0.05
   2  -7  -4    0.10    0.07
  -2   7   4    0.08    0.05
  -2   7   4    0.03    0.05
  -2   7   4   -0.20    0.14
   1  -7  -4    0.81    0.10
   1  -7  -4    0.63    0.06
   1  -7  -4    0.62    0.17
   1  -7  -4    0.81    0.11
  -1   7   4    0.72    0.09
  -1   7   4    0.78    0.09
   0  -7  -4    4.93    0.21
   0  -7  -4    4.54    0.23
   0  -7  -4    5.14    0.25
   0  -7  -4    5.53    0.36
   0   7   4    5.02    0.21
   0   7   4    4.39    0.24
  -1  -7  -4   25.56    0.91
  -1  -7  -4   26.18    0.89
  -1  -7  -4   25.23    0.94
   1   7   4   24.89    0.93
   1   7   4   26.28    0.87
  -2  -7  -4   17.79    0.69
  -2  -7  -4   17.21    0.64
  -2  -7  -4   18.10    0.64
   2   7   4   17.78    0.60
   2   7   4   17.42    0.67
  -3  -7  -4   13.23    0.52
  -3  -7  -4   13.85    0.58
  -3  -7  -4   13.65    0.52
   3   7   4   14.99    0.53
  -4  -7  -4    6.52    0.35
  -4  -7  -4    6.25    0.29
  -4  -7  -4    6.42    0.27
  -5  -7  -4    0.79    0.10
  -5  -7  -4    0.87    0.15
  -5  -7  -4    0.82    0.08
   5   7   4    0.96    0.11
  -6  -7  -4    1.30    0.19
  -6  -7  -4    1.42    0.13
   6   7   4    1.41    0.12
  -7  -7  -4    1.53    0.22
  -7  -7  -4    1.21    0.14
   7   7   4    1.52    0.13
  -8  -7  -4    0.04    0.09
  -8  -7  -4   -0.02    0.06
   8   7   4   -0.02    0.06
   8   7   4    0.03    0.11
  -9  -7  -4    0.09    0.08
  -9  -7  -4    0.32    0.14
   9   7   4    0.21    0.14
   9   7   4    0.20    0.08
 -10  -7  -4    0.52    0.12
 -10  -7  -4    0.49    0.17
  10   7   4    0.33    0.10
  10   7   4    0.31    0.17
 -11  -7  -4    0.04    0.09
 -11  -7  -4   -0.01    0.12
  11   7   4   -0.03    0.12
 -12  -7  -4    0.44    0.13
 -12  -7  -4    0.45    0.19
  12   7   4    0.22    0.17
 -13  -7  -4    0.21    0.17
 -13  -7  -4   -0.07    0.08
  13   7   4    0.04    0.15
  10  -8  -4   -0.09    0.08
  10  -8  -4    0.01    0.08
  10  -8  -4    0.01    0.14
 -10   8   4    0.04    0.15
 -10   8   4    0.10    0.10
 -10   8   4    0.05    0.09
   9  -8  -4   -0.01    0.08
   9  -8  -4    0.00    0.14
   9  -8  -4   -0.04    0.07
  -9   8   4   -0.09    0.07
  -9   8   4   -0.09    0.10
  -9   8   4    0.00    0.08
   8  -8  -4    0.09    0.09
   8  -8  -4    0.00    0.13
   8  -8  -4    0.04    0.07
  -8   8   4    0.02    0.08
  -8   8   4   -0.02    0.07
  -8   8   4    0.04    0.10
   7  -8  -4    0.00    0.07
   7  -8  -4   -0.01    0.11
  -7   8   4   -0.01    0.06
  -7   8   4   -0.01    0.06
  -7   8   4   -0.04    0.09
   6  -8  -4    0.01    0.11
   6  -8  -4    0.07    0.07
  -6   8   4    0.15    0.08
  -6   8   4    0.06    0.09
  -6   8   4    0.19    0.08
   5  -8  -4    1.30    0.16
  -5   8   4    1.52    0.16
  -5   8   4    1.05    0.13
  -5   8   4    0.82    0.15
   4  -8  -4   -0.01    0.12
   4  -8  -4    0.05    0.07
  -4   8   4    0.05    0.06
  -4   8   4    0.15    0.07
  -4   8   4    0.05    0.10
   3  -8  -4    1.44    0.23
   3  -8  -4    1.60    0.15
  -3   8   4    1.65    0.13
  -3   8   4    1.40    0.13
   2  -8  -4    2.52    0.17
   2  -8  -4    2.12    0.16
  -2   8   4    2.49    0.16
  -2   8   4    2.21    0.15
   1  -8  -4   -0.05    0.08
   1  -8  -4   -0.02    0.05
   1  -8  -4    0.02    0.05
   1  -8  -4   -0.04    0.03
  -1   8   4    0.02    0.05
  -1   8   4   -0.02    0.08
  -1   8   4   -0.03    0.04
   0  -8  -4   28.82    1.04
   0  -8  -4   28.44    1.05
   0  -8  -4   28.14    1.00
   0  -8  -4   31.18    1.23
   0   8   4   29.79    1.06
   0   8   4   28.41    1.00
  -1  -8  -4    2.87    0.17
  -1  -8  -4    2.41    0.18
  -1  -8  -4    2.82    0.15
   1   8   4    2.57    0.18
   1   8   4    2.77    0.14
  -2  -8  -4    7.63    0.32
  -2  -8  -4    7.40    0.36
  -2  -8  -4    7.85    0.32
   2   8   4    6.91    0.34
  -3  -8  -4    4.01    0.20
  -3  -8  -4    4.22    0.26
  -3  -8  -4    4.35    0.20
   3   8   4    4.33    0.22
   3   8   4    3.24    0.30
  -4  -8  -4    0.03    0.05
  -4  -8  -4    0.15    0.05
  -4  -8  -4    0.06    0.07
   4   8   4    0.07    0.11
   4   8   4    0.12    0.05
  -5  -8  -4    2.49    0.21
  -5  -8  -4    2.59    0.17
   5   8   4    1.97    0.25
   5   8   4    2.62    0.16
  -6  -8  -4    0.67    0.14
  -6  -8  -4    0.83    0.12
   6   8   4    1.23    0.12
  -7  -8  -4    0.01    0.09
  -7  -8  -4    0.01    0.06
   7   8   4    0.13    0.07
   7   8   4    0.02    0.13
  -8  -8  -4    0.07    0.10
  -8  -8  -4    0.18    0.09
   8   8   4    0.17    0.08
   8   8   4    0.12    0.16
  -9  -8  -4    0.10    0.11
  -9  -8  -4    0.03    0.07
   9   8   4    0.03    0.12
   9   8   4    0.02    0.06
 -10  -8  -4    0.11    0.10
 -10  -8  -4    0.27    0.15
  10   8   4    0.24    0.16
  10   8   4    0.06    0.08
 -11  -8  -4    0.19    0.11
 -11  -8  -4    0.16    0.15
  11   8   4   -0.07    0.13
 -12  -8  -4    0.24    0.11
 -12  -8  -4    0.24    0.18
  12   8   4    0.24    0.17
 -13  -8  -4    0.00    0.14
 -13  -8  -4   -0.04    0.08
  13   8   4    0.01    0.14
  10  -9  -4    0.22    0.12
  10  -9  -4    0.09    0.18
  10  -9  -4    0.02    0.10
 -10   9   4    0.06    0.10
 -10   9   4    0.06    0.10
   9  -9  -4   -0.20    0.17
   9  -9  -4   -0.06    0.07
   9  -9  -4   -0.07    0.10
  -9   9   4    0.03    0.09
  -9   9   4    0.00    0.08
   8  -9  -4    0.13    0.09
   8  -9  -4    0.25    0.22
  -8   9   4    0.08    0.08
  -8   9   4    0.08    0.13
  -8   9   4    0.19    0.09
   7  -9  -4   -0.05    0.12
   7  -9  -4    0.02    0.08
  -7   9   4    0.14    0.09
  -7   9   4    0.07    0.08
  -7   9   4    0.01    0.11
   6  -9  -4    0.54    0.12
  -6   9   4    0.62    0.11
  -6   9   4    0.52    0.11
   5  -9  -4    0.08    0.07
   5  -9  -4   -0.03    0.12
  -5   9   4    0.00    0.06
  -5   9   4   -0.02    0.05
  -5   9   4   -0.01    0.08
   4  -9  -4    2.58    0.20
  -4   9   4    2.63    0.24
  -4   9   4    2.62    0.19
  -4   9   4    2.61    0.24
  -4   9   4    2.38    0.17
   3  -9  -4    4.87    0.45
   2  -9  -4    5.37    0.48
   2  -9  -4    6.64    0.32
  -2   9   4    6.44    0.30
  -2   9   4    6.90    0.32
   1  -9  -4   10.30    0.40
   1  -9  -4   10.24    0.44
   1  -9  -4   11.18    0.63
   1  -9  -4    9.96    0.45
  -1   9   4   10.50    0.42
   0  -9  -4    3.70    0.19
   0  -9  -4    4.23    0.35
   0  -9  -4    3.91    0.22
   0  -9  -4    4.01    0.23
   0   9   4    3.71    0.24
   0   9   4    3.96    0.20
  -1  -9  -4    3.45    0.22
  -1  -9  -4    3.22    0.18
  -1  -9  -4    3.48    0.20
   1   9   4    2.82    0.21
   1   9   4    3.26    0.19
  -2  -9  -4   46.09    1.57
  -2  -9  -4   47.21    1.58
  -2  -9  -4   45.42    1.63
   2   9   4   44.68    1.62
  -3  -9  -4    0.05    0.07
  -3  -9  -4    0.17    0.05
  -3  -9  -4    0.16    0.07
   3   9   4   -0.02    0.09
   3   9   4    0.15    0.07
  -4  -9  -4    6.02    0.34
  -4  -9  -4    5.48    0.28
  -4  -9  -4    5.41    0.26
   4   9   4    6.09    0.29
  -5  -9  -4    0.53    0.14
  -5  -9  -4    0.43    0.09
   5   9   4    0.12    0.12
   5   9   4    0.44    0.09
  -6  -9  -4   -0.01    0.07
  -6  -9  -4    0.10    0.07
   6   9   4    0.13    0.14
   6   9   4    0.06    0.06
  -7  -9  -4   -0.06    0.06
  -7  -9  -4    0.14    0.11
   7   9   4    0.07    0.06
   7   9   4   -0.01    0.13
  -8  -9  -4   -0.12    0.09
  -8  -9  -4    0.07    0.08
   8   9   4   -0.05    0.04
   8   9   4    0.03    0.15
  -9  -9  -4    0.03    0.08
  -9  -9  -4    0.10    0.11
   9   9   4    0.04    0.07
   9   9   4   -0.02    0.15
 -10  -9  -4    0.07    0.09
 -10  -9  -4    0.08    0.14
  10   9   4    0.06    0.08
  10   9   4    0.00    0.17
 -11  -9  -4   -0.05    0.11
 -11  -9  -4   -0.01    0.10
  11   9   4    0.00    0.08
  11   9   4   -0.03    0.13
 -12  -9  -4    0.12    0.15
 -12  -9  -4   -0.03    0.09
  12   9   4    0.09    0.16
   9 -10  -4    0.25    0.12
   9 -10  -4    0.32    0.13
   9 -10  -4    0.02    0.19
  -9  10   4    0.22    0.11
  -9  10   4    0.22    0.11
   8 -10  -4    0.04    0.17
   8 -10  -4    0.12    0.09
  -8  10   4   -0.06    0.09
  -8  10   4   -0.05    0.08
   7 -10  -4    0.08    0.08
   7 -10  -4    0.05    0.18
  -7  10   4    0.10    0.09
  -7  10   4    0.05    0.07
   6 -10  -4    0.03    0.17
   6 -10  -4   -0.04    0.06
  -6  10   4    0.11    0.09
  -6  10   4    0.11    0.07
  -6  10   4    0.12    0.11
   5 -10  -4   -0.09    0.14
   5 -10  -4    0.12    0.08
  -5  10   4    0.00    0.06
  -5  10   4    0.02    0.10
  -5  10   4    0.10    0.07
   4 -10  -4    0.07    0.17
   4 -10  -4    0.19    0.08
  -4  10   4    0.18    0.08
  -4  10   4    0.19    0.07
[truncated: 510,633 more chars]
