# Supplementary material for: 2-[1-(4-tert-Butyl­phen­yl)-4,5-diphenyl-1H-imid­azol-2-yl]-4,6-di­chloro­phenol
Source: IUCrdata. 2020 Jul 21;5(Pt 7):x200870. doi: 10.1107/S2414314620008706 (PMC9462253; doi:10.1107/S2414314620008706)
Supplement: Supplementary file 2 [file x-05-x200870-Isup2.hkl]

data_I                                                                          
_shelx_title ' SD10_0m in P-1'                                                  
_shelx_refln_list_code          4                                               
_shelx_F_calc_maximum      167.76                                               
_exptl_crystal_F_000       536.00                                               
_reflns_d_resolution_high  0.8410                                               
                                                                                
loop_                                                                           
 _space_group_symop_operation_xyz                                               
 'x, y, z'                                                                      
 '-x, -y, -z'                                                                   
                                                                                
_cell_length_a     9.8084                                                       
_cell_length_b    11.6806                                                       
_cell_length_c    12.0754                                                       
_cell_angle_alpha  77.474                                                       
_cell_angle_beta   85.686                                                       
_cell_angle_gamma  80.742                                                       
                                                                                
_shelx_F_squared_multiplier     1.000                                           
                                                                                
loop_                                                                           
 _refln_index_h                                                                 
 _refln_index_k                                                                 
 _refln_index_l                                                                 
 _refln_F_squared_calc                                                          
 _refln_F_squared_meas                                                          
 _refln_F_squared_sigma                                                         
 _refln_observed_status                                                         
   2   0   0       7451.73       7326.70       240.66 o                         
   3   0   0        875.25       1023.09        20.26 o                         
   4   0   0        791.23        893.79        17.88 o                         
   5   0   0         68.74         67.90         1.65 o                         
   6   0   0        186.49        190.66         2.99 o                         
   7   0   0          3.57          3.25         0.49 o                         
   8   0   0          0.51          1.35         0.51 o                         
   9   0   0          0.01          0.00         0.68 o                         
  10   0   0          1.80          3.36         1.07 o                         
  11   0   0          1.27          2.45         1.13 o                         
 -11   1   0          0.56          0.84         1.01 o                         
 -10   1   0         47.02         43.24         2.16 o                         
  -9   1   0         16.55         17.49         1.13 o                         
  -8   1   0          1.33          0.00         0.51 o                         
  -7   1   0         43.33         50.26         1.43 o                         
  -6   1   0         31.52         28.41         0.95 o                         
  -5   1   0        258.25        269.18         4.42 o                         
  -4   1   0        171.45        186.16         3.18 o                         
  -3   1   0        948.03        879.78        17.22 o                         
  -2   1   0         79.29         76.87         2.07 o                         
   2   1   0      28141.79      28960.43       944.98 o                         
   3   1   0        634.19        699.41        12.05 o                         
   4   1   0       2700.39       2604.86        43.11 o                         
   5   1   0         12.16          7.72         0.81 o                         
   6   1   0        392.54        447.34         6.40 o                         
   7   1   0         15.44         15.92         0.84 o                         
   8   1   0         26.48         29.91         1.64 o                         
   9   1   0         26.65         32.55         2.18 o                         
  10   1   0          1.24          0.09         1.05 o                         
  11   1   0          3.16          3.69         1.14 o                         
 -11   2   0          0.39          0.00         1.09 o                         
 -10   2   0         16.70         23.26         1.50 o                         
  -9   2   0         10.08          8.52         0.91 o                         
  -8   2   0         12.10         11.22         1.01 o                         
  -7   2   0         25.35         28.37         1.24 o                         
  -6   2   0          6.99         13.32         0.82 o                         
  -5   2   0         21.81         30.00         1.03 o                         
  -4   2   0          2.22          3.24         0.48 o                         
  -3   2   0        227.16        266.79         4.65 o                         
  -2   2   0        316.73        339.12         9.03 o                         
  -1   2   0       2121.27        497.54        18.53 o                         
   0   2   0        875.48        890.24        30.41 o                         
   1   2   0        697.10        841.30        28.38 o                         
   2   2   0       2896.40       2644.96        87.17 o                         
   3   2   0       2398.41       2374.99        54.39 o                         
   4   2   0         17.56          8.90         1.05 o                         
   5   2   0        862.78        852.33        12.18 o                         
   6   2   0         10.30          8.90         0.82 o                         
   7   2   0         19.84         14.18         1.05 o                         
   8   2   0          0.05          0.00         0.70 o                         
   9   2   0         35.49         41.83         1.77 o                         
  10   2   0          6.62          5.04         1.04 o                         
  11   2   0          7.18          6.56         1.30 o                         
 -10   3   0         10.86         11.02         1.40 o                         
  -9   3   0          2.25          4.79         0.98 o                         
  -8   3   0         16.86         19.97         1.31 o                         
  -7   3   0         40.48         39.90         1.54 o                         
  -6   3   0          7.01          8.45         0.71 o                         
  -5   3   0        249.47        242.91         4.29 o                         
  -4   3   0         12.45         16.28         0.80 o                         
  -3   3   0        434.31        409.37         7.56 o                         
  -2   3   0        180.89        182.95         4.23 o                         
   0   3   0        158.48        135.31         4.11 o                         
   1   3   0       1084.36       1074.14        35.91 o                         
   2   3   0       2781.17       2579.59       145.24 o                         
   3   3   0        363.29        395.71         8.85 o                         
   4   3   0       1002.37       1016.56        14.24 o                         
   5   3   0         53.53         43.56         1.34 o                         
   6   3   0          0.57          0.92         0.55 o                         
   7   3   0         13.80         14.81         1.11 o                         
   8   3   0        407.51        406.91         6.42 o                         
   9   3   0          0.17          0.29         0.71 o                         
  10   3   0         16.67         12.16         1.47 o                         
  11   3   0          0.20          0.16         1.19 o                         
 -10   4   0          5.77          5.21         1.37 o                         
  -9   4   0          2.31          0.00         0.81 o                         
  -8   4   0          3.96          3.34         0.88 o                         
  -7   4   0         97.24        104.31         2.75 o                         
  -6   4   0          8.69          9.85         0.85 o                         
  -5   4   0         55.58         57.70         1.52 o                         
  -4   4   0          0.90          1.15         0.41 o                         
  -3   4   0        364.68        374.56         6.18 o                         
  -2   4   0        142.91        133.71         2.93 o                         
  -1   4   0       1795.20       1927.74        36.78 o                         
   0   4   0          0.90          0.58         0.58 o                         
   1   4   0         24.84         19.68         1.16 o                         
   2   4   0       1316.65       1371.25        23.16 o                         
   3   4   0         10.18         14.60         0.89 o                         
   4   4   0         96.95         94.70         2.13 o                         
   5   4   0         41.44         33.99         1.32 o                         
   6   4   0        170.39        148.68         3.02 o                         
   7   4   0          0.32          0.65         0.64 o                         
   8   4   0          0.42          0.00         0.77 o                         
   9   4   0         28.63         23.66         1.46 o                         
  10   4   0         46.79         44.96         2.20 o                         
  11   4   0          0.11          0.00         1.07 o                         
 -10   5   0         10.50         16.18         2.16 o                         
  -9   5   0          0.01          0.00         1.05 o                         
  -8   5   0         10.68         10.08         1.26 o                         
  -7   5   0          1.68          3.36         0.88 o                         
  -6   5   0         14.19         12.45         1.11 o                         
  -5   5   0          2.51          4.03         0.86 o                         
  -4   5   0         77.96         78.57         2.01 o                         
  -3   5   0        155.40        169.56         4.01 o                         
  -2   5   0        144.00        174.82         3.76 o                         
  -1   5   0          0.73          3.65         0.73 o                         
   0   5   0         81.89         89.89         2.13 o                         
   1   5   0        230.01        260.91         8.61 o                         
   2   5   0          1.69          5.70         0.65 o                         
   3   5   0        124.88        152.91         2.88 o                         
   4   5   0        245.37        262.65         4.53 o                         
   5   5   0         66.82         64.39         1.84 o                         
   6   5   0         38.73         40.17         1.93 o                         
   7   5   0         61.18         60.96         2.08 o                         
   8   5   0        129.32        129.95         3.42 o                         
   9   5   0          1.72          0.00         0.86 o                         
  10   5   0          6.22          7.70         1.41 o                         
  11   5   0          6.17          8.57         1.60 o                         
  -9   6   0         33.61         32.74         2.84 o                         
  -8   6   0          6.20          9.64         1.38 o                         
  -7   6   0        107.30        103.70         3.33 o                         
  -6   6   0         86.28         80.47         3.33 o                         
  -5   6   0         17.84         17.08         1.27 o                         
  -4   6   0          0.17          0.00         0.54 o                         
  -3   6   0        189.30        211.36         4.56 o                         
  -2   6   0        205.45        202.74         4.38 o                         
  -1   6   0        203.95        177.15         3.43 o                         
   0   6   0         78.09         89.62         2.03 o                         
   1   6   0        203.90        231.30         4.08 o                         
   2   6   0        606.30        656.27        11.54 o                         
   3   6   0        679.63        765.72        12.22 o                         
   4   6   0        211.60        269.90         4.67 o                         
   5   6   0        181.14        177.97         3.54 o                         
   6   6   0          1.66          1.03         0.69 o                         
   7   6   0         57.12         63.75         2.10 o                         
   8   6   0          5.09          5.84         1.32 o                         
   9   6   0         38.74         41.93         2.39 o                         
  10   6   0          1.11          0.80         0.98 o                         
  11   6   0          2.24          3.40         1.28 o                         
  -8   7   0          5.61          5.13         1.44 o                         
  -7   7   0         45.53         38.60         2.63 o                         
  -6   7   0         25.33         29.43         2.03 o                         
  -5   7   0         99.68        108.91         3.29 o                         
  -4   7   0          0.96          1.74         0.66 o                         
  -3   7   0         28.67         32.25         1.57 o                         
  -2   7   0         23.94         31.95         1.25 o                         
  -1   7   0         74.17         79.17         3.29 o                         
   0   7   0       1015.31       1035.34        15.95 o                         
   1   7   0        567.10        604.77        10.71 o                         
   2   7   0        150.29        128.49         2.71 o                         
   3   7   0        202.16        231.87         4.83 o                         
   4   7   0         64.14         73.40         2.12 o                         
   5   7   0          0.27          1.17         0.62 o                         
   6   7   0        162.81        165.16         3.60 o                         
   7   7   0         64.42         60.64         2.52 o                         
   8   7   0         79.79         74.10         2.93 o                         
   9   7   0          3.27          2.52         1.06 o                         
  10   7   0          4.41          2.46         1.23 o                         
  -8   8   0          0.75          1.65         1.29 o                         
  -7   8   0        192.13        196.21         6.45 o                         
  -6   8   0          0.10          0.00         0.90 o                         
  -5   8   0          9.51          8.79         1.66 o                         
  -4   8   0          0.03          0.00         0.79 o                         
  -3   8   0        192.85        198.09         4.53 o                         
  -2   8   0        156.95        176.75         3.91 o                         
  -1   8   0        399.00        428.02         8.26 o                         
   0   8   0         46.78         40.28         1.63 o                         
   1   8   0          9.18          5.89         0.68 o                         
   2   8   0         77.37         95.70         2.32 o                         
   3   8   0         14.64         14.26         1.35 o                         
   4   8   0        169.58        155.21         3.79 o                         
   5   8   0         54.55         51.39         2.42 o                         
   6   8   0         15.02         11.20         1.52 o                         
   7   8   0         10.92         10.19         1.45 o                         
   8   8   0          0.16          0.08         0.94 o                         
   9   8   0         18.28         19.41         1.76 o                         
  10   8   0          4.01          4.63         1.28 o                         
  -7   9   0          3.94          3.20         1.28 o                         
  -6   9   0          0.96          1.52         1.10 o                         
  -5   9   0         41.42         35.37         3.85 o                         
  -4   9   0          7.29          7.96         1.84 o                         
  -3   9   0          0.00          0.00         0.66 o                         
  -2   9   0         75.05         86.20         2.56 o                         
  -1   9   0        192.22        185.25         4.45 o                         
   0   9   0        185.79        175.15         5.79 o                         
   1   9   0        156.55        153.61         3.74 o                         
   2   9   0         39.18         38.48         1.91 o                         
   3   9   0         59.68         72.95         2.36 o                         
   4   9   0          4.88          5.67         0.92 o                         
   5   9   0          0.84          0.00         0.92 o                         
   6   9   0          0.71          0.00         0.88 o                         
   7   9   0          2.59          0.00         1.13 o                         
   8   9   0          0.21          0.00         1.11 o                         
   9   9   0          8.15          5.71         1.29 o                         
  -6  10   0          6.10          8.74         1.67 o                         
  -5  10   0          7.16          4.81         1.42 o                         
  -4  10   0         15.84         18.32         1.90 o                         
  -3  10   0          8.17          8.68         1.48 o                         
  -2  10   0         11.69         16.49         1.46 o                         
  -1  10   0         34.30         40.26         1.95 o                         
   0  10   0         61.61         71.81         2.52 o                         
   1  10   0         95.94        108.56         3.18 o                         
   2  10   0        552.88        610.32        13.24 o                         
   3  10   0         19.45         18.21         1.66 o                         
   4  10   0        110.78        116.12         4.10 o                         
   5  10   0         68.67         68.68         3.15 o                         
   6  10   0          9.15         11.57         1.83 o                         
   7  10   0         25.12         24.14         2.26 o                         
   8  10   0         21.17         19.08         1.94 o                         
   9  10   0          3.88          7.18         1.55 o                         
  -5  11   0         34.93         33.53         2.67 o                         
  -4  11   0          1.74          2.61         1.22 o                         
  -3  11   0         31.57         32.65         2.37 o                         
  -2  11   0          9.39         11.95         1.46 o                         
  -1  11   0        110.71        118.51         3.57 o                         
   0  11   0         32.89         45.56         2.79 o                         
   1  11   0        733.11        722.13        14.96 o                         
   2  11   0         11.95         16.01         1.63 o                         
   3  11   0         26.40         35.45         3.85 o                         
   4  11   0          0.18          0.31         1.22 o                         
   5  11   0          4.46          0.92         1.45 o                         
   6  11   0         12.90         14.46         1.93 o                         
   7  11   0          0.02          0.92         1.63 o                         
   8  11   0          4.32          3.40         1.39 o                         
  -3  12   0         16.61         20.84         2.39 o                         
  -2  12   0         31.79         29.09         2.05 o                         
  -1  12   0         12.33         12.91         1.47 o                         
   0  12   0          3.00          1.71         0.96 o                         
   1  12   0          7.60          7.18         1.49 o                         
   2  12   0         12.85         12.48         2.11 o                         
   4  12   0          0.05          0.00         1.28 o                         
   5  12   0          2.35          1.13         1.33 o                         
   6  12   0         23.66         20.84         2.76 o                         
  -1  13   0          1.25          0.00         0.91 o                         
   0  13   0         16.94         19.05         1.86 o                         
   1  13   0         41.94         40.35         2.86 o                         
   2  13   0          4.94          1.81         1.53 o                         
   3  13   0          0.62          0.00         1.32 o                         
   4  13   0          1.93          1.47         1.88 o                         
  -4 -13   1          1.89          3.05         1.66 o                         
  -3 -13   1         48.03         45.73         9.99 o                         
  -2 -13   1          2.96          0.78         1.05 o                         
  -1 -13   1         10.13         11.26         1.76 o                         
   0 -13   1         46.79         46.87         2.84 o                         
  -6 -12   1          5.97          4.11         1.70 o                         
  -5 -12   1         23.91         24.83         5.14 o                         
  -4 -12   1          1.17          1.16         2.90 o                         
  -3 -12   1          5.48          3.53         1.62 o                         
  -2 -12   1         31.09         30.73         2.46 o                         
  -1 -12   1          1.38          0.00         1.09 o                         
   0 -12   1          3.12          3.26         1.09 o                         
   1 -12   1          0.29          0.00         1.09 o                         
   2 -12   1          2.01          1.77         1.07 o                         
   3 -12   1         18.42         17.76         1.85 o                         
  -7 -11   1          1.84          4.43         1.36 o                         
  -6 -11   1          1.07          2.22         1.21 o                         
  -5 -11   1         42.32         41.52        11.44 o                         
  -4 -11   1         52.89         56.86         6.23 o                         
  -3 -11   1         40.38         35.47         2.25 o                         
  -2 -11   1          1.50          1.01         1.00 o                         
  -1 -11   1         95.08         87.34         3.78 o                         
   0 -11   1          4.53          6.61         1.25 o                         
   1 -11   1          8.45         12.16         1.41 o                         
   2 -11   1         66.72         62.31         2.61 o                         
   3 -11   1          0.01          0.00         0.88 o                         
   4 -11   1         12.75         14.38         1.82 o                         
   5 -11   1          8.48          8.45         1.78 o                         
  -8 -10   1          0.13          0.00         1.03 o                         
  -7 -10   1          7.09          8.83         1.43 o                         
  -6 -10   1          1.13          0.00         0.93 o                         
  -5 -10   1          2.14          1.93         1.00 o                         
  -4 -10   1         20.52         29.73         2.50 o                         
  -3 -10   1          0.19          0.49         0.89 o                         
  -2 -10   1        182.60        179.07         5.10 o                         
  -1 -10   1         75.93         80.44         2.68 o                         
   0 -10   1         43.78         46.50         2.08 o                         
   1 -10   1        243.67        239.78         7.32 o                         
   2 -10   1        100.03         95.70         3.08 o                         
   3 -10   1          6.45          6.76         1.08 o                         
   4 -10   1         98.39        108.66         3.23 o                         
   5 -10   1          0.53          1.51         1.25 o                         
   6 -10   1          2.45          4.29         1.56 o                         
  -9  -9   1         12.61         15.78         1.74 o                         
  -8  -9   1          0.00          0.00         0.95 o                         
  -7  -9   1          0.54          0.77         0.94 o                         
  -6  -9   1         59.50         65.81         2.60 o                         
  -5  -9   1        108.84        101.45         2.68 o                         
  -4  -9   1         51.18         57.23         2.18 o                         
  -3  -9   1         30.73         28.75         2.64 o                         
  -2  -9   1        156.04        167.02         4.60 o                         
  -1  -9   1         21.28         20.57         1.40 o                         
   0  -9   1         18.13         26.14         1.69 o                         
   1  -9   1         77.10         80.84         2.66 o                         
   2  -9   1          2.03          0.71         0.69 o                         
   3  -9   1          6.72          5.05         0.84 o                         
   4  -9   1          8.27          7.36         1.24 o                         
   5  -9   1         24.17         27.04         2.56 o                         
   6  -9   1          0.90          0.00         0.90 o                         
   7  -9   1          2.38          4.22         1.53 o                         
 -10  -8   1          0.60          0.60         1.15 o                         
  -9  -8   1         22.18         20.96         1.90 o                         
  -8  -8   1         13.01         12.99         1.51 o                         
  -7  -8   1          2.00          0.70         0.93 o                         
  -6  -8   1          0.39          0.00         0.63 o                         
  -5  -8   1          4.36          6.48         0.99 o                         
  -4  -8   1        112.71        118.84         3.84 o                         
  -3  -8   1         15.40         13.42         1.78 o                         
  -2  -8   1          0.38          0.11         0.49 o                         
  -1  -8   1         82.93         95.42         2.95 o                         
   0  -8   1        251.62        259.06         7.52 o                         
   1  -8   1         74.17         93.11         2.39 o                         
   2  -8   1         53.55         43.75         1.90 o                         
   3  -8   1         17.67         18.83         1.45 o                         
   4  -8   1        201.73        210.00         5.02 o                         
   5  -8   1         53.11         47.77         2.26 o                         
   6  -8   1          0.02          0.00         0.81 o                         
   7  -8   1          3.10          2.31         1.08 o                         
   8  -8   1          2.39          2.77         1.20 o                         
 -10  -7   1          0.16          0.94         1.06 o                         
  -9  -7   1         53.58         50.58         2.53 o                         
  -8  -7   1         33.33         34.50         2.16 o                         
  -7  -7   1        159.82        147.70         3.31 o                         
  -6  -7   1         90.24         93.13         2.42 o                         
  -5  -7   1        191.76        187.57         3.82 o                         
  -4  -7   1          4.40          3.72         0.75 o                         
  -3  -7   1         49.86         42.74         1.56 o                         
  -2  -7   1          0.55          0.07         0.45 o                         
  -1  -7   1        254.17        207.69         3.91 o                         
   0  -7   1         11.24         10.10         0.81 o                         
   1  -7   1         66.49         61.30         1.76 o                         
   2  -7   1          3.18          6.89         1.24 o                         
   3  -7   1        385.82        408.89         8.03 o                         
   4  -7   1        113.28        120.57         3.84 o                         
   5  -7   1        117.01        122.11         3.57 o                         
   6  -7   1        224.91        246.84         5.82 o                         
   7  -7   1         58.59         53.42         2.57 o                         
   8  -7   1         23.56         24.18         2.38 o                         
 -10  -6   1          4.52          4.26         1.24 o                         
  -9  -6   1         12.35         10.67         1.62 o                         
  -8  -6   1          0.03          0.80         0.77 o                         
  -7  -6   1         79.05         86.93         2.36 o                         
  -6  -6   1        195.03        200.86         3.78 o                         
  -5  -6   1        350.44        344.84         5.94 o                         
  -4  -6   1        167.22        151.86         3.13 o                         
  -3  -6   1       1903.27       1936.21        26.71 o                         
  -2  -6   1         60.66         69.38         2.01 o                         
  -1  -6   1        180.16        198.46         3.33 o                         
   0  -6   1        339.56        441.58         6.55 o                         
   1  -6   1          0.84         19.21         1.73 o                         
   2  -6   1       1716.22       1874.67        31.57 o                         
   3  -6   1         53.52         53.71         2.27 o                         
   4  -6   1         26.29         23.31         2.33 o                         
   5  -6   1          3.15          2.24         0.81 o                         
   6  -6   1        140.66        139.37         3.99 o                         
   7  -6   1         77.56         74.46         2.77 o                         
   8  -6   1         15.24         18.49         2.25 o                         
   9  -6   1          0.20          0.75         1.02 o                         
 -11  -5   1          1.55          0.53         1.37 o                         
 -10  -5   1          0.80          0.68         1.00 o                         
  -9  -5   1          5.39          5.22         1.06 o                         
  -8  -5   1        244.39        244.92         4.89 o                         
  -7  -5   1        239.12        242.43         4.68 o                         
  -6  -5   1         16.64         16.84         1.16 o                         
  -5  -5   1        140.27        150.52         3.31 o                         
  -4  -5   1        151.37        157.12         3.13 o                         
  -3  -5   1         13.62         22.34         1.04 o                         
  -2  -5   1       1580.17       1657.99        24.91 o                         
  -1  -5   1         63.47         81.90         2.06 o                         
   0  -5   1       1815.24       2157.96        29.08 o                         
   1  -5   1        119.83        107.58         2.46 o                         
   2  -5   1        539.23        589.55        12.15 o                         
   3  -5   1         58.67         69.29         2.39 o                         
   4  -5   1        676.77        712.04        12.78 o                         
   5  -5   1          0.02          0.00         0.49 o                         
   6  -5   1         21.29         25.52         1.79 o                         
   7  -5   1          5.85          7.67         1.23 o                         
   8  -5   1         13.95         10.83         1.75 o                         
   9  -5   1          6.41          7.14         1.33 o                         
 -11  -4   1          3.67          3.22         1.33 o                         
 -10  -4   1         11.78         11.87         1.73 o                         
  -9  -4   1         53.80         56.75         1.95 o                         
  -8  -4   1          2.31          1.66         0.74 o                         
  -7  -4   1         13.94         15.03         1.16 o                         
  -6  -4   1        201.56        200.28         3.52 o                         
  -5  -4   1        295.57        275.67         5.17 o                         
  -4  -4   1         57.29         73.69         1.90 o                         
  -3  -4   1         33.56         42.96         1.34 o                         
  -2  -4   1        150.45        140.06         3.19 o                         
  -1  -4   1        543.31        590.86        14.44 o                         
   0  -4   1        429.24        431.80        15.06 o                         
   1  -4   1       2094.69       1909.00        36.71 o                         
   2  -4   1       2101.41       2351.33        44.81 o                         
   3  -4   1         35.09         35.79         1.49 o                         
   4  -4   1         36.15         33.70         1.26 o                         
   5  -4   1         21.22         21.36         1.07 o                         
   6  -4   1         25.22         24.57         1.16 o                         
   7  -4   1         41.58         41.62         1.79 o                         
   8  -4   1          3.48          5.19         1.06 o                         
   9  -4   1          8.50          5.54         1.20 o                         
  10  -4   1          0.18          1.03         1.04 o                         
 -11  -3   1          7.94          7.75         1.43 o                         
 -10  -3   1          1.33          0.31         0.87 o                         
  -9  -3   1         17.26         22.15         1.41 o                         
  -8  -3   1          0.29          0.00         0.68 o                         
  -7  -3   1          8.06          7.18         0.84 o                         
  -6  -3   1          0.15          0.00         0.49 o                         
  -5  -3   1        641.71        652.22         8.93 o                         
  -4  -3   1         33.84         26.58         1.01 o                         
  -3  -3   1        122.82        171.14         4.33 o                         
  -2  -3   1        908.46        968.79        23.24 o                         
  -1  -3   1         51.02         59.83         2.14 o                         
   0  -3   1       1017.14       1218.08        40.25 o                         
   1  -3   1       1042.35        596.30        22.01 o                         
   2  -3   1        130.72        137.64         4.10 o                         
   3  -3   1        210.33        190.11         4.33 o                         
   4  -3   1         19.15         12.95         0.73 o                         
   5  -3   1         21.33         27.92         0.91 o                         
   6  -3   1         17.40         22.06         0.99 o                         
   7  -3   1         44.91         35.68         1.29 o                         
   8  -3   1          1.00          0.00         0.72 o                         
   9  -3   1         10.88         13.38         1.35 o                         
  10  -3   1          5.39          4.61         1.17 o                         
 -11  -2   1          0.83          2.03         1.01 o                         
 -10  -2   1         47.63         44.32         2.24 o                         
  -9  -2   1         11.94         13.45         1.36 o                         
  -8  -2   1         54.97         60.23         1.85 o                         
  -7  -2   1         14.64         11.89         0.93 o                         
  -6  -2   1          0.43          0.00         0.50 o                         
  -5  -2   1       1574.81       1632.90        20.92 o                         
  -4  -2   1         73.41         72.29         1.71 o                         
  -3  -2   1       1374.55       1352.88        22.80 o                         
  -2  -2   1        184.24        210.95         5.56 o                         
  -1  -2   1        643.20        559.80        19.11 o                         
   2  -2   1        562.25        591.96        45.47 o                         
   3  -2   1         17.36         18.64         0.79 o                         
   4  -2   1        294.50        331.54         4.77 o                         
   5  -2   1         37.04         48.17         1.16 o                         
   6  -2   1         64.82         51.33         1.31 o                         
   7  -2   1          0.81          0.13         0.54 o                         
   8  -2   1         21.05         28.14         1.44 o                         
   9  -2   1          0.38          1.25         0.71 o                         
  10  -2   1         10.32          9.37         1.16 o                         
  11  -2   1          0.21          1.17         1.16 o                         
 -11  -1   1         15.20         13.19         1.91 o                         
 -10  -1   1          2.23          1.94         1.09 o                         
  -9  -1   1         23.65         27.03         2.05 o                         
  -8  -1   1          0.29          1.19         1.02 o                         
  -7  -1   1          7.73          6.86         0.92 o                         
  -6  -1   1         23.25         33.91         1.14 o                         
  -5  -1   1         27.88         29.43         1.28 o                         
  -4  -1   1          0.16          1.29         0.52 o                         
  -3  -1   1        460.53        507.55        12.96 o                         
  -2  -1   1       5857.84       5626.76       129.83 o                         
   2  -1   1       3029.33       3223.24       154.79 o                         
   3  -1   1        708.80        678.73        16.58 o                         
   4  -1   1       1726.64       1925.39        36.95 o                         
   5  -1   1        124.49        172.22         3.10 o                         
   6  -1   1          6.95          6.88         0.64 o                         
   7  -1   1          7.52         10.20         0.82 o                         
   8  -1   1         10.70         11.04         0.93 o                         
   9  -1   1         11.61          9.69         0.94 o                         
  10  -1   1          5.88          6.39         1.05 o                         
  11  -1   1          2.33          1.99         1.05 o                         
 -11   0   1         11.98         12.57         1.81 o                         
 -10   0   1         63.49         56.62         2.41 o                         
  -9   0   1         15.36         14.64         1.47 o                         
  -8   0   1          0.75          3.17         0.85 o                         
  -7   0   1         76.29         81.51         1.63 o                         
  -6   0   1         10.12          8.71         0.66 o                         
  -5   0   1        104.87        161.17         3.03 o                         
  -4   0   1        976.53       1075.54        15.01 o                         
  -3   0   1          7.69          4.31         0.52 o                         
  -2   0   1          7.58         23.17         1.32 o                         
   2   0   1          3.29          1.74         0.87 o                         
   3   0   1       8766.65       9293.81       214.90 o                         
   4   0   1        358.16        407.99         8.79 o                         
   5   0   1         71.48         80.09         1.82 o                         
   6   0   1        455.00        495.60         7.51 o                         
   7   0   1          0.98          0.89         0.48 o                         
   8   0   1         35.40         33.74         1.29 o                         
   9   0   1          0.65          0.00         0.65 o                         
  10   0   1          2.02          2.31         0.92 o                         
  11   0   1          1.79          0.00         0.88 o                         
 -11   1   1          1.17          2.52         1.13 o                         
 -10   1   1         60.93         60.12         2.44 o                         
  -9   1   1          1.59          2.13         0.95 o                         
  -8   1   1         32.71         35.70         1.57 o                         
  -7   1   1          0.14          0.45         0.50 o                         
  -6   1   1         48.21         49.81         1.29 o                         
  -5   1   1        146.46        155.06         2.87 o                         
  -4   1   1        491.04        498.21         7.36 o                         
  -3   1   1       1252.16       1168.29        22.68 o                         
  -2   1   1       5694.94       6286.42       118.43 o                         
  -1   1   1        605.83        681.15        23.75 o                         
   2   1   1      25866.35      25251.46       824.79 o                         
   3   1   1      25585.46      26087.47       736.75 o                         
   4   1   1          2.85          0.00         0.66 o                         
   5   1   1       4251.39       4487.80        60.06 o                         
   6   1   1          1.37          1.70         0.54 o                         
   7   1   1         80.06         70.24         1.71 o                         
   8   1   1          4.87          4.58         0.68 o                         
   9   1   1          5.57          9.02         0.97 o                         
  10   1   1          1.22          0.26         0.86 o                         
  11   1   1          1.17          1.51         1.04 o                         
 -11   2   1          0.01          0.20         1.17 o                         
 -10   2   1          8.45         10.20         1.31 o                         
  -9   2   1          0.06          0.83         0.74 o                         
  -8   2   1        188.88        178.15         3.58 o                         
  -7   2   1          8.38          9.00         0.88 o                         
  -6   2   1         74.70         73.30         1.78 o                         
  -5   2   1        156.25        181.45         3.09 o                         
  -4   2   1        137.00        132.12         2.57 o                         
  -3   2   1        223.24        218.05         3.92 o                         
  -2   2   1        767.72        864.30        25.50 o                         
  -1   2   1       1262.33        578.05        21.43 o                         
   0   2   1        306.02        174.05         7.82 o                         
   1   2   1       1453.47       1373.30        45.47 o                         
   3   2   1        678.65        682.53        17.20 o                         
   4   2   1       5795.64       6107.95        99.58 o                         
   5   2   1       2892.02       2908.69        36.35 o                         
   6   2   1       1225.64       1218.57        14.82 o                         
   7   2   1        411.86        422.30         5.80 o                         
   8   2   1        147.07        138.90         2.86 o                         
   9   2   1         29.46         26.42         1.54 o                         
  10   2   1         23.60         21.75         1.49 o                         
  11   2   1          0.98          0.00         1.02 o                         
 -10   3   1         17.64         17.87         1.70 o                         
  -9   3   1          3.46          4.45         0.98 o                         
  -8   3   1         20.15         21.46         1.55 o                         
  -7   3   1          1.75          1.65         0.67 o                         
  -6   3   1        207.69        224.33         3.86 o                         
  -5   3   1        280.47        291.30         4.58 o                         
  -4   3   1        278.74        349.82         5.51 o                         
  -3   3   1        498.13        508.51         9.18 o                         
  -2   3   1        227.89        236.64         8.05 o                         
   0   3   1       1590.62       1631.97        38.58 o                         
   1   3   1       1959.26       1957.15        64.58 o                         
   2   3   1         11.01          6.33         1.23 o                         
   3   3   1        717.36        805.75        16.60 o                         
   4   3   1        899.25        991.10        15.44 o                         
   5   3   1         15.91         18.79         1.01 o                         
   6   3   1       1822.14       1854.63        25.66 o                         
   7   3   1          2.07          0.55         0.64 o                         
   8   3   1        543.65        549.67         8.80 o                         
   9   3   1         31.79         35.26         1.71 o                         
  10   3   1         81.55         77.20         2.59 o                         
  11   3   1          0.66          0.82         1.13 o                         
 -10   4   1         18.69         20.36         2.00 o                         
  -9   4   1          1.68          1.46         1.06 o                         
  -8   4   1         36.89         35.64         2.17 o                         
  -7   4   1          1.79          1.23         0.74 o                         
  -6   4   1        151.95        173.65         3.26 o                         
  -5   4   1         97.96         98.76         2.13 o                         
  -4   4   1         30.61         32.90         1.15 o                         
  -3   4   1        263.50        256.20         4.53 o                         
  -1   4   1        343.01        376.73         9.02 o                         
   0   4   1        310.47        324.95        12.29 o                         
   2   4   1        787.49        729.51        25.77 o                         
   3   4   1         82.90         70.89         2.12 o                         
   4   4   1       1288.71       1392.28        19.41 o                         
   5   4   1         96.21         72.67         1.89 o                         
   6   4   1        103.55         94.28         2.34 o                         
   7   4   1        274.82        285.47         5.07 o                         
   8   4   1        370.63        375.22         6.47 o                         
   9   4   1          0.03          0.00         0.86 o                         
  10   4   1          0.12          1.20         1.06 o                         
  11   4   1          0.07          1.42         1.05 o                         
 -10   5   1         34.71         36.01         2.63 o                         
  -9   5   1          4.15          3.44         1.24 o                         
  -8   5   1         15.72         15.99         1.70 o                         
  -7   5   1         54.25         50.25         3.06 o                         
  -6   5   1        193.21        165.28         5.28 o                         
  -5   5   1        173.54        167.91         3.63 o                         
  -4   5   1        459.73        460.76         8.82 o                         
  -3   5   1          9.24         12.11         1.07 o                         
  -1   5   1         33.90         39.53         1.61 o                         
   0   5   1         64.27         55.33         2.14 o                         
   1   5   1        831.08        877.98        34.93 o                         
   2   5   1       2470.61       2482.17        43.02 o                         
   3   5   1        415.64        462.47         7.65 o                         
   4   5   1        324.87        323.16         5.32 o                         
   5   5   1         44.31         50.55         1.84 o                         
   6   5   1         14.98         24.08         1.28 o                         
   7   5   1         48.82         39.66         1.68 o                         
   8   5   1         28.07         23.86         2.00 o                         
   9   5   1         44.48         46.90         2.53 o                         
  10   5   1          3.92          3.83         1.24 o                         
  11   5   1          2.34          2.33         1.17 o                         
  -9   6   1         95.04        107.25         4.46 o                         
  -8   6   1         32.47         30.84         2.27 o                         
  -7   6   1        200.04        218.39         5.48 o                         
  -6   6   1         43.59         54.64         2.32 o                         
  -5   6   1         33.30         33.33         1.82 o                         
  -4   6   1         38.39         41.14         3.01 o                         
  -2   6   1         20.73         29.09         1.08 o                         
  -1   6   1        438.52        465.89         7.03 o                         
   0   6   1        415.61        433.45         6.62 o                         
   1   6   1        106.95        133.34         2.65 o                         
   2   6   1         61.31         57.71         2.17 o                         
   3   6   1        116.13        125.76         3.41 o                         
   4   6   1        360.60        404.38         7.07 o                         
   5   6   1        139.25        129.57         2.83 o                         
   6   6   1         18.55         21.56         1.31 o                         
   7   6   1          4.86          3.35         1.08 o                         
   8   6   1          3.93          3.06         1.19 o                         
   9   6   1         11.51         10.63         1.58 o                         
  10   6   1         12.74         11.63         1.52 o                         
  11   6   1          6.98          7.59         1.49 o                         
  -8   7   1          4.27          5.38         1.44 o                         
  -7   7   1          5.93          4.61         1.63 o                         
  -6   7   1         16.72         17.67         1.75 o                         
  -5   7   1        415.53        430.31         8.81 o                         
  -4   7   1        279.67        285.25         7.98 o                         
  -3   7   1         37.72         39.77         1.56 o                         
  -2   7   1         37.67         53.27         2.72 o                         
  -1   7   1          5.22          7.73         0.71 o                         
   0   7   1         73.90         72.88         1.87 o                         
   1   7   1        237.25        288.36         5.06 o                         
   2   7   1        121.46        134.12         2.74 o                         
   3   7   1          1.37          1.19         0.57 o                         
   4   7   1        198.81        236.89         5.02 o                         
   5   7   1         55.15         54.12         1.85 o                         
   6   7   1          8.69          7.80         1.33 o                         
   7   7   1         40.45         39.20         2.21 o                         
   8   7   1         15.25         18.50         1.81 o                         
   9   7   1          1.66          1.36         1.17 o                         
  10   7   1          6.31          5.85         1.29 o                         
  -8   8   1         13.02         15.22         2.10 o                         
  -7   8   1          0.81          0.13         1.07 o                         
  -6   8   1          0.29          0.00         0.93 o                         
  -5   8   1         29.50         32.31         2.45 o                         
  -4   8   1        232.07        221.35         5.73 o                         
  -3   8   1          5.73          4.32         0.93 o                         
  -2   8   1        202.88        213.60         4.46 o                         
  -1   8   1         56.02         57.80         1.91 o                         
   0   8   1         41.27         34.51         1.45 o                         
   1   8   1          1.73          0.85         0.47 o                         
   2   8   1         27.54         34.21         1.24 o                         
   3   8   1         77.50         69.30         1.86 o                         
   4   8   1         52.40         58.26         2.00 o                         
   5   8   1         51.14         49.79         2.46 o                         
   6   8   1         61.89         72.46         2.89 o                         
   7   8   1          7.88          6.05         1.31 o                         
   8   8   1          7.30          9.42         1.50 o                         
   9   8   1         24.33         23.68         2.09 o                         
  10   8   1          3.70          3.56         1.25 o                         
  -7   9   1          1.48          1.26         1.25 o                         
  -6   9   1         16.39         22.93         3.08 o                         
  -5   9   1          7.86          6.85         2.38 o                         
  -4   9   1        170.35        179.52         5.34 o                         
  -3   9   1          0.30          0.00         0.66 o                         
  -2   9   1         88.18         86.81         2.96 o                         
  -1   9   1         12.79         15.60         1.35 o                         
   0   9   1          0.69          0.00         0.62 o                         
   1   9   1        115.76        128.95         3.97 o                         
   2   9   1         19.74         23.83         2.15 o                         
   3   9   1         23.90         30.51         1.60 o                         
   4   9   1         67.80         60.03         3.46 o                         
   5   9   1         22.26         27.06         2.27 o                         
   6   9   1         30.82         30.93         3.54 o                         
   7   9   1         50.22         51.58         2.86 o                         
   8   9   1         12.96         14.77         1.94 o                         
   9   9   1          0.04          0.00         0.98 o                         
  -6  10   1         15.14         16.17         2.68 o                         
  -5  10   1          3.78          4.57         1.37 o                         
  -4  10   1          2.98          3.19         1.34 o                         
  -3  10   1          5.83          4.65         1.33 o                         
  -2  10   1        117.78        116.18         3.50 o                         
  -1  10   1         59.36         59.58         2.27 o                         
   0  10   1         57.04         52.65         2.23 o                         
   1  10   1        123.75        124.05         3.36 o                         
   2  10   1         20.15         26.83         1.68 o                         
   3  10   1          1.39          0.00         0.92 o                         
   4  10   1         63.73         61.80         3.54 o                         
   5  10   1         58.25         54.65         2.82 o                         
   6  10   1         11.69          7.63         1.87 o                         
   7  10   1         12.29          8.84         3.55 o                         
   8  10   1          5.22          3.83         1.45 o                         
   9  10   1          2.21          2.23         1.44 o                         
  -5  11   1          0.02          0.54         1.18 o                         
  -4  11   1          1.67          2.30         1.23 o                         
  -3  11   1         11.22         10.74         1.54 o                         
  -2  11   1          0.87          0.00         0.75 o                         
  -1  11   1         38.62         41.58         2.23 o                         
   0  11   1          0.76          0.54         0.87 o                         
   1  11   1         15.25         19.09         1.57 o                         
   2  11   1         39.41         36.99         2.23 o                         
   3  11   1         73.44         72.47         3.87 o                         
   4  11   1         10.58          9.60         1.94 o                         
   5  11   1         79.80         80.81         3.53 o                         
   6  11   1          9.64          8.25         2.55 o                         
   7  11   1         77.75         77.43         3.83 o                         
   8  11   1          1.47          0.00         1.24 o                         
  -4  12   1         34.44         38.59         2.84 o                         
  -3  12   1         18.36         16.71         2.06 o                         
  -2  12   1         48.19         47.54         2.97 o                         
  -1  12   1         71.19         80.40         2.96 o                         
   0  12   1          1.20          0.96         0.93 o                         
   1  12   1          0.85          1.78         1.07 o                         
   2  12   1         80.35         74.34         4.34 o                         
   3  12   1         47.97         37.70         3.46 o                         
   4  12   1         23.35         19.14         4.03 o                         
   5  12   1          4.28          6.98         2.31 o                         
   6  12   1         10.79          6.17         2.34 o                         
   7  12   1          9.50          9.07         1.78 o                         
  -2  13   1          0.15          0.10         1.15 o                         
  -1  13   1         42.11         50.27         2.72 o                         
   0  13   1         15.94         20.59         1.90 o                         
   1  13   1          5.35          4.97         4.92 o                         
   2  13   1         17.27         13.60         2.30 o                         
   3  13   1          6.06          6.94         2.75 o                         
   4  13   1          0.01          0.00         1.30 o                         
   5  13   1         22.56         27.05         3.17 o                         
  -5 -12   2         28.75         24.99         4.05 o                         
  -4 -12   2          0.14          0.00         2.32 o                         
  -3 -12   2         79.52         98.18         7.38 o                         
  -2 -12   2         66.92         62.46         4.41 o                         
  -1 -12   2        107.43         99.81         5.37 o                         
   0 -12   2          1.57          0.77         1.07 o                         
   1 -12   2          6.31          5.03         1.25 o                         
   2 -12   2          1.39          1.14         0.96 o                         
  -7 -11   2          0.05          0.00         1.18 o                         
  -6 -11   2         12.41          7.86         2.79 o                         
  -5 -11   2          8.88          8.38         3.01 o                         
  -4 -11   2          9.24          9.38         1.49 o                         
  -3 -11   2          0.02          0.36         0.94 o                         
  -2 -11   2         25.37         25.31         2.20 o                         
  -1 -11   2         68.45         68.02         5.27 o                         
   0 -11   2          1.15          0.64         0.92 o                         
   1 -11   2        114.90        107.71         3.42 o                         
   2 -11   2          5.82          5.21         1.20 o                         
   3 -11   2         11.17         13.02         1.58 o                         
   4 -11   2          0.27          0.00         0.93 o                         
  -8 -10   2          1.19          0.35         1.14 o                         
  -7 -10   2          8.60          8.55         1.45 o                         
  -6 -10   2          1.95          1.83         0.99 o                         
  -5 -10   2         21.72         19.39         2.03 o                         
  -4 -10   2          0.93          1.45         0.90 o                         
  -3 -10   2         30.76         37.70         2.44 o                         
  -2 -10   2          0.28          1.06         1.00 o                         
  -1 -10   2         18.12         14.62         1.40 o                         
   0 -10   2         14.71         17.32         1.51 o                         
   1 -10   2         54.47         45.20         1.90 o                         
   2 -10   2          0.76          1.34         0.81 o                         
   3 -10   2         29.20         22.88         1.57 o                         
   4 -10   2          0.68          0.03         0.93 o                         
   5 -10   2         10.15          6.53         1.36 o                         
  -9  -9   2          3.42          4.20         1.31 o                         
  -8  -9   2          4.72          3.46         1.22 o                         
  -7  -9   2         10.56          8.67         1.35 o                         
  -6  -9   2         20.66         19.10         1.47 o                         
  -5  -9   2         55.65         55.41         1.96 o                         
  -4  -9   2         44.42         56.10         2.73 o                         
  -3  -9   2         64.19         60.13         2.50 o                         
  -2  -9   2        122.63        126.01         3.89 o                         
  -1  -9   2        205.15        208.53         4.76 o                         
   0  -9   2        202.52        200.16         4.20 o                         
   1  -9   2        330.57        327.38         6.17 o                         
   2  -9   2          9.53          9.72         1.32 o                         
   3  -9   2        153.50        163.46         4.10 o                         
   4  -9   2         25.23         21.64         1.70 o                         
   5  -9   2          3.73          0.87         0.90 o                         
   6  -9   2          7.87         11.56         1.57 o                         
   7  -9   2         59.43         66.37         3.02 o                         
  -9  -8   2          0.54          0.24         1.00 o                         
  -8  -8   2        104.59        105.03         3.25 o                         
  -7  -8   2          0.34          0.00         0.77 o                         
  -6  -8   2          7.22         10.81         1.09 o                         
  -5  -8   2          0.20          0.00         0.68 o                         
  -4  -8   2          6.98          9.43         1.09 o                         
  -3  -8   2        135.80        149.60         3.33 o                         
  -2  -8   2        242.60        228.24         4.12 o                         
  -1  -8   2         45.38         49.99         1.58 o                         
   0  -8   2         25.74         28.16         1.70 o                         
   1  -8   2         66.86         58.70         1.87 o                         
   2  -8   2        265.34        245.29         6.45 o                         
   3  -8   2          8.42          6.46         1.05 o                         
   4  -8   2         48.08         46.53         2.30 o                         
   5  -8   2        224.61        256.52         6.07 o                         
   6  -8   2         21.62         20.12         1.84 o                         
   7  -8   2         11.18         10.23         1.58 o                         
 -10  -7   2          0.21          0.00         0.92 o                         
  -9  -7   2         14.27          9.80         1.41 o                         
  -8  -7   2         74.47         67.42         2.28 o                         
  -7  -7   2          3.10          3.91         0.93 o                         
  -6  -7   2          5.24          6.12         0.94 o                         
  -5  -7   2          4.58          3.88         0.80 o                         
  -4  -7   2          1.59          3.30         0.69 o                         
  -3  -7   2          6.73          7.56         0.81 o                         
  -2  -7   2          0.00          0.18         0.33 o                         
  -1  -7   2        447.38        431.40         6.03 o                         
   0  -7   2         93.82         95.09         2.63 o                         
   1  -7   2        308.23        323.51         6.54 o                         
   2  -7   2        185.98        198.95         4.25 o                         
   3  -7   2         23.06         28.18         1.65 o                         
   4  -7   2          1.04          0.17         0.77 o                         
   5  -7   2          0.78          0.43         0.81 o                         
   6  -7   2         54.76         54.99         2.41 o                         
   7  -7   2        127.74        140.99         4.21 o                         
   8  -7   2          0.49          0.00         1.08 o                         
 -10  -6   2          1.36          0.06         1.09 o                         
  -9  -6   2          0.42          1.09         0.88 o                         
  -8  -6   2         12.87         11.52         1.28 o                         
  -7  -6   2        230.52        224.08         4.49 o                         
  -6  -6   2          6.13          5.51         1.16 o                         
  -5  -6   2         13.26         11.63         0.98 o                         
  -4  -6   2        933.07        973.54        13.13 o                         
  -3  -6   2          3.14         10.64         0.80 o                         
  -2  -6   2        157.92        149.44         2.83 o                         
  -1  -6   2        119.59        137.46         2.44 o                         
   0  -6   2         60.45         59.39         1.66 o                         
   1  -6   2         76.20         84.40         2.71 o                         
   2  -6   2        133.36        130.18         3.41 o                         
   3  -6   2        457.27        438.08         9.64 o                         
   4  -6   2         29.23         37.19         2.16 o                         
   5  -6   2          2.90          2.18         0.96 o                         
   6  -6   2        226.23        247.76         5.74 o                         
   7  -6   2          1.96          0.00         0.78 o                         
   8  -6   2        109.95        108.38         3.64 o                         
   9  -6   2          1.53          0.03         1.80 o                         
 -10  -5   2         10.24         10.39         1.54 o                         
  -9  -5   2         43.71         40.58         2.07 o                         
  -8  -5   2         39.21         33.99         1.73 o                         
  -7  -5   2          3.14          4.92         1.06 o                         
  -6  -5   2          6.54          8.15         0.94 o                         
  -5  -5   2         38.39         48.95         1.61 o                         
  -4  -5   2         25.68         36.38         1.27 o                         
  -3  -5   2        856.78        815.51        10.92 o                         
  -2  -5   2       1077.71       1258.30        16.16 o                         
  -1  -5   2       2256.56       2466.93        36.37 o                         
   0  -5   2       3196.85       3377.43        55.24 o                         
   1  -5   2        307.71        308.43         6.90 o                         
   2  -5   2        207.12        266.42         5.54 o                         
   3  -5   2         78.11        101.52         3.01 o                         
   4  -5   2         12.33         21.12         1.55 o                         
   5  -5   2        103.95        110.25         3.53 o                         
   6  -5   2          4.59          6.18         1.12 o                         
   7  -5   2         26.82         28.61         1.98 o                         
   8  -5   2         52.27         54.97         3.01 o                         
   9  -5   2          0.14          0.28         1.04 o                         
 -11  -4   2          0.64          0.00         1.20 o                         
 -10  -4   2          0.02          1.16         1.02 o                         
  -9  -4   2          6.06          6.78         1.00 o                         
  -8  -4   2          2.77          3.62         0.82 o                         
  -7  -4   2        121.35        108.53         2.50 o                         
  -6  -4   2         77.78         66.58         1.77 o                         
  -5  -4   2        220.74        238.03         4.28 o                         
  -4  -4   2        402.79        402.34         6.29 o                         
  -3  -4   2       1135.77       1074.37        15.05 o                         
  -2  -4   2         31.11         48.37         1.31 o                         
  -1  -4   2        899.75        891.25        15.06 o                         
   0  -4   2          2.20         17.09         1.74 o                         
   1  -4   2       2770.31       2968.29        56.51 o                         
   2  -4   2        223.45        209.32         5.01 o                         
   3  -4   2       1263.37       1382.83        26.92 o                         
   4  -4   2        196.52        210.12         3.81 o                         
   5  -4   2         90.26         89.65         2.53 o                         
   6  -4   2         98.96         99.32         2.68 o                         
   7  -4   2         39.63         41.61         2.22 o                         
   8  -4   2          3.84          1.15         0.93 o                         
   9  -4   2          3.06          3.39         1.13 o                         
  10  -4   2          2.00          1.63         1.14 o                         
 -11  -3   2         10.24          7.44         1.54 o                         
 -10  -3   2          2.26          2.05         1.03 o                         
  -9  -3   2          4.76          5.48         1.17 o                         
  -8  -3   2         15.05         19.43         1.28 o                         
  -7  -3   2         57.21         57.55         1.71 o                         
  -6  -3   2        189.38        186.86         3.32 o                         
  -5  -3   2         30.60         34.34         1.15 o                         
  -4  -3   2          1.88          0.38         0.44 o                         
  -3  -3   2        215.32        240.68         4.40 o                         
  -2  -3   2       1729.27       1753.06        29.25 o                         
  -1  -3   2         75.56         51.18         1.94 o                         
   0  -3   2        381.61        456.13        15.93 o                         
   1  -3   2        128.38        165.45         5.50 o                         
   2  -3   2        176.35        157.56         4.60 o                         
   3  -3   2        528.61        552.96         9.70 o                         
   4  -3   2       1440.06       1457.47        18.52 o                         
   5  -3   2        572.38        598.52         7.70 o                         
   6  -3   2          1.54          1.13         0.48 o                         
   7  -3   2          1.16          0.67         0.62 o                         
   8  -3   2         48.57         55.43         1.89 o                         
   9  -3   2          6.77          4.34         1.39 o                         
  10  -3   2         27.29         31.46         2.17 o                         
 -11  -2   2         11.85          6.67         1.44 o                         
 -10  -2   2          7.15          4.74         1.23 o                         
  -9  -2   2         40.74         39.97         2.12 o                         
  -8  -2   2          7.74          8.40         1.30 o                         
  -7  -2   2         76.20         81.27         2.36 o                         
  -6  -2   2          7.35          6.98         0.74 o                         
  -5  -2   2         62.17         51.60         1.42 o                         
  -4  -2   2        325.90        364.80         5.76 o                         
  -3  -2   2        456.40        468.95         8.61 o                         
  -2  -2   2        673.36        751.50        14.82 o                         
  -1  -2   2       2395.96       2087.07       309.15 o                         
   0  -2   2        546.22        600.64        20.27 o                         
   1  -2   2       2542.73       2818.14        92.09 o                         
   2  -2   2        151.28        186.43         5.22 o                         
   3  -2   2        130.83        128.77         2.93 o                         
   4  -2   2        349.26        353.07         5.49 o                         
   5  -2   2         27.67         39.87         1.16 o                         
   6  -2   2        342.99        404.83         5.58 o                         
   7  -2   2          2.96          3.77         0.62 o                         
   8  -2   2          5.29          7.80         0.80 o                         
   9  -2   2         30.64         35.38         2.13 o                         
  10  -2   2          8.61          7.65         1.24 o                         
  11  -2   2          2.83          1.51         1.26 o                         
 -11  -1   2          0.43          1.33         1.30 o                         
 -10  -1   2         34.91         37.70         2.72 o                         
  -9  -1   2         12.75         12.28         1.58 o                         
  -8  -1   2        102.02         98.48         3.30 o                         
  -7  -1   2          3.69          6.13         0.79 o                         
  -6  -1   2         15.03         14.73         1.19 o                         
  -5  -1   2         11.63         15.63         1.12 o                         
  -4  -1   2       1083.23       1115.42        19.36 o                         
  -3  -1   2        137.48        158.41         3.47 o                         
  -2  -1   2       2234.17       2266.10        52.73 o                         
  -1  -1   2       3260.57       3495.95        80.58 o                         
   2  -1   2        308.77        334.76         8.29 o                         
   3  -1   2         68.00         66.92         1.76 o                         
   4  -1   2        322.73        356.00         6.69 o                         
   5  -1   2       1426.06       1442.67        21.73 o                         
   6  -1   2        305.46        282.78         5.08 o                         
   7  -1   2          2.44          4.29         0.71 o                         
   8  -1   2          7.00          9.05         0.84 o                         
   9  -1   2         22.69         27.75         1.42 o                         
  10  -1   2          0.43          0.12         0.67 o                         
  11  -1   2          9.04         10.10         1.48 o                         
 -11   0   2         13.99         16.64         1.91 o                         
 -10   0   2         30.29         27.48         2.38 o                         
  -9   0   2         48.80         61.09         2.72 o                         
  -8   0   2         24.34         26.76         1.73 o                         
  -7   0   2         29.26         34.58         1.37 o                         
  -6   0   2        161.14        158.84         3.10 o                         
  -5   0   2        330.42        335.26         5.91 o                         
  -4   0   2        153.63        157.95         3.20 o                         
  -3   0   2          5.40          6.50         0.80 o                         
  -2   0   2         92.95        124.01         3.69 o                         
  -1   0   2          0.21          1.16         0.87 o                         
   0   0   2        817.46          0.58         0.58 o                         
   1   0   2        904.53       1074.72        36.20 o                         
   2   0   2       9276.72       9159.89       298.58 o                         
   3   0   2         96.52         89.28         3.33 o                         
   4   0   2          0.10          0.27         0.51 o                         
   5   0   2         69.79         87.62         1.88 o                         
   6   0   2         12.64         11.98         0.97 o                         
   7   0   2         77.82         71.63         1.87 o                         
   8   0   2         25.59         22.88         1.34 o                         
   9   0   2          0.00          0.00         0.70 o                         
  10   0   2          0.86          0.00         0.79 o                         
  11   0   2          9.52          8.53         1.21 o                         
 -11   1   2         34.60         42.57         3.24 o                         
 -10   1   2         18.86         19.37         1.70 o                         
  -9   1   2         72.17         86.14         2.76 o                         
  -8   1   2        102.45        103.35         2.52 o                         
  -7   1   2          2.38          0.69         0.56 o                         
  -6   1   2         57.02         69.11         2.08 o                         
  -5   1   2          1.23          2.43         0.52 o                         
  -4   1   2          8.43          9.17         0.72 o                         
  -3   1   2        217.27        213.20         4.35 o                         
  -2   1   2        266.91        331.25         6.03 o                         
  -1   1   2        202.83        229.84        12.45 o                         
   0   1   2        366.02          0.29         0.58 o                         
   1   1   2         46.16         70.66         3.48 o                         
   2   1   2       1480.13       1587.61        52.71 o                         
   3   1   2       2991.35       2854.02        66.86 o                         
   4   1   2        538.57        579.88        11.96 o                         
   5   1   2        215.21        224.56         3.74 o                         
   6   1   2        656.00        625.68         9.26 o                         
   7   1   2         80.43         84.89         2.33 o                         
   8   1   2         76.78         78.75         1.95 o                         
   9   1   2          3.17          4.26         0.86 o                         
  10   1   2          3.16          3.66         0.88 o                         
  11   1   2          0.04          0.07         1.26 o                         
 -10   2   2          9.84          7.41         1.31 o                         
  -9   2   2         33.19         40.19         1.95 o                         
  -8   2   2          2.57          4.41         0.89 o                         
  -7   2   2         19.93         24.28         1.33 o                         
  -6   2   2         85.77         88.30         2.08 o                         
  -5   2   2        138.60        105.34         2.18 o                         
  -4   2   2        224.77        217.11         4.05 o                         
  -3   2   2        218.55        241.30         6.31 o                         
  -2   2   2       2954.98       3393.73        98.81 o                         
  -1   2   2       8915.24       6014.21       202.14 o                         
   0   2   2       4395.73        916.31        32.15 o                         
   1   2   2          0.74          2.32         1.16 o                         
   2   2   2        430.61        499.57        17.96 o                         
   3   2   2         29.17         39.36         1.82 o                         
   4   2   2        175.99        177.16         3.52 o                         
   5   2   2       1375.62       1464.34        17.44 o                         
   6   2   2        268.50        263.82         3.82 o                         
   7   2   2          6.88          9.38         0.82 o                         
   8   2   2        558.21        548.90         8.02 o                         
   9   2   2          2.49          2.47         0.76 o                         
  10   2   2         40.51         32.83         1.95 o                         
  11   2   2          3.62          4.45         1.35 o                         
 -10   3   2         23.44         23.18         1.85 o                         
  -9   3   2         25.49         25.72         1.64 o                         
  -8   3   2         44.00         48.77         1.82 o                         
  -7   3   2        354.86        388.32         6.20 o                         
  -6   3   2         17.28         22.60         1.36 o                         
  -5   3   2         11.27          9.69         0.86 o                         
  -4   3   2         68.76         91.98         2.26 o                         
  -3   3   2        701.98        647.78        11.78 o                         
  -2   3   2        137.10         63.42         3.76 o                         
   0   3   2        635.54        367.51        15.06 o                         
   3   3   2       1279.55       1236.59        24.69 o                         
   4   3   2        884.46        902.35        16.02 o                         
   5   3   2          5.72          7.38         0.65 o                         
   6   3   2       1373.17       1340.60        16.35 o                         
   7   3   2        571.18        592.75         9.10 o                         
   8   3   2         70.47         73.48         2.20 o                         
   9   3   2         35.47         28.93         1.88 o                         
  10   3   2         27.06         30.65         2.06 o                         
  11   3   2         23.17         23.54         1.80 o                         
 -10   4   2          1.89          0.73         1.06 o                         
  -9   4   2          8.60         10.04         1.32 o                         
  -8   4   2          4.63          6.85         0.99 o                         
  -7   4   2        107.87        113.60         3.34 o                         
  -6   4   2         27.82         30.82         1.51 o                         
  -5   4   2        131.13        146.01         3.11 o                         
  -4   4   2         27.88         32.97         1.25 o                         
  -3   4   2         41.09         48.65         1.73 o                         
  -1   4   2        494.68        136.40         6.08 o                         
   0   4   2       1253.70       1166.53        54.33 o                         
   1   4   2        714.88        330.15        13.90 o                         
   3   4   2          0.23          0.00         0.66 o                         
   4   4   2        168.50        185.94         3.80 o                         
   5   4   2        376.75        395.54         6.34 o                         
   6   4   2        207.22        228.11         4.24 o                         
   7   4   2        309.66        271.08         5.06 o                         
   8   4   2       1177.58       1120.21        16.69 o                         
   9   4   2        128.77        127.65         3.38 o                         
  10   4   2         75.96         78.26         2.69 o                         
  11   4   2        109.96        106.47         3.09 o                         
 -10   5   2          0.63          0.12         1.05 o                         
  -9   5   2          0.90          1.95         1.02 o                         
  -8   5   2         50.80         46.72         2.58 o                         
  -7   5   2         40.16         34.78         2.12 o                         
  -6   5   2        213.68        216.04         7.12 o                         
  -5   5   2          0.09          0.32         0.61 o                         
  -4   5   2        102.80         49.61         2.53 o                         
  -1   5   2        123.13        145.09         3.18 o                         
   0   5   2        351.43        409.14         7.06 o                         
   1   5   2        144.91        146.57         3.16 o                         
   2   5   2       1225.89       1274.93        24.85 o                         
   3   5   2        122.10        110.21         3.19 o                         
   4   5   2         99.37         91.57         2.70 o                         
   5   5   2          9.32         11.48         0.88 o                         
   6   5   2         15.65         21.75         1.62 o                         
   7   5   2        138.43        122.24         3.47 o                         
   8   5   2          0.03          0.00         0.92 o                         
   9   5   2        204.46        186.90         4.89 o                         
  10   5   2        104.85         90.40         3.37 o                         
  11   5   2         27.70         22.73         2.02 o                         
  -9   6   2         37.86         35.09         2.70 o                         
  -8   6   2        259.64        287.85         6.98 o                         
  -7   6   2         15.64         13.51         1.81 o                         
  -6   6   2        242.87        238.95         5.77 o                         
  -5   6   2         71.95         76.30         2.68 o                         
  -4   6   2         47.56         43.03         1.86 o                         
  -2   6   2        171.27        123.08         5.79 o                         
  -1   6   2       2121.02       2295.33        38.12 o                         
   0   6   2        397.18        439.05         6.76 o                         
   1   6   2        243.89        254.15         4.44 o                         
   2   6   2        259.70        311.99         5.33 o                         
   3   6   2         19.57         28.49         1.45 o                         
   4   6   2        104.85        101.26         2.63 o                         
   5   6   2        308.59        278.14         6.21 o                         
   6   6   2          0.59          0.00         0.67 o                         
   7   6   2         13.03         12.33         1.43 o                         
   8   6   2         28.56         29.22         2.14 o                         
   9   6   2         27.93         31.09         2.27 o                         
  10   6   2          6.23          6.37         1.39 o                         
  11   6   2          1.92          0.36         1.26 o                         
  -8   7   2         13.15          6.72         1.42 o                         
  -7   7   2         98.34        108.83         3.72 o                         
  -6   7   2        894.53        930.56        17.21 o                         
  -5   7   2          6.58          5.60         2.01 o                         
  -4   7   2        371.57        380.93         8.91 o                         
  -3   7   2          7.17          5.08         0.97 o                         
  -2   7   2        555.70        554.24         8.98 o                         
  -1   7   2         15.51         25.52         1.09 o                         
   0   7   2        379.60        395.09         6.29 o                         
   1   7   2         68.07         87.30         2.06 o                         
   2   7   2        549.58        614.36        13.33 o                         
   3   7   2        313.84        317.50         5.49 o                         
   4   7   2         13.41         16.02         1.02 o                         
   5   7   2         31.24         36.55         2.09 o                         
   6   7   2         37.74         37.81         2.42 o                         
   7   7   2         82.34         95.08         3.10 o                         
   8   7   2          1.89          2.85         1.13 o                         
   9   7   2          0.33          0.00         0.99 o                         
  10   7   2         12.27         11.49         1.69 o                         
  -8   8   2         20.51         20.82         2.66 o                         
  -7   8   2         74.85         79.42         3.50 o                         
  -6   8   2         78.40         73.34         2.93 o                         
  -5   8   2         36.61         36.40         2.18 o                         
  -4   8   2        127.16        138.19         6.34 o                         
  -3   8   2        339.93        362.35         8.58 o                         
  -2   8   2        153.50        160.32         5.72 o                         
  -1   8   2        173.17        150.12         3.10 o                         
   0   8   2         87.17        104.51         2.43 o                         
   1   8   2          0.88          1.28         0.50 o                         
   2   8   2          0.15          0.19         0.43 o                         
   3   8   2        131.64        116.84         2.60 o                         
   4   8   2        168.51        179.91         5.04 o                         
   5   8   2          8.57          4.21         1.55 o                         
   6   8   2          0.00          0.00         0.78 o                         
   7   8   2          2.62          1.59         1.06 o                         
   8   8   2          0.14          0.42         1.10 o                         
   9   8   2          0.03          0.00         0.98 o                         
  10   8   2          4.25          2.88         1.32 o                         
  -7   9   2          1.06          0.00         1.18 o                         
  -6   9   2         14.20         14.25         2.84 o                         
  -5   9   2         73.09         81.43         3.19 o                         
  -4   9   2          0.04          0.00         0.88 o                         
  -3   9   2          5.03          5.84         1.80 o                         
  -2   9   2        101.67         93.14         2.63 o                         
  -1   9   2        427.19        473.68         8.49 o                         
   0   9   2        158.64        169.30         4.09 o                         
   1   9   2        417.99        423.07         7.85 o                         
   2   9   2        179.69        186.11         3.82 o                         
   3   9   2          9.33         11.17         2.36 o                         
   4   9   2          3.64          4.01         1.56 o                         
   5   9   2          0.89          3.23         1.10 o                         
   6   9   2          3.76          1.70         1.13 o                         
   7   9   2         17.69         15.30         5.18 o                         
   8   9   2         15.31         15.16         1.88 o                         
   9   9   2          8.48          7.82         1.70 o                         
  -6  10   2          9.34          9.05         2.68 o                         
  -5  10   2          1.92          0.04         1.06 o                         
  -4  10   2          5.72          3.11         1.10 o                         
  -3  10   2        166.63        193.20         6.01 o                         
  -2  10   2         31.61         40.71         1.88 o                         
  -1  10   2         38.08         34.93         1.93 o                         
   0  10   2          6.16         10.87         1.21 o                         
   1  10   2        273.63        284.22         6.89 o                         
   2  10   2        273.08        276.97         6.51 o                         
   3  10   2         13.30         18.01         1.86 o                         
   4  10   2        107.88        116.69         4.10 o                         
   5  10   2          5.88          3.39         1.32 o                         
   6  10   2         64.12         70.86         3.40 o                         
   7  10   2          5.36          3.64         2.13 o                         
   8  10   2          3.78          4.62         1.56 o                         
   9  10   2          0.09          0.39         1.26 o                         
  -5  11   2          1.90          1.68         1.28 o                         
  -4  11   2          0.43          0.00         0.95 o                         
  -3  11   2          2.89          4.30         1.17 o                         
  -2  11   2          1.23          1.76         1.06 o                         
  -1  11   2         12.36         15.31         2.11 o                         
   0  11   2         20.86         24.90         1.78 o                         
   1  11   2          1.44          1.32         0.84 o                         
   2  11   2          0.04          0.00         0.88 o                         
   3  11   2        160.44        159.66         6.22 o                         
   4  11   2         34.45         30.86         2.56 o                         
   5  11   2          0.43          0.00         1.10 o                         
   6  11   2          0.14          0.48         1.06 o                         
   7  11   2          9.34          6.34         1.64 o                         
   8  11   2         12.93          9.58         3.38 o                         
  -4  12   2          0.41          0.84         1.27 o                         
  -3  12   2          0.38          0.00         1.01 o                         
  -2  12   2          1.09          0.10         1.17 o                         
  -1  12   2          0.52          0.77         0.85 o                         
   0  12   2         30.53         38.48         2.11 o                         
   1  12   2         56.57         54.39         2.95 o                         
   2  12   2         16.72         21.03         2.71 o                         
   3  12   2          3.27          1.13         1.22 o                         
   4  12   2         50.35         49.78         7.82 o                         
   5  12   2         21.25         17.21         2.75 o                         
   6  12   2          0.26          0.78         1.17 o                         
   7  12   2          6.21          2.03         1.33 o                         
  -2  13   2         18.67         19.53         2.23 o                         
  -1  13   2         29.87         37.29         2.93 o                         
   0  13   2         41.87         42.39         2.89 o                         
   1  13   2         90.52         98.48         4.17 o                         
   2  13   2          1.41          1.07         1.34 o                         
   3  13   2          0.83          1.58         1.68 o                         
   4  13   2          0.00          0.00         1.53 o                         
   5  13   2          0.88          0.99         1.43 o                         
  -4 -12   3          0.44          0.00         1.37 o                         
  -3 -12   3         17.46         18.77         2.26 o                         
  -2 -12   3          4.92          5.07         1.60 o                         
  -1 -12   3          4.17          4.05         1.32 o                         
   0 -12   3         54.08         45.82         3.63 o                         
   1 -12   3          3.68          3.13         1.17 o                         
   2 -12   3          0.00          0.09         0.96 o                         
  -6 -11   3         13.93         13.47         2.46 o                         
  -5 -11   3          0.08          0.00         0.98 o                         
  -4 -11   3         12.26         14.08         1.78 o                         
  -3 -11   3         19.83         19.08         1.92 o                         
  -2 -11   3         48.77         49.15         2.70 o                         
  -1 -11   3         12.28         17.82         2.03 o                         
   0 -11   3        147.08        144.30         4.16 o                         
   1 -11   3         16.81         14.85         1.42 o                         
   2 -11   3         12.46         13.91         1.42 o                         
   3 -11   3         28.54         26.36         1.81 o                         
   4 -11   3          1.10          0.64         0.85 o                         
  -7 -10   3          6.74          6.79         1.38 o                         
  -6 -10   3         16.69         13.19         1.39 o                         
  -5 -10   3         42.93         50.71         2.59 o                         
  -4 -10   3          0.05          0.00         0.88 o                         
  -3 -10   3         49.61         55.20         2.66 o                         
  -2 -10   3          0.53          0.14         1.06 o                         
  -1 -10   3         12.66         12.53         1.60 o                         
   0 -10   3          0.55          0.00         0.91 o                         
   1 -10   3         12.03         12.63         1.25 o                         
   2 -10   3         37.55         37.61         1.95 o                         
   3 -10   3         17.67         16.78         1.66 o                         
   4 -10   3         36.43         36.54         2.69 o                         
   5 -10   3          5.12          4.02         1.20 o                         
  -8  -9   3          3.45          3.93         1.21 o                         
  -7  -9   3         20.10         22.62         1.61 o                         
  -6  -9   3          7.10          7.78         1.06 o                         
  -5  -9   3          2.19          0.00         0.69 o                         
  -4  -9   3         25.05         23.79         1.78 o                         
  -3  -9   3         37.77         55.74         2.55 o                         
  -2  -9   3          6.68          5.10         1.15 o                         
  -1  -9   3         98.36        101.70         2.61 o                         
   0  -9   3         68.22         63.85         2.10 o                         
   1  -9   3          0.40          0.23         0.65 o                         
   2  -9   3          0.01          0.43         0.87 o                         
   3  -9   3          7.18          4.07         1.04 o                         
   4  -9   3         25.85         25.59         2.26 o                         
   5  -9   3         98.44         94.79         3.82 o                         
   6  -9   3          0.61          1.67         1.14 o                         
  -9  -8   3          0.36          1.08         1.10 o                         
  -8  -8   3          7.77          5.56         1.05 o                         
  -7  -8   3         14.74         16.43         1.45 o                         
  -6  -8   3          0.84          0.00         0.69 o                         
  -5  -8   3          3.33          3.29         0.81 o                         
  -4  -8   3        105.66        104.15         2.88 o                         
  -3  -8   3        149.62        137.26         3.50 o                         
  -2  -8   3        679.65        695.41        14.66 o                         
  -1  -8   3         16.05         13.38         1.05 o                         
   0  -8   3          0.18          0.46         0.60 o                         
   1  -8   3        104.73         98.01         2.96 o                         
   2  -8   3         76.40         79.99         3.26 o                         
   3  -8   3        179.45        163.87         4.27 o                         
   4  -8   3         86.49        102.45         3.25 o                         
   5  -8   3         83.87         79.80         3.26 o                         
   6  -8   3         31.38         33.54         2.30 o                         
   7  -8   3         27.97         27.16         2.34 o                         
  -9  -7   3          3.13          3.62         1.04 o                         
  -8  -7   3         18.90         14.73         1.78 o                         
  -7  -7   3         43.45         48.56         1.85 o                         
  -6  -7   3        118.84        114.04         2.99 o                         
  -5  -7   3        287.57        297.53         5.06 o                         
  -4  -7   3         24.23         21.64         1.28 o                         
  -3  -7   3        122.87        120.62         2.48 o                         
  -2  -7   3         53.81         47.44         1.35 o                         
  -1  -7   3         47.34         54.07         1.82 o                         
   0  -7   3          1.75          0.29         0.82 o                         
   1  -7   3        219.16        209.28         5.39 o                         
   2  -7   3         65.38         67.74         3.62 o                         
   3  -7   3         88.01         90.39         2.91 o                         
   4  -7   3          0.79          0.47         0.96 o                         
   5  -7   3        110.42        104.99         3.67 o                         
   6  -7   3          7.71         10.64         1.46 o                         
   7  -7   3        209.65        212.81         5.52 o                         
   8  -7   3          0.25          1.83         1.20 o                         
 -10  -6   3          0.06          0.84         1.25 o                         
  -9  -6   3          8.02          6.38         1.15 o                         
  -8  -6   3         16.76         18.60         1.52 o                         
  -7  -6   3         94.05         92.33         2.63 o                         
  -6  -6   3        117.78        111.95         2.81 o                         
  -5  -6   3         19.07         22.10         1.37 o                         
  -4  -6   3         37.62         34.86         1.81 o                         
  -3  -6   3        489.58        534.93         8.26 o                         
  -2  -6   3         80.38         90.69         1.87 o                         
  -1  -6   3         31.01         42.45         1.28 o                         
   0  -6   3         20.09         42.28         1.59 o                         
   1  -6   3         22.92         31.77         1.66 o                         
   2  -6   3        145.04        145.60         4.07 o                         
   3  -6   3         16.52         18.00         1.38 o                         
   4  -6   3        231.59        258.09         7.09 o                         
   5  -6   3         36.41         40.11         2.16 o                         
   6  -6   3          1.63          1.83         1.00 o                         
   7  -6   3         77.19         88.07         3.56 o                         
   8  -6   3          0.43          0.00         1.08 o                         
   9  -6   3         28.93         28.01         2.33 o                         
 -10  -5   3         11.65         10.62         1.79 o                         
  -9  -5   3          6.68          6.65         1.11 o                         
  -8  -5   3         24.16         26.75         1.72 o                         
  -7  -5   3          1.59          0.93         0.79 o                         
  -6  -5   3         25.05         28.79         1.57 o                         
  -5  -5   3        220.77        222.61         4.17 o                         
  -4  -5   3          0.20          0.00         0.49 o                         
  -3  -5   3         84.19         88.67         2.05 o                         
  -2  -5   3         41.56         38.94         1.25 o                         
  -1  -5   3        280.70        297.90         5.20 o                         
   0  -5   3        366.35        363.15         6.65 o                         
   1  -5   3        163.10        137.61         3.78 o                         
   2  -5   3        309.79        372.06         7.32 o                         
   3  -5   3          2.25          0.93         0.88 o                         
   4  -5   3         39.98         42.73         1.87 o                         
   5  -5   3        165.43        162.23         4.56 o                         
   6  -5   3        375.35        410.88        11.66 o                         
   7  -5   3         26.48         24.82         2.11 o                         
   8  -5   3         25.91         27.59         2.54 o                         
   9  -5   3          9.25          8.14         1.58 o                         
 -10  -4   3         29.63         29.32         2.45 o                         
  -9  -4   3          0.27          0.73         0.99 o                         
  -8  -4   3         56.80         60.32         1.94 o                         
  -7  -4   3         66.43         70.74         1.99 o                         
  -6  -4   3          0.01          0.46         0.57 o                         
  -5  -4   3          5.67          6.79         0.80 o                         
  -4  -4   3        176.31        137.62         2.79 o                         
  -3  -4   3        361.53        419.19         7.04 o                         
  -2  -4   3          2.93          1.41         0.42 o                         
  -1  -4   3        304.53        395.64         8.30 o                         
   0  -4   3        143.60        158.25         3.73 o                         
   1  -4   3         51.92         43.40         2.17 o                         
   2  -4   3       1318.72       1380.86        23.49 o                         
   3  -4   3        825.56        889.64        26.00 o                         
   4  -4   3         20.95         22.80         1.40 o                         
   5  -4   3         51.47         47.76         2.11 o                         
   6  -4   3         98.17        104.18         2.85 o                         
   7  -4   3          0.34          0.00         0.74 o                         
   8  -4   3         45.14         48.20         2.18 o                         
   9  -4   3         25.88         37.08         2.78 o                         
  10  -4   3          0.10          1.45         1.10 o                         
 -11  -3   3          0.15          0.17         1.11 o                         
 -10  -3   3          1.34          1.25         1.11 o                         
  -9  -3   3         23.08         25.88         1.91 o                         
  -8  -3   3         16.01         17.36         1.59 o                         
  -7  -3   3         33.47         29.47         1.41 o                         
  -6  -3   3        538.48        558.38         8.08 o                         
  -5  -3   3         24.60         31.13         1.11 o                         
  -4  -3   3         60.36         72.04         1.75 o                         
  -3  -3   3         52.99         57.94         1.56 o                         
  -2  -3   3         97.15         88.99         2.56 o                         
  -1  -3   3         11.61          6.87         0.90 o                         
   0  -3   3       1490.68       1288.99        30.51 o                         
   1  -3   3        657.84        811.51        19.66 o                         
   2  -3   3        411.79        460.87        11.67 o                         
   3  -3   3        680.25        744.77        12.85 o                         
   4  -3   3        745.43        726.75        11.34 o                         
   5  -3   3         29.82         25.36         1.00 o                         
   6  -3   3        251.85        237.20         4.12 o                         
   7  -3   3          0.78          2.34         0.81 o                         
   8  -3   3        157.51        148.79         3.62 o                         
   9  -3   3          0.26          0.00         0.98 o                         
  10  -3   3         18.60         18.33         2.16 o                         
 -11  -2   3          3.80          6.56         1.45 o                         
 -10  -2   3          0.23          0.00         1.02 o                         
  -9  -2   3          3.06          4.88         1.18 o                         
  -8  -2   3          0.20          0.33         0.82 o                         
  -7  -2   3         43.34         46.90         1.66 o                         
  -6  -2   3         15.78         14.03         1.01 o                         
  -5  -2   3        167.51        156.52         3.01 o                         
  -4  -2   3          0.32          0.00         0.47 o                         
  -3  -2   3        675.28        666.95        10.51 o                         
  -2  -2   3        180.73        210.58         4.90 o                         
  -1  -2   3         24.44         22.78         1.32 o                         
   0  -2   3        894.48        450.05        16.22 o                         
   1  -2   3        504.92        247.61         8.98 o                         
   2  -2   3        681.03        594.68        11.87 o                         
   3  -2   3        167.98        137.03         4.28 o                         
   4  -2   3        191.90        197.12         3.76 o                         
   5  -2   3        775.34        833.86        11.09 o                         
   6  -2   3         11.64         14.13         0.92 o                         
   7  -2   3        215.93        237.79         4.07 o                         
   8  -2   3        151.87        153.81         3.16 o                         
   9  -2   3          3.91          3.39         0.90 o                         
  10  -2   3        104.44         98.22         3.84 o                         
 -11  -1   3         11.04         10.99         2.38 o                         
 -10  -1   3         22.80         21.04         3.12 o                         
  -9  -1   3         14.31         17.47         1.90 o                         
  -8  -1   3          7.97         11.21         1.48 o                         
  -7  -1   3         19.07         25.30         1.86 o                         
  -6  -1   3         65.63         76.55         2.53 o                         
  -5  -1   3         17.05         24.16         1.55 o                         
  -4  -1   3        145.75        139.65         3.34 o                         
  -3  -1   3         75.65        105.91         3.06 o                         
  -2  -1   3       3113.66       3184.12       107.87 o                         
  -1  -1   3          9.69          5.79         1.16 o                         
   2  -1   3       1020.06        975.40        18.89 o                         
   3  -1   3        553.82        581.84         9.21 o                         
   4  -1   3        305.63        300.46         4.74 o                         
   5  -1   3        121.26        118.66         2.34 o                         
   6  -1   3          6.97          5.16         0.64 o                         
   7  -1   3         59.18         61.31         1.79 o                         
   8  -1   3          5.02          6.29         0.93 o                         
   9  -1   3         38.95         49.23         1.69 o                         
  10  -1   3         21.53         22.43         1.82 o                         
  11  -1   3          0.86          0.00         1.22 o                         
 -11   0   3         12.74         11.72         1.79 o                         
 -10   0   3         12.16         11.56         1.72 o                         
  -9   0   3         25.39         41.09         2.64 o                         
  -8   0   3          0.80          0.00         1.09 o                         
  -7   0   3          1.93          0.00         0.79 o                         
  -6   0   3          1.11          2.42         0.66 o                         
  -5   0   3        242.04        218.74         4.21 o                         
  -4   0   3         46.72         30.74         1.36 o                         
  -3   0   3         88.33        104.42         2.98 o                         
  -2   0   3          0.42          0.58         0.55 o                         
  -1   0   3       2147.45       2276.58        53.04 o                         
   0   0   3        430.46          0.58         0.87 o                         
   1   0   3       6082.85       5836.97       189.98 o                         
   2   0   3        263.80        232.36         6.13 o                         
   3   0   3         53.24         53.16         1.69 o                         
   4   0   3        491.74        516.21         8.28 o                         
   5   0   3        509.15        504.04         8.28 o                         
   6   0   3          0.24          0.20         0.45 o                         
   7   0   3         96.76        100.47         2.33 o                         
   8   0   3          2.27          2.52         0.92 o                         
   9   0   3          3.35          1.44         0.72 o                         
  10   0   3          0.68          0.90         0.69 o                         
  11   0   3          0.01          0.45         1.20 o                         
 -11   1   3          0.88          1.82         1.34 o                         
 -10   1   3          0.00          0.00         1.03 o                         
  -9   1   3         32.67         34.01         2.26 o                         
  -8   1   3        115.44        119.80         3.13 o                         
  -7   1   3         19.84         24.65         1.34 o                         
  -6   1   3         64.14         69.33         1.81 o                         
  -5   1   3          0.75          0.62         0.45 o                         
  -4   1   3        633.11        662.36         9.00 o                         
  -3   1   3        353.20        363.39         6.93 o                         
  -2   1   3       1194.20       1310.48        55.22 o                         
  -1   1   3        206.69        222.36        15.35 o                         
   1   1   3       1749.04       1903.57        62.84 o                         
   2   1   3        122.94        139.88         6.37 o                         
   3   1   3        261.13        358.69         7.96 o                         
   4   1   3        538.49        530.59         7.83 o                         
   5   1   3         32.73         38.21         1.23 o                         
   6   1   3         96.83        101.02         2.21 o                         
   7   1   3          5.41          4.99         0.72 o                         
   8   1   3         26.09         24.39         1.36 o                         
   9   1   3         25.10         24.78         1.38 o                         
  10   1   3          0.40          0.00         1.05 o                         
  11   1   3         12.29         14.58         1.60 o                         
 -10   2   3          0.03          0.19         0.99 o                         
  -9   2   3          2.09          4.15         1.04 o                         
  -8   2   3         55.34         54.05         1.87 o                         
  -7   2   3         16.68         16.10         1.17 o                         
  -6   2   3        694.89        818.90        11.38 o                         
  -5   2   3        125.07        133.80         2.63 o                         
  -4   2   3          3.41          1.67         0.49 o                         
  -3   2   3        332.14        352.21         5.99 o                         
  -2   2   3       1420.65       1460.61        34.28 o                         
  -1   2   3       1648.13       1761.47        41.06 o                         
   0   2   3       8711.95       1310.10        31.73 o                         
   1   2   3          0.76          0.29         0.87 o                         
   2   2   3        412.55        448.38        17.38 o                         
   3   2   3         37.48         39.60         2.35 o                         
   4   2   3         67.04         86.77         2.12 o                         
   5   2   3        643.57        705.60        10.33 o                         
   6   2   3       1628.36       1582.50        19.07 o                         
   7   2   3          0.05          0.00         0.40 o                         
   8   2   3         34.42         32.44         1.28 o                         
   9   2   3         59.44         57.88         2.13 o                         
  10   2   3          1.79          1.14         0.97 o                         
  11   2   3         29.90         28.09         1.82 o                         
 -10   3   3          1.87          0.34         1.06 o                         
  -9   3   3          2.37          2.61         0.87 o                         
  -8   3   3         11.86         13.60         1.22 o                         
  -7   3   3        131.16        148.21         3.17 o                         
  -6   3   3         57.11         56.97         1.69 o                         
  -5   3   3        370.57        380.26         6.26 o                         
  -4   3   3        594.86        734.52        13.65 o                         
  -3   3   3       1266.47       1274.30        19.65 o                         
  -2   3   3        265.51        261.08        13.69 o                         
  -1   3   3       2802.80        689.55        26.93 o                         
   0   3   3        574.61        185.93         9.27 o                         
   1   3   3        212.80        141.62         7.53 o                         
   3   3   3       1228.47       1211.66        29.28 o                         
   4   3   3        275.00        302.40         5.57 o                         
   5   3   3          9.23         11.01         0.61 o                         
   6   3   3         27.85         27.86         0.93 o                         
   7   3   3         14.46         17.68         0.89 o                         
   8   3   3         96.83         98.64         2.70 o                         
   9   3   3         73.55         76.28         2.48 o                         
  10   3   3         49.75         36.94         2.17 o                         
  11   3   3          8.85          8.17         1.38 o                         
 -10   4   3          0.25          0.00         0.92 o                         
  -9   4   3          4.28          4.13         1.02 o                         
  -8   4   3          1.05          1.67         0.78 o                         
  -7   4   3         32.84         33.22         1.62 o                         
  -6   4   3        117.89        107.21         2.73 o                         
  -5   4   3        899.73        967.48        14.34 o                         
  -4   4   3        527.85        582.92         9.40 o                         
  -3   4   3          0.05          1.19         0.49 o                         
  -2   4   3       1746.67        618.59        26.06 o                         
   0   4   3       1092.85       1114.51        23.37 o                         
   1   4   3        126.40        133.44         4.29 o                         
   3   4   3        192.75        195.78         7.10 o                         
   4   4   3        707.89        710.03        12.92 o                         
   5   4   3          3.27          6.02         0.70 o                         
   6   4   3        346.80        335.25         5.70 o                         
   7   4   3         38.31         36.56         2.04 o                         
   8   4   3        247.13        224.09         5.23 o                         
   9   4   3         53.76         52.89         2.23 o                         
  10   4   3          0.39          0.29         1.00 o                         
  11   4   3         22.22         21.85         1.88 o                         
  -9   5   3         14.56         14.35         1.64 o                         
  -8   5   3          8.56          6.69         1.17 o                         
  -7   5   3         19.19         26.56         1.92 o                         
  -6   5   3         97.23        111.59         2.90 o                         
  -5   5   3        365.07        349.88        18.34 o                         
  -4   5   3         47.69         46.07         3.39 o                         
  -3   5   3        556.67        113.24         6.95 o                         
  -1   5   3         72.11         63.39         3.90 o                         
   0   5   3        192.55        236.67         4.80 o                         
   1   5   3          1.01          1.13         1.03 o                         
   2   5   3        200.99        201.58         4.77 o                         
   3   5   3         77.11         69.01         1.94 o                         
   4   5   3       1082.08       1131.71        19.39 o                         
   5   5   3          6.66          5.78         0.74 o                         
   6   5   3        232.02        200.96         3.99 o                         
   7   5   3         11.31         10.90         1.33 o                         
   8   5   3        192.43        196.98         4.81 o                         
   9   5   3         78.91         73.15         2.90 o                         
  10   5   3         84.92         75.77         3.10 o                         
  11   5   3         53.48         50.75         2.99 o                         
  -9   6   3         19.71         16.89         1.68 o                         
  -8   6   3         10.60         11.17         1.81 o                         
  -7   6   3         16.76         14.57         2.09 o                         
  -6   6   3         61.37         62.35         2.90 o                         
  -5   6   3         30.99          7.03         3.48 o                         
  -4   6   3        281.86        304.27         8.96 o                         
  -2   6   3        372.82        139.30         6.95 o                         
  -1   6   3        253.98        242.77         4.99 o                         
   0   6   3         25.88         18.09         1.14 o                         
   1   6   3        773.91        749.86        11.67 o                         
   2   6   3          0.25          1.82         0.58 o                         
   3   6   3          0.76          3.36         0.65 o                         
   4   6   3         80.30         63.51         2.23 o                         
   5   6   3        241.29        259.55         5.05 o                         
   6   6   3          0.19          0.00         0.79 o                         
   7   6   3         15.56         14.82         1.44 o                         
   8   6   3         40.11         35.61         2.30 o                         
   9   6   3         12.78         11.96         1.58 o                         
  10   6   3         26.61         23.65         2.19 o                         
  11   6   3          0.50          0.00         1.09 o                         
  -8   7   3          1.53          0.00         1.04 o                         
  -7   7   3          5.68          4.92         1.22 o                         
  -6   7   3         73.18         77.73         5.85 o                         
  -5   7   3        161.76        163.69         6.14 o                         
  -4   7   3          1.00          0.08         0.82 o                         
  -2   7   3        113.30        108.52         2.89 o                         
  -1   7   3          6.92         13.49         0.89 o                         
   0   7   3         28.82         33.00         1.17 o                         
   1   7   3        148.07        145.84         3.23 o                         
   2   7   3         86.17         75.63         1.86 o                         
   3   7   3         29.90         34.37         1.46 o                         
   4   7   3          3.34          0.90         0.57 o                         
   5   7   3         33.07         31.74         2.05 o                         
   6   7   3         18.28         24.28         1.91 o                         
   7   7   3          0.46          2.41         1.10 o                         
   8   7   3          6.44          5.10         1.29 o                         
   9   7   3          1.17          0.93         1.15 o                         
  10   7   3         33.11         33.13         2.53 o                         
  -8   8   3          0.79          0.00         1.10 o                         
  -7   8   3          6.56          4.57         1.24 o                         
  -6   8   3          9.32         10.09         1.57 o                         
  -5   8   3        116.40        120.65         4.47 o                         
  -4   8   3        625.40        669.60        14.48 o                         
  -3   8   3        678.91        708.68        15.10 o                         
  -2   8   3         22.27         26.31         1.53 o                         
  -1   8   3        502.55        519.78         8.16 o                         
   0   8   3          3.75          6.70         0.76 o                         
   1   8   3        178.79        167.74         3.44 o                         
   2   8   3         29.69         32.18         1.28 o                         
   3   8   3        278.73        295.46         7.17 o                         
   4   8   3         16.99         17.20         1.21 o                         
   5   8   3         81.23         91.50         3.40 o                         
   6   8   3          6.70          7.99         1.96 o                         
   7   8   3         13.84         15.03         1.75 o                         
   8   8   3         18.62         17.30         1.94 o                         
   9   8   3          0.82          0.25         1.13 o                         
  10   8   3          3.37          2.22         1.42 o                         
  -7   9   3          4.73          3.95         1.25 o                         
  -6   9   3         48.12         49.61         2.65 o                         
  -5   9   3         54.25         51.67         2.55 o                         
  -4   9   3         81.08         79.26         3.23 o                         
  -3   9   3         56.82         54.40         2.72 o                         
  -2   9   3        408.22        465.78         9.65 o                         
  -1   9   3         25.85         36.11         2.24 o                         
   0   9   3        734.13        807.59        12.96 o                         
   1   9   3          0.43          0.18         0.63 o                         
   2   9   3         37.53         33.91         1.96 o                         
   3   9   3        181.47        193.89         4.57 o                         
   4   9   3         27.58         29.80         3.80 o                         
   5   9   3         11.34          9.05         2.09 o                         
   6   9   3        102.23         94.67         3.77 o                         
   7   9   3         11.69         13.63         2.76 o                         
   8   9   3          1.87          0.21         1.13 o                         
   9   9   3          3.95          3.64         1.46 o                         
  -6  10   3          0.06          0.00         0.97 o                         
  -5  10   3          1.02          0.00         0.81 o                         
  -4  10   3          7.82          8.41         1.33 o                         
  -3  10   3         78.42         83.64         3.18 o                         
  -2  10   3          3.26          0.75         1.52 o                         
  -1  10   3          1.26          0.97         0.70 o                         
   0  10   3        116.77        140.65         3.67 o                         
   1  10   3        241.36        247.08         5.49 o                         
   2  10   3        253.82        291.14         7.63 o                         
   3  10   3        250.21        238.46         6.23 o                         
   4  10   3         74.98         87.04         4.54 o                         
   5  10   3          6.10          6.39         1.41 o                         
   6  10   3         38.21         46.42         2.77 o                         
   7  10   3          7.30          6.81         1.52 o                         
   8  10   3          4.33          1.12         1.27 o                         
   9  10   3          0.00          0.60         1.41 o                         
  -5  11   3          2.01          1.14         1.14 o                         
  -4  11   3         23.93         24.44         2.34 o                         
  -3  11   3          1.34          0.67         0.97 o                         
  -2  11   3         25.96         30.97         2.28 o                         
  -1  11   3         27.45         34.23         2.03 o                         
   0  11   3         25.25         29.04         1.88 o                         
   1  11   3          4.42          4.23         1.22 o                         
   2  11   3        146.51        159.40         8.64 o                         
   3  11   3         87.72         84.03         3.56 o                         
   4  11   3          0.90          0.36         1.08 o                         
   5  11   3         58.09         62.82         3.75 o                         
   6  11   3         14.01         16.84         2.22 o                         
   7  11   3         37.95         38.80         2.96 o                         
   8  11   3          0.09          0.12         1.24 o                         
  -4  12   3         17.55         18.49         2.09 o                         
  -3  12   3          0.66          0.00         1.22 o                         
  -2  12   3          8.31         11.03         1.70 o                         
  -1  12   3         26.17         28.60         2.33 o                         
   0  12   3          4.89          4.43         1.55 o                         
   1  12   3          0.21          0.00         0.83 o                         
   2  12   3         18.59         22.58         2.39 o                         
   3  12   3          0.82          0.13         1.28 o                         
   4  12   3          0.77          0.00         1.41 o                         
   5  12   3         18.52         19.91         2.27 o                         
   6  12   3          7.13          7.71         1.64 o                         
   7  12   3          8.70          8.56         1.74 o                         
  -2  13   3          5.60          7.09         1.60 o                         
  -1  13   3         20.42         19.58         3.76 o                         
   0  13   3          7.06          6.41         1.52 o                         
   1  13   3         25.28         18.29         2.09 o                         
   2  13   3         16.97         23.37         4.28 o                         
   3  13   3          0.15          0.00         1.35 o                         
   4  13   3          3.47          3.74         1.53 o                         
   5  13   3         11.44          8.64         3.15 o                         
  -3 -12   4         19.13         19.39         2.11 o                         
  -2 -12   4          6.94          7.67         1.66 o                         
  -1 -12   4        156.66        158.03         5.36 o                         
   0 -12   4          0.89          0.85         1.35 o                         
  -5 -11   4          3.80          2.62         1.15 o                         
  -4 -11   4         23.94         23.94         2.27 o                         
  -3 -11   4          9.80         10.58         1.69 o                         
  -2 -11   4          0.50          1.36         1.05 o                         
  -1 -11   4          4.05          2.56         1.15 o                         
   0 -11   4         25.16         20.77         2.09 o                         
   1 -11   4          5.15          6.51         1.16 o                         
   2 -11   4         28.97         26.39         1.84 o                         
   3 -11   4         15.49         12.88         1.44 o                         
  -7 -10   4          1.02          1.22         1.08 o                         
  -6 -10   4          1.55          0.70         1.94 o                         
  -5 -10   4          5.29          5.18         1.32 o                         
  -4 -10   4          0.20          0.00         0.84 o                         
  -3 -10   4         75.24         72.73         3.12 o                         
  -2 -10   4          4.29          2.76         1.61 o                         
  -1 -10   4         87.21         84.36         3.42 o                         
   0 -10   4         18.08         18.91         1.43 o                         
   1 -10   4         14.92         10.62         1.24 o                         
   2 -10   4          0.07          1.17         0.82 o                         
   3 -10   4         95.01         85.85         3.17 o                         
   4 -10   4         15.15         17.97         1.96 o                         
  -8  -9   4          7.34          6.71         1.31 o                         
  -7  -9   4          9.89          9.48         1.32 o                         
  -6  -9   4         37.05         39.88         2.02 o                         
  -5  -9   4          0.03          0.11         0.95 o                         
  -4  -9   4        126.03        129.11         4.34 o                         
  -3  -9   4        225.81        228.73         8.54 o                         
  -2  -9   4          7.02          9.74         1.39 o                         
  -1  -9   4         18.77         17.99         1.78 o                         
   0  -9   4         19.28         25.34         1.56 o                         
   1  -9   4        174.94        177.41         4.54 o                         
   2  -9   4         91.96        102.06         3.29 o                         
   3  -9   4          0.39          0.00         0.82 o                         
   4  -9   4          8.33         10.45         1.43 o                         
   5  -9   4          0.80          1.55         1.08 o                         
   6  -9   4          1.81          1.95         1.21 o                         
  -8  -8   4         71.29         70.85         2.61 o                         
  -7  -8   4          0.57          0.51         0.95 o                         
  -6  -8   4         54.33         56.70         2.19 o                         
  -5  -8   4         49.43         48.64         2.07 o                         
  -4  -8   4         41.98         41.15         1.96 o                         
  -3  -8   4         39.07         44.68         2.28 o                         
  -2  -8   4        109.75        114.84         3.73 o                         
  -1  -8   4         75.74         86.63         2.63 o                         
   0  -8   4          0.61          0.00         0.68 o                         
   1  -8   4          3.27          4.20         1.11 o                         
   2  -8   4         12.70         13.46         1.52 o                         
   3  -8   4         28.18         30.51         2.23 o                         
   4  -8   4         42.54         44.88         2.50 o                         
   5  -8   4          0.03          0.00         0.96 o                         
   6  -8   4         39.13         36.37         2.37 o                         
   7  -8   4         23.22         23.56         2.14 o                         
  -9  -7   4          9.39          9.50         1.36 o                         
  -8  -7   4         25.18         21.92         1.79 o                         
  -7  -7   4          0.03          0.00         0.89 o                         
  -6  -7   4         48.79         53.59         2.33 o                         
  -5  -7   4        101.78        107.76         2.76 o                         
  -4  -7   4        124.59        132.71         3.01 o                         
  -3  -7   4         69.06         81.02         2.14 o                         
  -2  -7   4        145.32        153.17         3.69 o                         
  -1  -7   4         19.02         17.48         1.29 o                         
   0  -7   4         81.91         81.80         2.83 o                         
   1  -7   4        281.88        264.10         6.57 o                         
   2  -7   4         30.44         29.84         2.06 o                         
   3  -7   4         28.47         26.39         2.06 o                         
   4  -7   4          1.71          2.27         0.98 o                         
   5  -7   4         17.49         22.82         3.15 o                         
   6  -7   4         43.43         45.18         2.77 o                         
   7  -7   4          1.67          2.35         1.32 o                         
   8  -7   4         33.43         31.38         3.30 o                         
 -10  -6   4          2.73          1.37         1.29 o                         
  -9  -6   4         26.98         23.73         2.25 o                         
  -8  -6   4         14.84         18.52         1.65 o                         
  -7  -6   4          0.09          0.00         0.76 o                         
  -6  -6   4         13.76         13.18         1.28 o                         
  -5  -6   4         42.83         39.68         1.67 o                         
  -4  -6   4         54.23         51.57         1.82 o                         
  -3  -6   4        259.50        260.77         5.10 o                         
  -2  -6   4        263.36        264.02         4.08 o                         
  -1  -6   4         18.00         22.31         1.34 o                         
   0  -6   4          0.00          0.10         0.67 o                         
   1  -6   4         35.12         36.01         1.82 o                         
   2  -6   4        100.86         94.03         3.17 o                         
   3  -6   4          7.43          8.49         1.07 o                         
   4  -6   4        112.89        115.38         3.67 o                         
   5  -6   4         23.54         27.41         2.04 o                         
   6  -6   4         14.85         12.46         1.98 o                         
   7  -6   4          1.50          1.42         1.18 o                         
   8  -6   4         11.27         11.04         2.32 o                         
 -10  -5   4          1.87          0.57         1.25 o                         
  -9  -5   4         23.98         21.02         2.16 o                         
  -8  -5   4         11.54         12.41         1.36 o                         
  -7  -5   4        137.87        131.41         3.41 o                         
  -6  -5   4          0.71          1.20         0.79 o                         
  -5  -5   4          4.10          4.02         0.78 o                         
  -4  -5   4          0.71          0.00         0.57 o                         
  -3  -5   4        178.17        195.74         3.90 o                         
  -2  -5   4        169.03        168.53         3.34 o                         
  -1  -5   4        825.71        824.88        14.26 o                         
   0  -5   4        203.86        200.91         5.99 o                         
   1  -5   4         41.67         49.85         2.01 o                         
   2  -5   4         26.64         25.57         1.72 o                         
   3  -5   4          0.00          0.15         0.61 o                         
   4  -5   4         40.37         47.30         2.04 o                         
   5  -5   4         20.40         23.04         2.50 o                         
   6  -5   4         44.39         50.31         2.42 o                         
   7  -5   4         18.49         16.89         1.82 o                         
   8  -5   4          0.36          0.00         1.05 o                         
   9  -5   4         14.74         17.70         2.55 o                         
 -10  -4   4          0.00          0.00         1.08 o                         
  -9  -4   4         18.36         14.31         1.56 o                         
  -8  -4   4         19.33         24.70         1.82 o                         
  -7  -4   4         66.44         69.78         2.10 o                         
  -6  -4   4          7.61         10.78         1.10 o                         
  -5  -4   4        185.89        184.04         3.95 o                         
  -4  -4   4          0.51          1.78         0.63 o                         
  -3  -4   4         19.70         19.88         1.26 o                         
  -2  -4   4         86.88         79.13         2.16 o                         
  -1  -4   4         54.20         80.88         2.13 o                         
   0  -4   4        757.31        872.85        22.45 o                         
   1  -4   4         52.54         50.78         3.64 o                         
   2  -4   4        410.33        386.34         8.36 o                         
   3  -4   4        329.76        335.65         9.15 o                         
   4  -4   4         46.70         45.63         1.92 o                         
   5  -4   4         47.58         52.57         2.21 o                         
   6  -4   4          0.40          0.65         0.72 o                         
   7  -4   4         59.30         53.77         2.16 o                         
   8  -4   4         44.72         45.77         2.14 o                         
   9  -4   4          1.02          0.00         1.02 o                         
 -10  -3   4          0.65          0.00         0.97 o                         
  -9  -3   4         15.09         16.88         1.71 o                         
  -8  -3   4          5.64          4.64         1.10 o                         
  -7  -3   4        119.63        113.83         2.76 o                         
  -6  -3   4         76.36         68.58         1.89 o                         
  -5  -3   4        103.75        101.24         2.43 o                         
  -4  -3   4          1.93          3.02         0.59 o                         
  -3  -3   4         18.48         27.66         1.13 o                         
  -2  -3   4         41.92         41.41         1.52 o                         
  -1  -3   4       3242.88       2999.36       268.61 o                         
   0  -3   4        174.91        214.33         5.94 o                         
   1  -3   4       1193.89       1421.24        33.79 o                         
   2  -3   4        130.83        118.06         3.10 o                         
   3  -3   4         19.49         26.78         1.14 o                         
   4  -3   4          7.97         11.12         0.82 o                         
   5  -3   4        131.89        135.07         2.94 o                         
   6  -3   4         86.81         85.63         4.09 o                         
   7  -3   4          2.40          0.76         0.79 o                         
   8  -3   4          0.01          0.72         0.79 o                         
   9  -3   4          0.01          0.60         1.64 o                         
  10  -3   4         14.95         23.23         2.76 o                         
 -10  -2   4          0.95          1.65         1.09 o                         
  -9  -2   4          0.06          0.00         0.93 o                         
  -8  -2   4          5.79          2.82         1.00 o                         
  -7  -2   4         15.30         18.83         1.49 o                         
  -6  -2   4        285.33        306.03         5.28 o                         
  -5  -2   4        342.33        372.14         6.01 o                         
  -4  -2   4       2786.73       2937.90        43.62 o                         
  -3  -2   4        926.45        969.42        14.99 o                         
  -2  -2   4         37.95         37.92         1.72 o                         
  -1  -2   4          0.03          1.19         1.59 o                         
   0  -2   4       2027.06       2059.96        68.06 o                         
   1  -2   4       4833.42       4891.96       140.17 o                         
   2  -2   4        108.94        116.84         2.68 o                         
   3  -2   4       1025.76       1022.82        17.41 o                         
   4  -2   4        249.22        297.52         5.25 o                         
   5  -2   4        185.02        203.06         3.60 o                         
   6  -2   4         11.34         11.53         0.97 o                         
   7  -2   4        133.18        138.17         2.99 o                         
   8  -2   4          0.41          0.03         0.92 o                         
   9  -2   4          5.05          3.98         1.21 o                         
  10  -2   4         16.08         13.16         1.74 o                         
 -10  -1   4         90.80         97.59         3.45 o                         
  -9  -1   4          1.02          1.26         1.17 o                         
  -8  -1   4         27.12         33.80         2.34 o                         
  -7  -1   4         46.29         42.04         2.08 o                         
  -6  -1   4         37.93         47.57         2.09 o                         
  -5  -1   4        192.18        215.59         4.89 o                         
  -4  -1   4        662.04        741.91        13.31 o                         
  -3  -1   4          2.75          1.60         0.61 o                         
  -2  -1   4       3482.85       3597.42       146.97 o                         
  -1  -1   4        947.65       1191.43        34.46 o                         
   1  -1   4         84.94         60.98         2.25 o                         
   2  -1   4        579.29        582.18        10.13 o                         
   3  -1   4         39.05         43.68         1.29 o                         
   4  -1   4        217.57        183.61         3.22 o                         
   5  -1   4         18.93         19.14         0.98 o                         
   6  -1   4         13.23         18.96         1.02 o                         
   7  -1   4         87.30         92.57         2.17 o                         
   8  -1   4         52.21         56.39         1.86 o                         
   9  -1   4          1.46          0.00         0.88 o                         
  10  -1   4         48.13         45.08         2.64 o                         
 -10   0   4         25.09         21.23         2.12 o                         
  -9   0   4          1.81          0.43         1.10 o                         
  -8   0   4         53.70         62.99         4.43 o                         
  -7   0   4         28.99         31.05         3.22 o                         
  -6   0   4         63.89         75.13         2.21 o                         
  -5   0   4        485.38        481.96         8.15 o                         
  -4   0   4        499.21        561.56        10.34 o                         
  -3   0   4        304.73        307.20         6.80 o                         
  -2   0   4        113.51        144.53         7.24 o                         
  -1   0   4        726.38        868.17        21.09 o                         
   1   0   4        472.34        219.52         8.98 o                         
   2   0   4       1201.74       1459.20        28.03 o                         
   3   0   4         35.28         54.63         1.62 o                         
   4   0   4         90.74         78.09         1.78 o                         
   5   0   4         83.91        118.19         2.44 o                         
   6   0   4          9.53          8.25         0.97 o                         
   7   0   4         71.26         61.83         1.71 o                         
   8   0   4         30.66         37.25         1.51 o                         
   9   0   4          1.28          1.97         0.82 o                         
  10   0   4         26.42         30.25         2.17 o                         
  11   0   4          1.42          1.74         2.03 o                         
 -10   1   4         26.10         22.87         2.15 o                         
  -9   1   4         21.58         19.26         1.87 o                         
  -8   1   4          1.64          3.21         1.09 o                         
  -7   1   4          0.65          0.65         0.80 o                         
  -6   1   4         10.05         14.89         1.12 o                         
  -5   1   4         22.45         20.73         1.20 o                         
  -4   1   4         53.51         35.72         1.51 o                         
  -3   1   4        525.49        567.45        10.87 o                         
  -2   1   4       1250.01       1198.71        33.87 o                         
  -1   1   4        534.38        594.04        39.82 o                         
   0   1   4         17.39         13.03         2.03 o                         
   1   1   4         49.61         78.48         4.34 o                         
   2   1   4        440.70        531.83        13.31 o                         
   3   1   4        641.82        572.38        10.02 o                         
   4   1   4       2188.09       2186.87        32.55 o                         
   5   1   4        407.66        408.41         6.42 o                         
   6   1   4        132.31        127.32         2.46 o                         
   7   1   4         39.46         41.79         1.42 o                         
   8   1   4         96.22         90.46         2.24 o                         
   9   1   4          5.04          4.44         1.00 o                         
  10   1   4          0.11          0.00         1.16 o                         
  11   1   4          3.12          3.07         1.34 o                         
 -10   2   4         26.30         25.24         2.18 o                         
  -9   2   4          7.31          7.37         1.58 o                         
  -8   2   4          8.52          8.62         1.04 o                         
  -7   2   4         63.88         61.45         1.89 o                         
  -6   2   4         51.45         52.45         1.62 o                         
  -5   2   4        165.24        182.46         3.89 o                         
  -4   2   4         52.16         57.83         1.71 o                         
  -3   2   4       1067.28       1180.18        23.68 o                         
  -2   2   4        800.99        906.81        18.34 o                         
  -1   2   4        187.94        175.82         7.40 o                         
   1   2   4         80.80         72.08         2.81 o                         
   2   2   4        944.78        993.40        47.86 o                         
   3   2   4        190.90        209.24         4.41 o                         
   4   2   4         60.36         73.49         2.19 o                         
   5   2   4         74.88         87.59         1.98 o                         
   6   2   4         28.61         26.76         1.00 o                         
   7   2   4         13.76         19.01         1.01 o                         
   8   2   4         49.44         48.79         1.66 o                         
   9   2   4          4.55          3.59         0.90 o                         
  10   2   4         34.32         36.56         2.89 o                         
  11   2   4          2.07          0.23         1.26 o                         
 -10   3   4         10.81         12.33         1.58 o                         
  -9   3   4          8.18         12.94         1.43 o                         
  -8   3   4          4.90          4.67         0.93 o                         
  -7   3   4          1.66          0.63         0.76 o                         
  -6   3   4          5.44          5.65         0.81 o                         
  -5   3   4         87.51         80.61         2.12 o                         
  -4   3   4        108.60        128.88         3.02 o                         
  -3   3   4       1872.56       2124.69        31.99 o                         
  -2   3   4        644.00        753.30        22.12 o                         
  -1   3   4        391.33        115.84         7.53 o                         
   0   3   4       1060.34        494.64        18.53 o                         
   1   3   4        142.69        149.44         4.23 o                         
   2   3   4        114.30        131.05         6.86 o                         
   3   3   4        503.19        496.54        10.41 o                         
   4   3   4       1044.32       1092.13        21.78 o                         
   5   3   4         32.41         40.96         1.88 o                         
   6   3   4         71.95         70.94         1.74 o                         
   7   3   4         49.25         53.33         1.58 o                         
   8   3   4        411.11        381.10         6.08 o                         
   9   3   4         12.37         14.72         1.37 o                         
  10   3   4          0.40          0.69         1.19 o                         
  11   3   4          0.42          0.00         1.37 o                         
 -10   4   4          0.12          0.00         1.14 o                         
  -9   4   4          0.26          0.83         0.87 o                         
  -8   4   4         62.95         62.93         2.13 o                         
  -7   4   4         85.07         91.49         2.44 o                         
  -6   4   4        102.15        101.97         2.49 o                         
  -5   4   4         51.13         59.87         1.96 o                         
  -4   4   4         58.36         72.53         1.96 o                         
  -3   4   4         34.21         22.55         1.39 o                         
  -2   4   4       3488.19       1576.03        58.21 o                         
  -1   4   4         14.98         10.25         2.42 o                         
   0   4   4        166.58        113.62         2.63 o                         
   1   4   4          3.58          3.20         0.87 o                         
   2   4   4        400.01        384.26         9.31 o                         
   3   4   4        133.30        162.46         4.98 o                         
   4   4   4          2.54          5.23         0.88 o                         
   5   4   4          0.36          0.05         0.49 o                         
   6   4   4         34.28         30.77         1.42 o                         
   7   4   4          0.13          0.59         0.69 o                         
   8   4   4         47.10         47.15         2.24 o                         
   9   4   4         39.15         34.76         2.25 o                         
  10   4   4         55.76         44.45         4.14 o                         
  11   4   4          2.72          4.52         1.66 o                         
  -9   5   4         13.90         13.72         1.64 o                         
  -8   5   4         67.05         69.39         2.42 o                         
  -7   5   4         10.09          7.59         1.06 o                         
  -6   5   4        106.69         99.16         4.84 o                         
  -5   5   4        134.34        126.95         6.25 o                         
  -4   5   4        275.23        276.00         6.58 o                         
  -3   5   4          1.59          5.59         1.51 o                         
  -1   5   4        489.63        233.13        10.43 o                         
   0   5   4       2763.66       3433.22        56.33 o                         
   1   5   4         61.15         63.74         5.13 o                         
   2   5   4        226.89        260.19         5.99 o                         
   3   5   4        409.97        413.20        12.67 o                         
   4   5   4         26.18         22.25         1.16 o                         
   5   5   4         94.93         79.31         2.36 o                         
   6   5   4          7.02          6.96         0.94 o                         
   7   5   4         92.13         91.46         3.10 o                         
   8   5   4          9.31         12.22         1.52 o                         
   9   5   4          8.01          7.52         1.36 o                         
  10   5   4          3.12          3.54         1.26 o                         
  11   5   4          9.60          5.81         1.87 o                         
  -9   6   4          9.07         11.57         1.53 o                         
  -8   6   4          5.86          5.73         1.18 o                         
  -7   6   4          0.97          0.00         0.87 o                         
  -6   6   4        317.34        321.17         8.03 o                         
  -5   6   4         57.13         62.46         3.50 o                         
  -4   6   4         42.88         35.26         1.78 o                         
  -3   6   4          7.14         10.61         2.76 o                         
  -1   6   4         22.04         14.18         2.08 o                         
   0   6   4        735.09        829.86        13.23 o                         
   1   6   4          5.48          4.06         0.60 o                         
   2   6   4         72.58         96.40         2.50 o                         
   3   6   4         65.11         86.38         2.38 o                         
   4   6   4         30.65         35.43         1.46 o                         
   5   6   4        103.10        102.47         2.77 o                         
   6   6   4         16.06         18.83         1.53 o                         
   7   6   4        242.68        245.71         6.04 o                         
   8   6   4         51.47         45.84         2.53 o                         
   9   6   4         10.20         11.67         1.74 o                         
  10   6   4         30.25         24.96         2.16 o                         
  11   6   4          5.95          5.46         1.78 o                         
  -8   7   4          2.96          1.10         0.99 o                         
  -7   7   4          1.45          1.29         1.04 o                         
  -6   7   4          0.06          0.00         0.87 o                         
  -4   7   4        312.18        321.43         7.86 o                         
  -3   7   4          2.02          0.55         0.67 o                         
  -2   7   4          1.00          1.27         0.89 o                         
  -1   7   4         21.29         20.92         1.06 o                         
   0   7   4        118.35        141.56         4.13 o                         
   1   7   4        685.91        743.35        11.75 o                         
   2   7   4        510.17        511.72         8.36 o                         
   3   7   4        379.28        404.15         9.07 o                         
   4   7   4        158.35        184.94         4.98 o                         
   5   7   4         18.95         24.70         1.48 o                         
   6   7   4         44.16         40.42         2.32 o                         
   7   7   4         40.06         41.05         2.89 o                         
   8   7   4          0.15          0.03         1.05 o                         
   9   7   4          6.74          5.46         1.42 o                         
  10   7   4         13.98         12.15         1.87 o                         
  -8   8   4          1.68          0.80         1.00 o                         
  -7   8   4          0.06          0.00         0.93 o                         
  -6   8   4          2.31          2.92         1.08 o                         
  -5   8   4         37.07         34.88         3.97 o                         
  -4   8   4          1.88          1.87         0.99 o                         
  -3   8   4         47.82         44.67         2.15 o                         
  -2   8   4         61.58         67.71         2.84 o                         
  -1   8   4          0.31          0.00         0.51 o                         
   0   8   4        786.18        840.90        12.48 o                         
   1   8   4         78.94         78.75         2.20 o                         
   2   8   4        197.39        216.72         4.89 o                         
   3   8   4        103.58        119.85         4.38 o                         
   4   8   4          2.88          2.60         0.75 o                         
   5   8   4         79.81         72.72         3.14 o                         
   6   8   4         23.49         28.73         4.93 o                         
   7   8   4          1.88          1.33         1.12 o                         
   8   8   4          3.28          4.05         1.42 o                         
   9   8   4          0.11          1.15         1.15 o                         
  10   8   4          1.82          4.21         1.57 o                         
  -7   9   4          2.13          1.27         1.19 o                         
  -6   9   4         19.32         16.35         1.89 o                         
  -5   9   4          0.02          0.15         0.87 o                         
  -4   9   4         78.91         73.79         2.62 o                         
  -3   9   4        357.56        141.04        13.03 o                         
  -2   9   4        184.84        188.93         7.23 o                         
  -1   9   4        281.46        300.21         5.85 o                         
   0   9   4        108.65        112.55         2.67 o                         
   1   9   4         87.97         94.45         2.58 o                         
   2   9   4       1269.12       1329.02        23.16 o                         
   3   9   4          4.83          3.32         0.97 o                         
   4   9   4        132.28        165.74         5.10 o                         
   5   9   4         16.72         11.64         1.99 o                         
   6   9   4          0.14          1.78         1.07 o                         
   7   9   4          0.08          0.79         1.17 o                         
   8   9   4          0.70          0.00         1.13 o                         
   9   9   4          0.38          1.17         1.31 o                         
  -6  10   4          3.09          1.72         1.08 o                         
  -5  10   4          0.80          1.19         1.03 o                         
  -4  10   4          8.08          5.01         1.16 o                         
  -3  10   4         88.34         86.84         5.39 o                         
  -2  10   4        181.83        187.33         5.05 o                         
  -1  10   4        173.25        188.18         5.86 o                         
   0  10   4        371.59        402.65         8.01 o                         
   1  10   4        208.84        241.76         5.59 o                         
   2  10   4        187.63        193.01         4.81 o                         
   3  10   4         18.15         20.47         1.66 o                         
   4  10   4         96.47        111.66         4.03 o                         
   5  10   4         96.17        103.00         4.34 o                         
   6  10   4          5.97          8.17         1.52 o                         
   7  10   4          3.80          3.51         1.41 o                         
   8  10   4         17.54         15.45         2.42 o                         
   9  10   4          3.65          2.67         1.58 o                         
  -5  11   4         14.45         11.96         1.91 o                         
  -4  11   4          9.26          7.49         2.02 o                         
  -3  11   4          7.46          5.57         1.24 o                         
  -2  11   4          3.18          0.87         0.95 o                         
  -1  11   4        102.06        102.60         3.66 o                         
   0  11   4         11.90         13.47         2.88 o                         
   1  11   4         15.10         19.54         1.89 o                         
   2  11   4        161.91        181.64         4.97 o                         
   3  11   4          3.55          4.97         1.76 o                         
   4  11   4        137.20        147.37         5.04 o                         
   5  11   4         56.54         65.57         3.29 o                         
   6  11   4         63.66         62.48         3.26 o                         
   7  11   4         18.93         24.09         2.46 o                         
   8  11   4          6.98          4.90         1.55 o                         
  -4  12   4          0.34          0.00         1.09 o                         
  -3  12   4          7.57          6.96         1.79 o                         
  -2  12   4          9.47         11.00         2.20 o                         
  -1  12   4         10.74          9.36         2.02 o                         
   0  12   4          7.05          5.61         1.67 o                         
   1  12   4          2.89          4.39         1.27 o                         
   2  12   4          0.61          0.00         0.90 o                         
   3  12   4          0.00          0.03         1.30 o                         
   4  12   4          7.18          5.01         1.44 o                         
   5  12   4          4.93          5.31         2.05 o                         
   6  12   4          4.78          1.54         1.25 o                         
   7  12   4          0.08          0.00         1.14 o                         
  -2  13   4          2.50          2.78         1.53 o                         
  -1  13   4         12.46          5.04         4.89 o                         
   0  13   4          6.25          5.63         1.94 o                         
   1  13   4         12.70         13.03         1.79 o                         
   2  13   4          4.22          4.83         1.80 o                         
   3  13   4          9.84          8.82         3.72 o                         
   4  13   4          0.61          1.72         1.50 o                         
   5  13   4          2.89          0.69         1.94 o                         
  -4 -11   5          3.14          2.85         1.32 o                         
  -3 -11   5          0.90          0.12         1.11 o                         
  -2 -11   5          5.43          4.10         1.38 o                         
  -1 -11   5         35.76         39.20         4.00 o                         
   0 -11   5         10.20          7.41         1.60 o                         
   1 -11   5         49.29         50.38         2.67 o                         
   2 -11   5         51.82         54.44         2.97 o                         
  -6 -10   5         36.36         40.13         2.81 o                         
  -5 -10   5          6.86          7.71         1.55 o                         
  -4 -10   5         32.16         30.06         2.39 o                         
  -3 -10   5         81.05         88.94         4.85 o                         
  -2 -10   5          0.03          0.00         0.88 o                         
  -1 -10   5         56.95         61.75         2.98 o                         
   0 -10   5          4.31          5.30         1.38 o                         
   1 -10   5         13.59         14.56         1.37 o                         
   2 -10   5         11.72         14.41         1.96 o                         
   3 -10   5         41.57         42.86         2.66 o                         
   4 -10   5          7.71          7.07         1.40 o                         
  -7  -9   5          6.29          5.67         1.30 o                         
  -6  -9   5         10.99          8.17         1.41 o                         
  -5  -9   5          6.16          6.55         1.44 o                         
  -4  -9   5          0.06          0.62         0.98 o                         
  -3  -9   5          1.76          2.22         0.98 o                         
  -2  -9   5         22.63         24.40         2.11 o                         
  -1  -9   5          0.92          1.75         1.11 o                         
   0  -9   5         69.31         56.40         2.29 o                         
   1  -9   5          0.88          1.36         1.09 o                         
   2  -9   5         65.84         56.47         2.88 o                         
   3  -9   5          7.22          5.61         1.39 o                         
   4  -9   5          0.10          0.00         1.05 o                         
   5  -9   5          4.11          5.75         1.39 o                         
  -8  -8   5          2.22          0.00         0.98 o                         
  -7  -8   5        139.09        142.64         3.75 o                         
  -6  -8   5          7.02          8.10         1.36 o                         
  -5  -8   5         12.41         13.81         1.43 o                         
  -4  -8   5        101.15         96.16         3.08 o                         
  -3  -8   5          1.76          1.35         1.05 o                         
  -2  -8   5         32.36         33.10         2.23 o                         
  -1  -8   5        233.42        234.18        11.10 o                         
   0  -8   5        106.07         96.57         4.49 o                         
   1  -8   5         12.45         14.63         1.60 o                         
   2  -8   5         31.27         27.04         2.77 o                         
   3  -8   5         86.89         95.33         3.56 o                         
   4  -8   5         31.44         26.37         2.23 o                         
   5  -8   5          6.26          4.99         1.35 o                         
   6  -8   5         25.70         24.57         3.91 o                         
  -9  -7   5          1.80          0.11         1.30 o                         
  -8  -7   5          0.09          0.00         1.00 o                         
  -7  -7   5        176.58        183.98         4.52 o                         
  -6  -7   5        131.29        146.13         3.81 o                         
  -5  -7   5         94.43        100.43         2.77 o                         
  -4  -7   5          0.08          0.74         0.84 o                         
  -3  -7   5        192.36        195.12         4.60 o                         
  -2  -7   5        212.14        210.09         5.57 o                         
  -1  -7   5         58.92         57.55         2.47 o                         
   0  -7   5        160.79        158.33         4.44 o                         
   1  -7   5        322.42        306.91         7.52 o                         
   2  -7   5         56.74         60.45         2.75 o                         
   3  -7   5          0.01          0.34         0.94 o                         
   4  -7   5          0.44          1.39         0.94 o                         
   5  -7   5         35.74         40.24         2.46 o                         
   6  -7   5         13.42         19.57         3.33 o                         
   7  -7   5         13.95         19.61         2.90 o                         
  -9  -6   5          5.15          3.26         1.42 o                         
  -8  -6   5         28.86         32.92         2.16 o                         
  -7  -6   5          9.06          9.65         1.29 o                         
  -6  -6   5          4.88          7.07         1.08 o                         
  -5  -6   5         14.03         11.06         1.20 o                         
  -4  -6   5        605.29        656.72        10.95 o                         
  -3  -6   5         95.64         85.75         2.63 o                         
  -2  -6   5        540.71        552.39        10.24 o                         
  -1  -6   5        275.10        273.67         6.40 o                         
   0  -6   5          9.01          9.39         1.19 o                         
   1  -6   5          2.70          0.81         1.17 o                         
   2  -6   5         46.09         48.03         2.23 o                         
   3  -6   5          0.00          0.00         1.14 o                         
   4  -6   5         61.22         59.11         2.50 o                         
   5  -6   5         11.96         15.28         1.66 o                         
   6  -6   5         10.67          8.39         1.88 o                         
   7  -6   5          0.04          0.00         1.23 o                         
   8  -6   5          4.49          2.17         1.84 o                         
  -9  -5   5         11.23         11.24         1.79 o                         
  -8  -5   5          1.01          0.32         1.10 o                         
  -7  -5   5          0.56          1.03         0.87 o                         
  -6  -5   5          0.01          0.61         0.72 o                         
  -5  -5   5         15.77         12.72         1.18 o                         
  -4  -5   5         67.86         66.19         2.04 o                         
  -3  -5   5         16.29         16.25         1.20 o                         
  -2  -5   5        130.33        137.83         2.65 o                         
  -1  -5   5        418.42        373.24         7.13 o                         
   0  -5   5          0.20          1.34         0.53 o                         
   1  -5   5        242.54        214.97         7.76 o                         
   2  -5   5          1.67          0.78         0.77 o                         
   3  -5   5         34.26         37.29         2.27 o                         
   4  -5   5         71.30         71.03         2.59 o                         
   5  -5   5          1.25          0.00         0.77 o                         
   6  -5   5         13.42         10.24         2.17 o                         
   7  -5   5          5.77          9.86         1.94 o                         
   8  -5   5          8.92         10.54         2.25 o                         
   9  -5   5         14.97         19.06         2.66 o                         
 -10  -4   5          0.01          0.22         1.30 o                         
  -9  -4   5          6.27          4.05         1.18 o                         
  -8  -4   5          5.81          4.23         1.13 o                         
  -7  -4   5         14.22         14.96         1.27 o                         
  -6  -4   5         23.77         23.28         1.58 o                         
  -5  -4   5         45.57         53.79         2.41 o                         
  -4  -4   5        377.26        404.04         7.11 o                         
  -3  -4   5         20.18         19.09         1.22 o                         
  -2  -4   5        163.10        177.07         6.36 o                         
  -1  -4   5        185.83        189.75         4.01 o                         
   0  -4   5          8.00          6.21         1.53 o                         
   1  -4   5        416.18        381.66        11.94 o                         
   2  -4   5        471.97        494.68         9.04 o                         
   3  -4   5         37.42         29.69         1.66 o                         
   4  -4   5          0.03          0.58         0.66 o                         
   5  -4   5          2.86          2.06         0.96 o                         
   6  -4   5        101.39        101.08         3.50 o                         
   7  -4   5          8.00         10.91         1.49 o                         
   8  -4   5          4.20          2.75         1.15 o                         
   9  -4   5         22.13         24.71         2.28 o                         
 -10  -3   5          0.75          0.00         1.13 o                         
  -9  -3   5          2.67          2.40         1.18 o                         
  -8  -3   5          0.61          0.00         0.79 o                         
  -7  -3   5          2.78          3.97         1.01 o                         
  -6  -3   5         12.31         12.47         1.03 o                         
  -5  -3   5          3.53          3.58         0.67 o                         
  -4  -3   5          7.52          8.09         0.89 o                         
  -3  -3   5        120.78        132.14         2.91 o                         
  -2  -3   5       1026.32       1105.67        20.57 o                         
  -1  -3   5         22.16         13.08         1.11 o                         
   0  -3   5        471.00        541.77        13.62 o                         
   1  -3   5         83.86         91.39         3.28 o                         
   2  -3   5        111.69        126.40         4.78 o                         
   3  -3   5         44.20         38.63         1.44 o                         
   4  -3   5        341.82        378.16         8.19 o                         
   5  -3   5        590.08        608.01        12.54 o                         
   6  -3   5         22.35         24.85         1.89 o                         
   7  -3   5         17.22         17.72         1.72 o                         
   8  -3   5          4.41          5.51         1.50 o                         
   9  -3   5          7.91          6.02         2.58 o                         
  10  -3   5         17.04         13.54         1.84 o                         
 -10  -2   5         21.03         25.81         2.35 o                         
  -9  -2   5          1.03          0.81         1.01 o                         
  -8  -2   5          0.23          0.00         0.77 o                         
  -7  -2   5          2.92          2.90         1.01 o                         
  -6  -2   5          0.86          0.00         0.65 o                         
  -5  -2   5         19.82         23.33         1.18 o                         
  -4  -2   5         26.27         19.77         1.05 o                         
  -3  -2   5         31.09         28.42         1.06 o                         
  -2  -2   5        653.61        724.76        12.89 o                         
  -1  -2   5        808.58        849.32        56.54 o                         
   0  -2   5          2.71          6.66         2.05 o                         
   1  -2   5        593.61        686.30        17.00 o                         
   2  -2   5        151.51        141.22         3.11 o                         
   3  -2   5        177.96        167.56         3.65 o                         
   4  -2   5        284.10        285.18         5.72 o                         
   5  -2   5         68.11         80.53         2.14 o                         
   6  -2   5        100.18        104.71         2.96 o                         
   7  -2   5         52.27         52.75         2.33 o                         
   8  -2   5          8.06          7.71         1.39 o                         
   9  -2   5          6.25          9.58         2.67 o                         
  10  -2   5          2.42          2.18         1.26 o                         
 -10  -1   5         19.66         13.42         1.74 o                         
  -9  -1   5         23.25         22.74         2.02 o                         
  -8  -1   5         87.54        105.41         3.68 o                         
  -7  -1   5          1.14          1.30         1.00 o                         
  -6  -1   5         49.93         50.64         2.17 o                         
  -5  -1   5         30.13         40.17         1.54 o                         
  -4  -1   5         49.36         51.69         1.90 o                         
  -3  -1   5        609.86        702.06        11.21 o                         
  -2  -1   5         23.66         42.55         1.99 o                         
  -1  -1   5       1712.99       1933.37        37.06 o                         
   1  -1   5        823.45        958.86        18.78 o                         
   2  -1   5         72.17         92.59         2.24 o                         
   3  -1   5          7.12         17.19         1.20 o                         
   4  -1   5        242.18        215.44         4.06 o                         
   5  -1   5          3.91          6.75         0.75 o                         
   6  -1   5        357.48        374.54         6.72 o                         
   7  -1   5         15.38         16.16         1.44 o                         
   8  -1   5          2.60          0.58         0.82 o                         
   9  -1   5          1.67          1.71         1.05 o                         
  10  -1   5         14.62         14.75         2.35 o                         
 -10   0   5          0.87          1.30         1.24 o                         
  -9   0   5          0.67          2.72         1.18 o                         
  -8   0   5        172.60        176.68         5.04 o                         
  -7   0   5         23.07         33.52         2.29 o                         
  -6   0   5          0.29          1.46         0.84 o                         
  -5   0   5          6.30          6.62         0.81 o                         
  -4   0   5          1.36          0.00         0.47 o                         
  -3   0   5          1.23          0.18         0.42 o                         
  -2   0   5         85.66        114.19         3.26 o                         
  -1   0   5        630.85        764.36        13.39 o                         
   0   0   5        502.63        583.23        11.81 o                         
   1   0   5       5720.37       6030.78       138.74 o                         
   2   0   5         38.19         37.55         1.31 o                         
   3   0   5        931.66       1048.78        17.92 o                         
   4   0   5          1.93          1.13         0.53 o                         
   5   0   5          5.17          6.00         0.82 o                         
   6   0   5         36.34         37.93         1.40 o                         
   7   0   5         43.53         35.84         1.52 o                         
   8   0   5          7.23         11.29         1.16 o                         
   9   0   5         15.81         16.64         1.86 o                         
  10   0   5          8.03          9.65         1.94 o                         
 -10   1   5         14.62         17.87         2.04 o                         
  -9   1   5          7.02          8.65         1.55 o                         
  -8   1   5         40.29         51.77         2.48 o                         
  -7   1   5          0.41          0.35         0.94 o                         
  -6   1   5         52.88         63.46         1.93 o                         
  -5   1   5         68.88         70.13         2.03 o                         
  -4   1   5         73.37         78.12         2.01 o                         
  -3   1   5         20.80         21.02         1.11 o                         
  -2   1   5       1274.11       1359.68        27.63 o                         
  -1   1   5        207.34        185.92         4.05 o                         
   0   1   5        128.27         85.00         5.56 o                         
   1   1   5         71.44         71.30         3.54 o                         
   2   1   5        696.38        724.15        12.52 o                         
   3   1   5        216.08        254.24         4.55 o                         
   4   1   5        738.71        776.97        12.31 o                         
   5   1   5        417.24        430.90         7.42 o                         
   6   1   5        299.41        298.19         5.14 o                         
   7   1   5         93.46        101.81         2.53 o                         
   8   1   5         24.11         15.43         1.45 o                         
   9   1   5          0.85          2.61         1.06 o                         
  10   1   5          2.08          1.95         1.09 o                         
  11   1   5         15.92         16.23         3.91 o                         
 -10   2   5          0.86          0.79         1.21 o                         
  -9   2   5         25.17         34.75         2.92 o                         
  -8   2   5          4.01          4.68         1.16 o                         
  -7   2   5         95.14        100.92         2.80 o                         
  -6   2   5          1.03          0.94         0.71 o                         
  -5   2   5        239.38        232.48         4.42 o                         
  -4   2   5         94.80        119.39         3.21 o                         
  -3   2   5         11.19          9.13         0.83 o                         
  -2   2   5         36.07         28.65         2.22 o                         
  -1   2   5        747.42        742.36        15.12 o                         
   1   2   5        640.81        708.57        13.42 o                         
   2   2   5        500.05        449.28         9.46 o                         
   3   2   5        196.11        188.43         6.53 o                         
   4   2   5        156.24        129.74         2.75 o                         
   5   2   5         11.22          7.65         0.88 o                         
   6   2   5          9.63         12.48         1.02 o                         
   7   2   5         47.09         38.48         1.84 o                         
   8   2   5        504.25        523.91         9.57 o                         
   9   2   5         17.90         22.55         2.17 o                         
  10   2   5          1.76          3.23         1.42 o                         
  11   2   5          0.37          0.00         1.27 o                         
 -10   3   5          0.70          1.48         1.83 o                         
  -9   3   5          1.08          1.95         1.22 o                         
  -8   3   5         10.59         13.81         1.26 o                         
  -7   3   5          0.73          1.26         0.74 o                         
  -6   3   5         87.34         97.04         2.44 o                         
  -5   3   5         51.76         58.97         1.87 o                         
  -4   3   5        391.84        424.21         7.06 o                         
  -3   3   5         23.56         24.60         1.18 o                         
  -2   3   5         92.00        105.54         3.26 o                         
  -1   3   5         17.88         16.92         1.35 o                         
   1   3   5         12.06          3.17         3.04 o                         
   2   3   5         14.99         22.25         1.69 o                         
   3   3   5        984.12       1113.14        27.60 o                         
   4   3   5         17.98         23.06         1.48 o                         
   5   3   5        157.24        133.83         3.90 o                         
   6   3   5          3.32          0.55         0.61 o                         
   7   3   5         44.64         38.96         2.02 o                         
   8   3   5         32.24         38.38         2.10 o                         
   9   3   5         28.32         24.64         2.35 o                         
  10   3   5         48.08         49.70         2.99 o                         
  11   3   5          5.62          5.74         1.71 o                         
  -9   4   5         11.78         13.29         1.43 o                         
  -8   4   5          5.23          5.22         1.08 o                         
  -7   4   5         28.01         29.84         1.71 o                         
  -6   4   5        411.05        427.87         6.88 o                         
  -5   4   5          7.46          6.76         0.82 o                         
  -4   4   5         13.64         17.12         1.60 o                         
  -3   4   5         33.72         32.15         2.35 o                         
  -2   4   5       1202.08        441.07        20.85 o                         
   0   4   5       1088.13       1225.15        29.08 o                         
   1   4   5         49.19         47.21         2.73 o                         
   2   4   5        917.80        998.93        19.89 o                         
   3   4   5        156.73        204.39         8.34 o                         
   4   4   5          1.57          7.91         1.06 o                         
   5   4   5         69.39         86.15         2.95 o                         
   6   4   5         96.34         96.09         2.98 o                         
   7   4   5         90.41         90.64         3.03 o                         
   8   4   5         17.73         19.20         2.37 o                         
   9   4   5         26.59         25.66         2.42 o                         
  10   4   5         23.46         19.34         2.32 o                         
  11   4   5          0.05          0.00         1.29 o                         
  -9   5   5         87.14         93.26         3.09 o                         
  -8   5   5          2.21          0.59         0.82 o                         
  -7   5   5         17.93         23.83         1.71 o                         
  -6   5   5        121.19        115.97         3.30 o                         
  -5   5   5          6.64          4.22         0.77 o                         
  -4   5   5         52.83         53.54         2.73 o                         
  -3   5   5        385.14        140.17        11.00 o                         
  -2   5   5         61.65         83.19         2.24 o                         
  -1   5   5          2.17          1.03         0.49 o                         
   0   5   5         30.20         34.14         1.12 o                         
   1   5   5       1893.41       2276.06        34.01 o                         
   2   5   5        350.57        420.66         9.18 o                         
   3   5   5        588.23        575.61        10.81 o                         
   4   5   5        152.72        163.60         4.45 o                         
   5   5   5         88.40         87.70         2.33 o                         
   6   5   5         75.38         76.03         2.41 o                         
   7   5   5          0.00          0.00         0.68 o                         
   8   5   5         12.82         13.10         2.13 o                         
   9   5   5          0.69          0.00         1.29 o                         
  10   5   5          0.36          0.30         1.53 o                         
  11   5   5          5.12          7.32         2.14 o                         
  -8   6   5          0.47          0.60         0.98 o                         
  -7   6   5         27.76         29.58         2.57 o                         
  -6   6   5         18.00         17.66         1.48 o                         
  -5   6   5          0.30          0.22         0.66 o                         
  -4   6   5         22.39         24.78         1.56 o                         
  -2   6   5         44.92          3.70         4.20 o                         
  -1   6   5         54.97         75.37         2.55 o                         
   0   6   5         24.90         20.05         0.95 o                         
   1   6   5        180.56        209.71         3.35 o                         
   2   6   5         19.69         24.16         1.44 o                         
   3   6   5        384.07        476.81         8.28 o                         
   4   6   5          2.28          1.58         0.58 o                         
   5   6   5         13.56         18.49         1.31 o                         
   6   6   5         12.40         11.60         1.16 o                         
   7   6   5          0.17          0.34         1.03 o                         
   8   6   5          7.77          8.79         1.82 o                         
   9   6   5          1.41          2.95         1.61 o                         
  10   6   5         13.71         11.41         2.33 o                         
  -8   7   5          2.87          3.72         1.10 o                         
  -7   7   5          0.28          0.00         0.83 o                         
  -6   7   5          1.69          1.57         0.90 o                         
  -5   7   5          0.09          0.00         0.65 o                         
  -4   7   5          0.25          0.19         0.73 o                         
  -2   7   5         34.55         44.14         8.40 o                         
  -1   7   5        267.54        244.45         5.23 o                         
   0   7   5         31.79         34.50         1.17 o                         
   1   7   5          3.81          5.88         0.69 o                         
   2   7   5         52.87         41.25         1.66 o                         
   3   7   5        159.78        156.88         4.58 o                         
   4   7   5         56.17         56.78         1.91 o                         
   5   7   5          0.00          0.83         0.68 o                         
   6   7   5        130.41        132.72         3.99 o                         
   7   7   5         16.90         11.51         2.44 o                         
   8   7   5         39.06         29.95         3.06 o                         
   9   7   5          1.93          0.71         1.40 o                         
  10   7   5          5.90          5.01         1.86 o                         
  -7   8   5         13.58         12.34         1.97 o                         
  -6   8   5         28.33         29.80         2.19 o                         
  -5   8   5          7.28          4.37         1.65 o                         
  -4   8   5          9.95          9.34         1.25 o                         
  -3   8   5         90.70         50.39         4.92 o                         
  -2   8   5        282.31        117.00        11.29 o                         
  -1   8   5        423.94        472.54        14.59 o                         
   0   8   5        104.95        111.56         2.51 o                         
   1   8   5          4.53          8.81         1.34 o                         
   2   8   5        166.26        160.48         4.39 o                         
   3   8   5         47.42         50.21         2.03 o                         
   4   8   5         69.91         74.04         3.55 o                         
   5   8   5        150.95        144.77         3.55 o                         
   6   8   5        262.76        259.86         6.99 o                         
   7   8   5          0.34          0.43         0.98 o                         
   8   8   5         62.35         59.00         3.04 o                         
   9   8   5          0.03          0.00         1.36 o                         
  10   8   5          1.89          3.09         1.90 o                         
  -7   9   5          0.32          0.00         1.01 o                         
  -6   9   5          6.00          4.58         1.57 o                         
  -5   9   5          2.13          0.12         0.88 o                         
  -4   9   5          9.42          9.65         1.69 o                         
  -3   9   5         18.40         12.05         3.06 o                         
  -2   9   5         38.86         42.27         2.84 o                         
  -1   9   5         55.82         61.64         2.15 o                         
   0   9   5        256.44        267.32         4.90 o                         
   1   9   5          0.16          0.07         0.76 o                         
   2   9   5          7.47         10.08         1.24 o                         
   3   9   5        172.03        170.04         4.30 o                         
   4   9   5          5.31          4.71         0.96 o                         
   5   9   5         14.58         12.51         1.65 o                         
   6   9   5         12.36         15.83         1.78 o                         
   7   9   5         25.98         32.11         2.58 o                         
   8   9   5         70.68         77.22         3.67 o                         
   9   9   5          3.93          0.00         1.38 o                         
  -6  10   5         15.92         17.85         2.16 o                         
  -5  10   5         18.39         16.06         2.82 o                         
  -4  10   5          0.47          0.00         0.87 o                         
  -3  10   5         33.10         35.76         2.29 o                         
  -2  10   5          8.37          4.63         1.36 o                         
  -1  10   5         34.22         35.24         3.15 o                         
   0  10   5         45.00         39.76         1.94 o                         
   1  10   5        114.13        122.18         3.52 o                         
   2  10   5         16.21         17.99         1.62 o                         
   3  10   5        118.34        120.84         3.61 o                         
   4  10   5         62.91         61.15         2.68 o                         
   5  10   5         82.81         90.90         3.49 o                         
   6  10   5          0.00          0.00         0.99 o                         
   7  10   5         55.78         60.13         3.21 o                         
   8  10   5          5.79          6.38         1.64 o                         
   9  10   5          0.13          0.00         1.33 o                         
  -5  11   5          0.02          1.16         1.10 o                         
  -4  11   5          6.47          5.78         1.35 o                         
  -3  11   5          7.27          8.50         2.16 o                         
  -2  11   5          0.13          0.00         0.77 o                         
  -1  11   5          0.07          0.00         1.09 o                         
   0  11   5         86.27         90.13         8.11 o                         
   1  11   5          1.40          2.98         1.17 o                         
   2  11   5        248.97        268.51         6.28 o                         
   3  11   5        136.21        146.28         4.22 o                         
   4  11   5          0.05          0.00         0.91 o                         
   5  11   5         30.59         36.69         2.87 o                         
   6  11   5         47.69         48.16         3.04 o                         
   7  11   5          1.38          0.09         1.12 o                         
   8  11   5         22.63         27.36         2.71 o                         
  -3  12   5         29.59         36.94         2.63 o                         
  -2  12   5         13.20         10.70         2.64 o                         
  -1  12   5          0.79          0.41         1.95 o                         
   0  12   5          3.75          4.75         1.62 o                         
   1  12   5          7.06          4.23         1.30 o                         
   2  12   5         37.54         36.81         3.82 o                         
   3  12   5          1.70          2.14         1.06 o                         
   4  12   5        108.83        112.97         7.16 o                         
   5  12   5         16.88         17.74         3.22 o                         
   6  12   5          2.69          2.19         1.32 o                         
   7  12   5         27.80         24.94         2.63 o                         
  -1  13   5          1.36          2.42         2.57 o                         
   0  13   5          4.85          5.35         1.86 o                         
   1  13   5          0.06          0.95         1.30 o                         
   2  13   5          5.64          5.08         1.55 o                         
   3  13   5          1.45          1.10         1.45 o                         
   4  13   5         16.07         12.72         3.42 o                         
   5  13   5         11.68         11.21         2.70 o                         
  -2 -11   6          7.58          5.29         1.44 o                         
  -1 -11   6         18.47         18.85         2.31 o                         
  -5 -10   6          0.21          0.00         1.27 o                         
  -4 -10   6          0.57          0.00         1.00 o                         
  -3 -10   6          0.13          0.00         1.05 o                         
  -2 -10   6          0.01          0.00         1.05 o                         
  -1 -10   6         32.34         28.02         3.05 o                         
   0 -10   6          1.59          1.23         1.13 o                         
   1 -10   6         44.08         30.92         2.15 o                         
   2 -10   6          0.03          0.00         1.05 o                         
   3 -10   6          1.56          0.00         2.61 o                         
  -6  -9   6         24.11         21.87         2.26 o                         
  -5  -9   6          5.65          4.51         1.44 o                         
  -4  -9   6         24.51         29.16         2.45 o                         
  -3  -9   6         33.76         29.97         2.34 o                         
  -2  -9   6          9.09          7.84         1.39 o                         
  -1  -9   6         81.82         79.60         3.99 o                         
   0  -9   6         26.78         25.72         1.92 o                         
   1  -9   6          4.11          3.97         1.15 o                         
   2  -9   6         18.70         22.86         2.16 o                         
   3  -9   6         77.63         83.74         3.66 o                         
   4  -9   6          0.61          2.46         1.43 o                         
  -7  -8   6          0.33          0.09         1.02 o                         
  -6  -8   6          2.06          1.30         0.96 o                         
  -5  -8   6          4.27          2.77         1.04 o                         
  -4  -8   6         24.32         21.88         2.56 o                         
  -3  -8   6         75.20         80.66         3.23 o                         
  -2  -8   6          4.44          3.12         1.11 o                         
  -1  -8   6          0.10          1.06         1.00 o                         
   0  -8   6        162.55        148.28         4.64 o                         
   1  -8   6        101.98         98.30         3.72 o                         
   2  -8   6          5.85          2.68         1.20 o                         
   3  -8   6          5.03          4.21         1.22 o                         
   4  -8   6          0.45          0.72         1.43 o                         
   5  -8   6          2.94          4.09         2.03 o                         
   6  -8   6          1.38          2.81         1.73 o                         
  -8  -7   6         28.75         24.69         1.92 o                         
  -7  -7   6         73.68         79.74         2.79 o                         
  -6  -7   6        186.40        185.80         4.46 o                         
  -5  -7   6         51.09         56.09         2.44 o                         
  -4  -7   6        625.80        616.95        13.59 o                         
  -3  -7   6          8.51          8.55         1.22 o                         
  -2  -7   6        156.43        162.94         4.74 o                         
  -1  -7   6         61.61         60.73         2.50 o                         
   0  -7   6          2.90          1.56         0.94 o                         
   1  -7   6         81.81         68.47         2.90 o                         
   2  -7   6         18.57         21.66         2.61 o                         
   3  -7   6          0.30          0.14         0.91 o                         
   4  -7   6         13.03         13.89         2.14 o                         
   5  -7   6          0.06          0.00         1.23 o                         
   6  -7   6         18.53         16.67         3.48 o                         
   7  -7   6          3.82          2.64         3.62 o                         
  -9  -6   6          3.37          3.91         1.40 o                         
  -8  -6   6          1.00          2.86         1.37 o                         
  -7  -6   6          0.07          0.00         0.77 o                         
  -6  -6   6         37.94         43.08         2.01 o                         
  -5  -6   6        119.33        125.42         3.31 o                         
  -4  -6   6        297.14        301.49         7.39 o                         
  -3  -6   6        285.43        308.08         7.47 o                         
  -2  -6   6        985.84        997.35        17.63 o                         
  -1  -6   6        182.63        179.33         4.78 o                         
   0  -6   6        489.98        484.84        10.64 o                         
   1  -6   6          1.95          0.10         0.84 o                         
   2  -6   6         10.44         14.49         1.91 o                         
   3  -6   6        225.67        209.86         7.06 o                         
   4  -6   6         86.94        104.54         4.60 o                         
   5  -6   6         10.63         10.99         1.94 o                         
   6  -6   6          2.34          0.66         1.45 o                         
   7  -6   6          6.21          3.05         2.03 o                         
  -9  -5   6          1.55          1.67         1.26 o                         
  -8  -5   6         15.65         16.54         1.91 o                         
  -7  -5   6         78.89         75.42         2.62 o                         
  -6  -5   6          1.56          1.45         0.86 o                         
  -5  -5   6        165.34        175.47         4.04 o                         
  -4  -5   6         53.05         56.77         2.00 o                         
  -3  -5   6          5.13          5.91         0.90 o                         
  -2  -5   6         76.74         85.38         2.50 o                         
  -1  -5   6        989.12       1013.77        20.28 o                         
   0  -5   6        104.84        106.34         3.23 o                         
   1  -5   6       1065.32       1049.55        23.41 o                         
   2  -5   6        198.24        207.67         5.46 o                         
   3  -5   6          1.10          0.00         1.02 o                         
   4  -5   6         12.52         16.57         2.14 o                         
   5  -5   6        136.07        129.84         5.22 o                         
   6  -5   6          8.48          6.97         2.03 o                         
   7  -5   6          4.64          2.76         1.53 o                         
   8  -5   6          1.51          0.00         1.53 o                         
  -9  -4   6          5.37          3.77         1.22 o                         
  -8  -4   6          8.43          8.24         1.59 o                         
  -7  -4   6         14.58         16.90         1.96 o                         
  -6  -4   6          8.77         11.12         1.16 o                         
  -5  -4   6         19.55         23.25         1.50 o                         
  -4  -4   6          5.30          5.85         0.88 o                         
  -3  -4   6         27.01         30.86         1.38 o                         
  -2  -4   6         39.66         35.01         1.38 o                         
  -1  -4   6        113.59        120.05         4.97 o                         
   0  -4   6        276.39        270.62         6.18 o                         
   1  -4   6        216.05        237.26         5.73 o                         
   2  -4   6        552.03        506.57        11.32 o                         
   3  -4   6        120.17        139.24         5.01 o                         
   4  -4   6        241.18        239.15         7.47 o                         
   5  -4   6         18.03         13.20         1.94 o                         
   6  -4   6         47.95         40.79         2.31 o                         
   7  -4   6         33.84         34.06         2.45 o                         
   8  -4   6          0.00          0.47         1.11 o                         
   9  -4   6          7.09          7.40         1.60 o                         
  -9  -3   6          3.66          2.37         1.19 o                         
  -8  -3   6          0.40          0.05         0.97 o                         
  -7  -3   6         34.88         40.60         2.10 o                         
  -6  -3   6          2.65          2.01         0.93 o                         
  -5  -3   6         30.66         30.52         1.31 o                         
  -4  -3   6         51.39         53.49         1.81 o                         
  -3  -3   6        463.63        484.28         7.43 o                         
  -2  -3   6         19.08         24.62         1.15 o                         
  -1  -3   6         46.38         40.12         1.48 o                         
   0  -3   6        647.37        628.22        15.87 o                         
   1  -3   6       1702.32       1719.90        40.96 o                         
   2  -3   6         44.87         42.85         1.82 o                         
   3  -3   6          3.15          3.38         0.84 o                         
   4  -3   6        171.70        156.04         4.40 o                         
   5  -3   6          0.24          2.76         0.99 o                         
   6  -3   6        327.30        346.34         8.30 o                         
   7  -3   6         37.68         28.92         2.21 o                         
   8  -3   6         24.90         24.75         2.22 o                         
   9  -3   6          0.07          0.00         1.19 o                         
 -10  -2   6          0.88          0.64         1.14 o                         
  -9  -2   6         29.53         28.49         2.19 o                         
  -8  -2   6          1.46          1.53         0.96 o                         
  -7  -2   6         18.87         20.92         1.70 o                         
  -6  -2   6          3.89          1.86         0.91 o                         
  -5  -2   6         91.60         93.51         2.27 o                         
  -4  -2   6        194.09        180.40         3.42 o                         
  -3  -2   6         82.08         80.93         1.82 o                         
  -2  -2   6         41.29         33.88         1.28 o                         
  -1  -2   6        177.69        206.37         4.96 o                         
   0  -2   6        136.69        179.06         5.42 o                         
   1  -2   6        348.95        340.29         9.22 o                         
   2  -2   6         12.58         12.37         1.09 o                         
   3  -2   6       1194.67       1296.23        22.12 o                         
   4  -2   6          0.25          1.24         0.68 o                         
   5  -2   6         70.13         68.10         2.47 o                         
   6  -2   6          0.55          1.24         0.88 o                         
   7  -2   6          0.48          0.21         0.91 o                         
   8  -2   6          0.24          0.00         0.91 o                         
   9  -2   6         28.41         31.89         2.45 o                         
  10  -2   6          0.76          1.97         1.53 o                         
 -10  -1   6          0.48          0.00         1.13 o                         
  -9  -1   6          5.60          5.22         1.32 o                         
  -8  -1   6         24.62         22.16         1.85 o                         
  -7  -1   6          0.55          1.07         0.92 o                         
  -6  -1   6         37.05         41.26         2.01 o                         
  -5  -1   6         26.77         30.96         1.71 o                         
  -4  -1   6          0.00          0.37         0.50 o                         
  -3  -1   6         29.47         32.80         1.15 o                         
  -2  -1   6         20.77         20.53         1.02 o                         
  -1  -1   6        247.87        261.90         6.06 o                         
   0  -1   6        164.05        263.57         5.96 o                         
   1  -1   6        268.29        306.63         8.11 o                         
   2  -1   6        332.56        396.41         8.47 o                         
   3  -1   6        295.24        310.05         6.11 o                         
   4  -1   6          8.05          6.58         0.85 o                         
   5  -1   6         22.98         31.37         1.49 o                         
   6  -1   6          8.28         10.26         1.17 o                         
   7  -1   6          0.88          0.54         0.78 o                         
   8  -1   6          0.36          0.00         0.87 o                         
   9  -1   6         13.96         14.15         4.63 o                         
  10  -1   6          0.00          0.17         1.39 o                         
 -10   0   6          0.49          0.00         1.25 o                         
  -9   0   6          9.56          6.67         1.43 o                         
  -8   0   6          2.07          0.21         1.09 o                         
  -7   0   6          2.63          3.81         1.17 o                         
  -6   0   6        245.54        248.09         5.92 o                         
  -5   0   6        153.02        169.50         3.70 o                         
  -4   0   6         24.84         26.82         1.84 o                         
  -3   0   6         81.49         95.46         2.20 o                         
  -2   0   6          9.72          6.95         1.04 o                         
  -1   0   6          9.86         24.36         1.42 o                         
   0   0   6         51.28         44.55         1.76 o                         
   1   0   6         77.65         69.01         2.10 o                         
   2   0   6        889.41       1096.47        18.68 o                         
   3   0   6        235.76        220.56         4.58 o                         
   4   0   6        608.88        631.91        11.39 o                         
   5   0   6         14.18         13.43         1.06 o                         
   6   0   6          3.45          3.50         0.87 o                         
   7   0   6         29.45         33.97         1.84 o                         
   8   0   6         23.25         27.39         2.27 o                         
   9   0   6         10.12         12.88         2.05 o                         
  10   0   6          1.88          0.53         1.32 o                         
 -10   1   6          3.57          3.30         1.45 o                         
  -9   1   6         19.31         22.62         2.08 o                         
  -8   1   6         13.02         19.10         1.93 o                         
  -7   1   6          0.52          0.00         0.88 o                         
  -6   1   6         21.72         24.21         1.52 o                         
  -5   1   6        180.82        193.11         4.38 o                         
  -4   1   6         81.26         87.89         2.43 o                         
  -3   1   6         53.15         68.54         2.98 o                         
  -2   1   6        717.86        760.31        13.73 o                         
  -1   1   6         19.92         21.95         1.29 o                         
   0   1   6        393.82        368.33         8.26 o                         
   1   1   6        113.68        177.91         7.64 o                         
   2   1   6         67.27        104.99         2.52 o                         
   3   1   6        152.21        158.47         3.52 o                         
   4   1   6        522.15        542.84         8.96 o                         
   5   1   6          0.08          0.44         0.57 o                         
   6   1   6        192.96        187.57         4.32 o                         
   7   1   6         87.53         85.63         2.97 o                         
   8   1   6          2.62          1.71         1.02 o                         
   9   1   6         47.74         45.92         2.83 o                         
  10   1   6          1.89          3.19         1.43 o                         
  -9   2   6          0.27          0.26         1.15 o                         
  -8   2   6          1.00          0.00         1.08 o                         
  -7   2   6         28.26         35.14         1.88 o                         
  -6   2   6          3.59          4.44         0.87 o                         
  -5   2   6        143.76        159.31         3.85 o                         
  -4   2   6         28.79         34.79         1.53 o                         
  -3   2   6        154.75        165.43         3.61 o                         
  -2   2   6         18.10         23.49         1.21 o                         
  -1   2   6          2.36          1.14         0.61 o                         
   0   2   6          3.40          9.24         2.37 o                         
   1   2   6        260.45        285.10         5.03 o                         
   2   2   6        438.76        397.69         7.33 o                         
   3   2   6         76.06        136.27         4.04 o                         
   4   2   6        480.12        545.61         9.64 o                         
   5   2   6         81.81         78.84         2.13 o                         
   6   2   6          8.53         11.87         1.42 o                         
   7   2   6        309.48        318.36         7.15 o                         
   8   2   6         38.16         36.51         2.34 o                         
   9   2   6         54.59         48.12         2.54 o                         
  10   2   6         25.42         23.60         2.25 o                         
  -9   3   6          0.04          0.00         1.07 o                         
  -8   3   6          6.62          9.14         1.48 o                         
  -7   3   6         64.41         66.04         2.41 o                         
  -6   3   6         79.78         81.66         2.50 o                         
  -5   3   6         14.49         14.11         1.23 o                         
  -4   3   6        189.20        202.92         4.80 o                         
  -3   3   6        144.31        148.95         4.14 o                         
  -2   3   6       2316.98       2527.19        42.09 o                         
  -1   3   6          1.13          0.41         0.61 o                         
   0   3   6        281.84         48.07         4.92 o                         
   1   3   6        248.19        274.35         4.98 o                         
   2   3   6        853.34        854.37        14.75 o                         
   3   3   6          1.21          2.58         0.85 o                         
   4   3   6         54.63         54.15         3.05 o                         
   5   3   6          5.79         10.25         1.22 o                         
   6   3   6         28.59         33.73         2.22 o                         
   7   3   6         57.58         45.28         2.44 o                         
   8   3   6          0.98          1.31         1.01 o                         
   9   3   6         41.07         50.48         2.66 o                         
  10   3   6         80.63         69.12         3.86 o                         
  -9   4   6          5.17          5.24         1.44 o                         
  -8   4   6          0.03          0.00         0.85 o                         
  -7   4   6         66.35         61.52         2.30 o                         
  -6   4   6          0.43          1.05         0.68 o                         
  -5   4   6        318.15        339.28         6.58 o                         
  -4   4   6        187.67        195.02         4.22 o                         
  -3   4   6        439.70        430.87         9.59 o                         
  -2   4   6        112.51         43.44         5.50 o                         
  -1   4   6          2.08          2.54         0.61 o                         
   0   4   6       2675.37       1886.19        65.16 o                         
   1   4   6         63.10         68.26         1.78 o                         
   2   4   6          2.47          0.99         0.72 o                         
   3   4   6         96.13        126.38         4.69 o                         
   4   4   6        164.02        189.59         6.99 o                         
   5   4   6         38.01         41.79         1.93 o                         
   6   4   6         79.04         79.27         5.12 o                         
   7   4   6          3.48          1.40         1.17 o                         
   8   4   6         20.91         23.99         2.06 o                         
   9   4   6         33.24         29.48         2.92 o                         
  10   4   6          0.23          0.89         1.43 o                         
  -9   5   6          0.99          2.49         1.04 o                         
  -8   5   6          0.46          0.91         0.86 o                         
  -7   5   6          8.06          6.41         1.17 o                         
  -6   5   6        154.24        161.53         4.55 o                         
  -5   5   6        221.16        229.87         5.24 o                         
  -4   5   6         11.10         11.06         1.26 o                         
  -3   5   6        972.07       1042.49        16.48 o                         
  -2   5   6          1.39          0.52         0.54 o                         
   0   5   6          9.47         12.05         0.89 o                         
   1   5   6        196.96        197.80         3.86 o                         
   2   5   6         19.37         23.09         1.96 o                         
   3   5   6        397.80        414.58         9.27 o                         
   4   5   6        158.88        157.62         8.00 o                         
   5   5   6        153.69        194.15         4.81 o                         
   6   5   6          1.73          2.45         1.00 o                         
   7   5   6          2.37          1.25         1.09 o                         
   8   5   6          7.21          5.55         1.76 o                         
   9   5   6          3.66          4.73         1.72 o                         
  10   5   6          4.93          5.12         1.92 o                         
  -8   6   6         10.21          6.40         1.62 o                         
  -7   6   6         31.33         36.65         2.48 o                         
  -6   6   6        138.54        156.71         4.30 o                         
  -5   6   6          5.55          4.12         0.86 o                         
  -4   6   6        249.41        247.29         5.02 o                         
  -2   6   6         30.17         35.90         1.52 o                         
  -1   6   6         77.41        110.68         2.71 o                         
   0   6   6        443.70        447.93         9.08 o                         
   1   6   6         18.18         16.53         0.95 o                         
   2   6   6         65.76         60.12         2.01 o                         
   3   6   6         14.52         16.82         1.21 o                         
   4   6   6        388.97        420.17         7.51 o                         
   5   6   6         27.68         34.42         1.77 o                         
   6   6   6        385.19        376.13         8.18 o                         
   7   6   6          0.01          0.13         0.90 o                         
   8   6   6         35.06         39.38         3.80 o                         
   9   6   6          0.04          0.00         1.50 o                         
  10   6   6          0.00          0.87         1.56 o                         
  -8   7   6          7.49          9.69         2.03 o                         
  -7   7   6         11.24          6.21         1.23 o                         
  -6   7   6          5.14          2.20         0.87 o                         
  -5   7   6        101.89        103.85         4.18 o                         
  -4   7   6         32.26         36.51         1.91 o                         
  -3   7   6        128.16        131.14         4.01 o                         
  -2   7   6          1.85          0.13         0.62 o                         
  -1   7   6        118.06        150.65         3.28 o                         
   0   7   6         64.38         57.41         1.47 o                         
   1   7   6         51.96         45.03         1.70 o                         
   2   7   6        282.51        308.43         6.38 o                         
   3   7   6         26.67         24.48         1.55 o                         
   4   7   6          0.59          0.84         0.70 o                         
   5   7   6          2.09          2.09         0.74 o                         
   6   7   6        146.26        153.06         4.78 o                         
   7   7   6          9.85         10.65         3.16 o                         
   8   7   6         73.42         72.50         8.11 o                         
   9   7   6          5.83          2.58         1.83 o                         
  10   7   6         12.47         15.78         2.89 o                         
  -7   8   6          0.00          0.00         0.91 o                         
  -6   8   6          0.16          0.96         0.86 o                         
  -5   8   6         16.13         15.21         1.47 o                         
  -4   8   6          5.58          5.01         0.97 o                         
  -3   8   6        122.34         50.39         5.50 o                         
  -2   8   6         41.47         36.14         1.96 o                         
  -1   8   6        249.61        245.62         9.47 o                         
   0   8   6         94.76         95.80         2.09 o                         
   1   8   6         42.00         36.48         1.73 o                         
   2   8   6        659.21        659.40        12.32 o                         
   3   8   6         35.06         40.37         2.03 o                         
   4   8   6          4.09          7.18         1.06 o                         
   5   8   6         23.78         34.01         1.85 o                         
   6   8   6          7.75          6.15         1.34 o                         
   7   8   6         14.14         12.26         2.91 o                         
   8   8   6          0.10          0.00         1.38 o                         
   9   8   6          0.29          0.01         1.54 o                         
  -6   9   6          4.44          4.78         1.19 o                         
  -5   9   6         20.25         20.20         1.72 o                         
  -4   9   6         46.96         44.23         2.35 o                         
  -3   9   6         35.12         33.69         2.39 o                         
  -2   9   6          0.91          1.64         0.79 o                         
  -1   9   6        122.01        115.38         3.17 o                         
   0   9   6         58.49         72.79         3.22 o                         
   1   9   6        134.32        134.49         3.64 o                         
   2   9   6         43.70         43.54         2.01 o                         
   3   9   6         14.21         12.34         1.42 o                         
   4   9   6        302.15        316.89         9.20 o                         
   5   9   6          0.77          0.33         0.83 o                         
   6   9   6         15.52         19.31         1.90 o                         
   7   9   6         22.14         11.70         3.25 o                         
   8   9   6         11.01          7.49         2.10 o                         
   9   9   6          0.02          0.00         1.68 o                         
  -5  10   6          0.09          0.24         0.96 o                         
  -4  10   6          0.39          0.35         0.87 o                         
  -3  10   6         11.49         11.91         1.94 o                         
  -2  10   6         22.77         18.33         2.38 o                         
  -1  10   6         28.45         24.04         2.07 o                         
   0  10   6         17.35         20.86         2.81 o                         
   1  10   6         48.60         45.96         2.13 o                         
   2  10   6        205.33        228.05         5.46 o                         
   3  10   6        108.46        108.08         3.39 o                         
   4  10   6          0.02          0.00         0.74 o                         
   5  10   6          0.65          1.42         1.13 o                         
   6  10   6          0.28          0.36         1.14 o                         
   7  10   6          1.93          1.76         1.25 o                         
   8  10   6          0.10          1.87         1.62 o                         
  -4  11   6          0.57          1.50         1.08 o                         
  -3  11   6         29.40         27.46         2.31 o                         
  -2  11   6          0.13          0.00         0.90 o                         
  -1  11   6          2.38          2.60         1.47 o                         
   0  11   6         44.23         49.53         3.28 o                         
   1  11   6          2.04          1.42         0.96 o                         
   2  11   6          0.33          0.20         0.92 o                         
   3  11   6          0.85          0.00         0.85 o                         
   4  11   6          0.93          0.00         0.92 o                         
   5  11   6          6.19          4.25         1.50 o                         
   6  11   6          0.99          0.10         1.16 o                         
   7  11   6          0.31          0.00         1.09 o                         
   8  11   6          0.07          1.53         1.87 o                         
  -3  12   6         12.71          9.24         2.78 o                         
  -2  12   6          0.02          0.00         1.31 o                         
  -1  12   6         53.96         67.79         6.37 o                         
   0  12   6          4.07          4.43         1.58 o                         
   1  12   6         35.79         36.60         3.28 o                         
   2  12   6          1.99          1.97         1.08 o                         
   3  12   6          2.06          1.88         1.03 o                         
   4  12   6          5.52          4.55         1.53 o                         
   5  12   6          9.96          9.11         2.34 o                         
   6  12   6         18.38         20.23         2.40 o                         
  -1  13   6          1.45          0.16         1.47 o                         
   0  13   6         32.75         46.37         8.25 o                         
   1  13   6         26.09         25.97         5.07 o                         
   2  13   6          0.41          0.00         1.18 o                         
   3  13   6         15.44         17.44         2.57 o                         
   4  13   6         30.44         30.01         3.01 o                         
   5  13   6          5.10          7.23         1.80 o                         
  -3 -10   7         57.89         64.82         3.29 o                         
  -2 -10   7          8.76          5.29         1.49 o                         
  -1 -10   7         83.89         88.92         3.78 o                         
   0 -10   7          0.05          0.00         1.15 o                         
   1 -10   7         12.79         14.77         2.67 o                         
  -5  -9   7          0.01          0.00         1.44 o                         
  -4  -9   7          7.33          7.87         1.58 o                         
  -3  -9   7          2.43          3.69         1.18 o                         
  -2  -9   7          6.97          6.31         1.44 o                         
  -1  -9   7          0.92          0.00         1.22 o                         
   0  -9   7         28.05         21.60         2.71 o                         
   1  -9   7          3.29          5.79         1.64 o                         
   2  -9   7         22.95         22.68         2.61 o                         
   3  -9   7          0.89          0.58         1.43 o                         
  -6  -8   7          5.88          3.90         1.21 o                         
  -5  -8   7          1.88          2.32         1.23 o                         
  -4  -8   7          0.40          2.64         1.19 o                         
  -3  -8   7         25.77         26.66         2.28 o                         
  -2  -8   7          9.93          9.58         1.44 o                         
  -1  -8   7         49.61         56.32         3.79 o                         
   0  -8   7          0.07          0.74         0.94 o                         
   1  -8   7         18.36         15.48         2.14 o                         
   2  -8   7          0.91          0.74         1.45 o                         
   3  -8   7         25.06         22.45         2.66 o                         
   4  -8   7          0.04          0.00         1.32 o                         
   5  -8   7         32.37         34.18         3.48 o                         
  -7  -7   7          0.30          0.05         1.00 o                         
  -6  -7   7          1.30          1.00         1.17 o                         
  -5  -7   7          4.38          6.50         1.42 o                         
  -4  -7   7         33.30         39.08         4.50 o                         
  -3  -7   7          2.78          3.21         1.05 o                         
  -2  -7   7          4.67          4.83         1.17 o                         
  -1  -7   7         26.98         25.73         2.46 o                         
   0  -7   7         66.88         55.59         2.55 o                         
   1  -7   7         80.13         78.91         6.08 o                         
   2  -7   7        168.60        164.54         6.14 o                         
   3  -7   7        177.33        147.87         5.94 o                         
   4  -7   7          5.56          7.15         2.17 o                         
   5  -7   7          5.05         10.04         2.05 o                         
   6  -7   7          0.12          0.00         1.11 o                         
  -8  -6   7          4.92          5.67         1.50 o                         
  -7  -6   7          0.24          0.34         0.99 o                         
  -6  -6   7         57.01         50.96         2.22 o                         
  -5  -6   7         18.57         19.47         1.69 o                         
  -4  -6   7        118.94        119.06         3.51 o                         
  -3  -6   7         39.60         39.01         2.34 o                         
  -2  -6   7         59.07         58.83         4.34 o                         
  -1  -6   7        454.43        423.45         9.58 o                         
   0  -6   7         16.26         15.41         1.55 o                         
   1  -6   7        111.99         96.62         4.10 o                         
   2  -6   7        149.90        126.57         5.50 o                         
   3  -6   7         84.82         88.54         4.10 o                         
   4  -6   7         18.38         20.24         3.91 o                         
   5  -6   7         18.87         20.41         2.55 o                         
   6  -6   7          0.07          0.00         1.32 o                         
   7  -6   7          0.00          0.44         1.53 o                         
  -8  -5   7          3.70          3.00         1.42 o                         
  -7  -5   7          5.51          3.42         1.21 o                         
  -6  -5   7          1.38          0.35         0.87 o                         
  -5  -5   7         27.39         31.55         1.88 o                         
  -4  -5   7         62.80         61.17         2.61 o                         
  -3  -5   7         24.11         22.20         1.64 o                         
  -2  -5   7        613.67        574.68        27.96 o                         
  -1  -5   7          4.82          5.08         1.05 o                         
   0  -5   7        274.89        296.49         8.04 o                         
   1  -5   7        784.28        732.41        18.84 o                         
   2  -5   7        424.99        441.97        12.39 o                         
   3  -5   7        109.01         89.85         5.21 o                         
   4  -5   7        108.89        104.21         4.60 o                         
   5  -5   7         59.23         58.30         3.48 o                         
   6  -5   7          4.66          6.96         2.17 o                         
   7  -5   7          1.12          0.00         1.43 o                         
   8  -5   7          1.35          3.73         1.81 o                         
  -9  -4   7          3.52          5.24         1.56 o                         
  -8  -4   7         29.22         29.38         2.49 o                         
  -7  -4   7          7.19          6.20         1.35 o                         
  -6  -4   7         19.73         22.55         2.04 o                         
  -5  -4   7        161.53        171.73         5.13 o                         
  -4  -4   7         50.04         49.41         1.88 o                         
  -3  -4   7         48.22         47.87         1.79 o                         
  -2  -4   7        153.34        146.16         7.34 o                         
  -1  -4   7         75.32         75.25         2.61 o                         
   0  -4   7         74.80         67.18         2.38 o                         
   1  -4   7        872.34        880.55        22.12 o                         
   2  -4   7        368.85        369.39        10.54 o                         
   3  -4   7         13.69         14.10         1.94 o                         
   4  -4   7       1305.12       1338.82        32.97 o                         
   5  -4   7          2.76          4.20         1.88 o                         
   6  -4   7         99.87         81.33         4.08 o                         
   7  -4   7         25.74         28.40         3.07 o                         
   8  -4   7          0.65          2.83         1.27 o                         
  -9  -3   7          8.42          6.85         1.46 o                         
  -8  -3   7          1.26          1.12         0.94 o                         
  -7  -3   7          3.39          5.57         1.25 o                         
  -6  -3   7          0.90          0.00         0.75 o                         
  -5  -3   7          8.18          7.47         0.97 o                         
  -4  -3   7         26.53         29.83         1.60 o                         
  -3  -3   7         26.12         32.80         1.57 o                         
  -2  -3   7         13.81         16.71         1.18 o                         
  -1  -3   7        431.24        441.42         9.53 o                         
   0  -3   7        109.13        111.12         3.22 o                         
   1  -3   7         41.65         37.55         2.25 o                         
   2  -3   7         35.96         31.22         1.72 o                         
   3  -3   7         95.86        111.89         4.40 o                         
   4  -3   7        166.08        163.27         4.62 o                         
   5  -3   7         89.54         92.18         3.32 o                         
   6  -3   7        168.95        192.45         5.46 o                         
   7  -3   7         24.22         27.53         2.28 o                         
   8  -3   7          6.31          4.08         1.32 o                         
   9  -3   7          0.30          0.00         1.22 o                         
  -9  -2   7          8.88          4.57         1.30 o                         
  -8  -2   7          7.52          5.67         1.32 o                         
  -7  -2   7          3.52          2.84         1.02 o                         
  -6  -2   7          0.35          0.84         0.83 o                         
  -5  -2   7          5.20          5.66         0.95 o                         
  -4  -2   7         54.58         55.83         1.69 o                         
  -3  -2   7         23.19         22.77         1.27 o                         
  -2  -2   7          1.65          2.83         0.65 o                         
  -1  -2   7         11.63         15.77         1.10 o                         
   0  -2   7        559.00        605.65        15.46 o                         
   1  -2   7        547.91        541.11        14.03 o                         
   2  -2   7        404.41        373.69         7.24 o                         
   3  -2   7         14.59         19.55         1.34 o                         
   4  -2   7          0.26          0.21         0.60 o                         
   5  -2   7         17.62         17.06         1.61 o                         
   6  -2   7          0.30          1.20         1.15 o                         
   7  -2   7         24.29         27.87         2.20 o                         
   8  -2   7          0.17          0.91         1.11 o                         
   9  -2   7         17.61         20.26         2.55 o                         
  -9  -1   7         16.78         18.80         1.86 o                         
  -8  -1   7          0.70          1.66         1.05 o                         
  -7  -1   7        105.86        121.43         3.57 o                         
  -6  -1   7         59.56         64.62         2.42 o                         
  -5  -1   7          9.60          7.99         1.14 o                         
  -4  -1   7          1.27          0.88         0.58 o                         
  -3  -1   7        175.28        191.56         3.60 o                         
  -2  -1   7         94.66        100.93         3.08 o                         
  -1  -1   7       1041.11       1081.00        18.75 o                         
   0  -1   7        133.74        116.45         2.90 o                         
   1  -1   7        305.23        330.75         7.35 o                         
   2  -1   7          0.10          0.10         0.52 o                         
   3  -1   7         90.21         99.17         2.66 o                         
   4  -1   7         11.60         16.39         1.25 o                         
   5  -1   7        280.01        260.77         5.63 o                         
   6  -1   7         50.86         51.24         2.08 o                         
   7  -1   7          3.87          4.31         1.15 o                         
   8  -1   7          0.11          2.43         1.32 o                         
   9  -1   7          1.73          0.00         1.32 o                         
  -9   0   7         66.74         77.03         3.33 o                         
  -8   0   7          0.69          0.58         1.12 o                         
  -7   0   7         13.98          9.92         1.46 o                         
  -6   0   7          0.17          0.00         0.85 o                         
  -5   0   7         74.57         79.05         2.42 o                         
  -4   0   7         72.32         81.48         2.23 o                         
  -3   0   7          5.44          5.59         0.74 o                         
  -2   0   7         98.54        117.18         2.46 o                         
  -1   0   7         94.00         99.10         2.84 o                         
   0   0   7         97.90        110.34         2.69 o                         
   1   0   7        468.79        493.32        10.36 o                         
   2   0   7        136.00        137.45         3.27 o                         
   3   0   7         33.42         26.00         1.33 o                         
   4   0   7         52.70         75.96         2.47 o                         
   5   0   7        202.65        198.88         4.57 o                         
   6   0   7         43.52         57.49         2.38 o                         
   7   0   7        199.33        217.12         7.27 o                         
   8   0   7          0.50          0.14         1.43 o                         
   9   0   7          1.72          3.48         1.53 o                         
  10   0   7          0.05          0.00         2.75 o                         
  -9   1   7          0.07          0.00         1.50 o                         
  -8   1   7        139.92        154.34         4.54 o                         
  -7   1   7          1.02          0.48         1.07 o                         
  -6   1   7          0.95          0.00         0.90 o                         
  -5   1   7        112.52        114.31         2.87 o                         
  -4   1   7         55.08         69.12         2.04 o                         
  -3   1   7         14.75         13.28         0.98 o                         
  -2   1   7        553.28        592.61        12.08 o                         
  -1   1   7          0.15          0.76         0.58 o                         
   0   1   7        328.44        361.18         6.95 o                         
   1   1   7        104.49        108.12         2.63 o                         
   2   1   7          0.65          1.90         0.85 o                         
   3   1   7         46.34         54.87         1.75 o                         
   4   1   7        126.52        122.73         3.05 o                         
   5   1   7        101.76        117.46         2.85 o                         
   6   1   7         10.33         13.69         1.43 o                         
   7   1   7         74.52         58.00         3.57 o                         
   8   1   7          8.04         13.00         1.66 o                         
   9   1   7        153.16        150.43         5.09 o                         
  10   1   7          1.43          0.87         1.43 o                         
  -9   2   7         22.20         22.68         2.31 o                         
  -8   2   7         90.03         98.46         3.66 o                         
  -7   2   7          0.51          0.00         1.05 o                         
  -6   2   7        116.16        125.07         3.22 o                         
  -5   2   7        328.31        359.06         8.09 o                         
  -4   2   7          5.99          8.98         1.01 o                         
  -3   2   7         37.80         37.56         1.55 o                         
  -2   2   7         14.78         14.68         1.10 o                         
  -1   2   7          0.50          1.17         0.62 o                         
   0   2   7          2.04          0.27         0.47 o                         
   1   2   7        581.06        549.91        14.67 o                         
   2   2   7         37.64         41.49         1.52 o                         
   3   2   7        393.35        425.10         8.01 o                         
   4   2   7         29.55         30.53         1.81 o                         
   5   2   7         34.09         41.87         1.96 o                         
   6   2   7         27.02         26.53         1.96 o                         
   7   2   7         11.94         12.42         1.59 o                         
   8   2   7          1.02          0.00         0.99 o                         
   9   2   7        104.82         88.87         3.80 o                         
  10   2   7          2.96          4.14         1.57 o                         
  -9   3   7          3.32          2.44         1.40 o                         
  -8   3   7         23.09         27.38         2.30 o                         
  -7   3   7         24.52         26.37         1.84 o                         
  -6   3   7        201.50        214.50         5.78 o                         
  -5   3   7         40.08         46.84         2.82 o                         
  -4   3   7          7.80          7.69         1.08 o                         
  -3   3   7         27.74         26.45         1.65 o                         
  -2   3   7         64.22         58.29         1.98 o                         
  -1   3   7         24.69         25.28         1.87 o                         
   0   3   7          9.11          6.67         1.22 o                         
   1   3   7        148.43        207.74         4.06 o                         
   2   3   7         35.53         48.02         1.62 o                         
   3   3   7        231.70        218.63         4.60 o                         
   4   3   7        196.40        183.44         4.54 o                         
   5   3   7        206.53        222.84         5.36 o                         
   6   3   7         32.78         24.72         1.89 o                         
   7   3   7         31.62         37.42         2.41 o                         
   8   3   7         21.36         26.50         2.37 o                         
   9   3   7         25.32         22.03         2.38 o                         
  10   3   7          2.25          0.90         1.81 o                         
  -9   4   7          1.36          1.57         1.33 o                         
  -8   4   7         40.55         40.30         2.41 o                         
  -7   4   7          1.95          2.44         0.98 o                         
  -6   4   7          1.45          0.00         0.77 o                         
  -5   4   7         23.74         24.08         1.86 o                         
  -4   4   7        252.10        258.98         8.48 o                         
  -3   4   7        108.43        103.86         3.64 o                         
  -2   4   7          0.01          0.00         0.51 o                         
   0   4   7         18.42          9.29         1.76 o                         
   1   4   7        525.53        564.42         9.42 o                         
   2   4   7         14.90         22.94         1.21 o                         
   3   4   7        766.54        884.03        18.21 o                         
   4   4   7        130.64        118.33         3.46 o                         
   5   4   7          5.09          6.52         1.12 o                         
   6   4   7         46.06         49.38         2.35 o                         
   7   4   7          1.70          1.58         1.08 o                         
   8   4   7          4.92          4.34         1.37 o                         
   9   4   7         23.51         18.97         2.12 o                         
  10   4   7          1.51          2.46         1.72 o                         
  -8   5   7         12.71         15.51         1.94 o                         
  -7   5   7          2.03          1.22         0.92 o                         
  -6   5   7         12.28          9.53         1.28 o                         
  -5   5   7         41.10         34.78         6.97 o                         
  -4   5   7          0.54          0.24         0.62 o                         
  -3   5   7          0.22          0.90         0.63 o                         
  -2   5   7          0.05          0.17         0.62 o                         
  -1   5   7         68.32         93.33         2.83 o                         
   0   5   7        130.48        134.44         2.82 o                         
   1   5   7         23.28         30.13         1.27 o                         
   2   5   7         27.55         41.32         1.97 o                         
   3   5   7        671.12        706.24        14.97 o                         
   4   5   7          6.21          3.57         1.03 o                         
   5   5   7        128.16        140.21         4.00 o                         
   6   5   7          2.25          0.69         0.95 o                         
   7   5   7          0.43          1.02         0.98 o                         
   8   5   7          0.01          0.79         0.98 o                         
   9   5   7          0.46          0.00         1.25 o                         
  10   5   7          0.78          1.33         1.65 o                         
  -8   6   7          0.94          1.06         0.83 o                         
  -7   6   7         47.11         49.68         2.34 o                         
  -6   6   7         12.55         11.58         1.49 o                         
  -5   6   7          0.66          0.00         0.73 o                         
  -4   6   7         10.24          8.54         1.39 o                         
  -3   6   7         38.57         23.37         8.24 o                         
  -2   6   7         19.24         29.33         1.42 o                         
  -1   6   7        128.33         99.33         7.24 o                         
   0   6   7        144.78        136.84         5.50 o                         
   1   6   7          8.31         13.47         1.04 o                         
   2   6   7        215.71        227.79         4.95 o                         
   3   6   7          3.20          4.45         1.04 o                         
   4   6   7         65.05         64.88         3.97 o                         
   5   6   7         24.94         34.07         2.25 o                         
   6   6   7         34.73         36.31         2.40 o                         
   7   6   7          0.03          0.00         0.94 o                         
   8   6   7         24.83         23.76         3.05 o                         
   9   6   7          0.24          0.51         1.65 o                         
  10   6   7          1.26          2.55         1.77 o                         
  -7   7   7          7.19          6.27         1.98 o                         
  -6   7   7          1.94          0.78         0.83 o                         
  -5   7   7         30.74         25.66         1.87 o                         
  -4   7   7        111.34        115.69         3.18 o                         
  -2   7   7         56.74         44.09         2.42 o                         
  -1   7   7         58.59         74.64         2.15 o                         
   0   7   7          4.73          6.53         1.38 o                         
   1   7   7        147.07        162.22         3.66 o                         
   2   7   7        170.55        177.43         4.18 o                         
   3   7   7         84.73         78.96         2.72 o                         
   4   7   7         58.63         62.83         3.72 o                         
   5   7   7        164.91        161.62         5.23 o                         
   6   7   7          0.01          0.00         0.96 o                         
   7   7   7          5.79          4.70         1.21 o                         
   8   7   7          3.87          0.28         1.62 o                         
   9   7   7         20.20         17.86         4.94 o                         
  10   7   7          0.90          0.02         1.65 o                         
  -7   8   7          5.95          3.41         1.16 o                         
  -6   8   7          0.02          0.68         0.90 o                         
  -5   8   7          0.19          0.00         0.74 o                         
  -4   8   7         24.52         15.91         1.44 o                         
  -3   8   7          5.63          3.60         0.90 o                         
  -2   8   7        169.16        204.73         4.41 o                         
  -1   8   7          0.64          2.84         0.77 o                         
   0   8   7        343.89        369.15        10.23 o                         
   1   8   7         15.76         19.74         1.48 o                         
   2   8   7          3.71          5.45         1.06 o                         
   3   8   7         13.73         10.69         1.29 o                         
   4   8   7         81.92         76.73         3.15 o                         
   5   8   7         60.05         70.44         3.05 o                         
   6   8   7         21.38         22.69         2.01 o                         
   7   8   7         52.86         48.41         6.54 o                         
   8   8   7          2.83          1.17         1.53 o                         
   9   8   7         14.89          4.82         2.76 o                         
  -6   9   7         11.53         12.73         1.94 o                         
  -5   9   7          2.55          3.56         1.05 o                         
  -4   9   7          5.56          4.86         1.06 o                         
  -3   9   7          0.30          0.00         0.73 o                         
  -2   9   7         53.40         48.50         2.78 o                         
  -1   9   7         27.66         24.07         2.26 o                         
   0   9   7         49.40         60.29         2.62 o                         
   1   9   7        172.05        171.66         4.32 o                         
   2   9   7        903.63        973.58        17.61 o                         
   3   9   7         28.80         28.20         1.90 o                         
   4   9   7         23.93         21.75         2.61 o                         
   5   9   7          0.13          0.19         0.92 o                         
   6   9   7          0.88          2.65         1.57 o                         
   7   9   7          6.18          6.05         2.26 o                         
   8   9   7          0.84          2.33         1.76 o                         
   9   9   7          2.67          3.03         1.98 o                         
  -5  10   7          0.31          1.08         0.97 o                         
  -4  10   7          0.91          0.00         0.84 o                         
  -3  10   7         10.87         11.16         1.47 o                         
  -2  10   7         61.07         65.83         2.26 o                         
  -1  10   7         25.87         25.84         2.04 o                         
   0  10   7         52.76         61.84         2.79 o                         
   1  10   7          4.74          2.07         0.98 o                         
   2  10   7         81.14         84.05         2.88 o                         
   3  10   7          2.73          2.13         1.08 o                         
   4  10   7         24.05         30.48         2.07 o                         
   5  10   7          8.81         12.30         1.61 o                         
   6  10   7         29.45         24.35         3.11 o                         
   7  10   7          2.83          2.88         1.83 o                         
   8  10   7          0.14          0.00         1.40 o                         
  -4  11   7         25.22         29.14         2.19 o                         
  -3  11   7          5.57          6.87         1.29 o                         
  -2  11   7          3.19          3.35         1.49 o                         
  -1  11   7          0.84          2.23         1.15 o                         
   0  11   7         35.81         42.62         2.81 o                         
   1  11   7         31.07         35.05         2.67 o                         
   2  11   7         17.51         20.16         1.81 o                         
   3  11   7         26.82         28.53         2.09 o                         
   4  11   7         56.72         58.74         2.72 o                         
   5  11   7         11.01          7.81         2.38 o                         
   6  11   7         17.65         16.84         4.49 o                         
   7  11   7          4.90          0.46         1.49 o                         
  -2  12   7          2.54          2.46         1.50 o                         
  -1  12   7         12.39         15.60         4.01 o                         
   0  12   7          1.87          1.99         2.04 o                         
   1  12   7          4.37          3.85         1.48 o                         
   2  12   7          0.07          1.31         1.04 o                         
   3  12   7          4.72          2.74         1.15 o                         
   4  12   7         13.97         11.93         2.09 o                         
   5  12   7         29.96         32.03         2.90 o                         
   6  12   7          1.35          2.25         1.80 o                         
   0  13   7          0.01          0.00         1.29 o                         
   1  13   7          0.96          1.27         1.61 o                         
   2  13   7         17.29         20.27         2.87 o                         
   3  13   7          2.20          1.36         2.13 o                         
   4  13   7         22.92         25.26         2.75 o                         
  -3  -9   8          1.01          1.52         1.22 o                         
  -2  -9   8          0.56          1.35         1.17 o                         
  -1  -9   8         70.07         63.99         4.49 o                         
   0  -9   8         18.87         17.38         3.48 o                         
   1  -9   8         28.21         24.30         2.76 o                         
   2  -9   8         31.72         35.43         3.37 o                         
  -5  -8   8         12.62         16.39         2.01 o                         
  -4  -8   8          0.21          0.00         1.17 o                         
  -3  -8   8         58.63         57.49         2.95 o                         
  -2  -8   8          0.00          0.39         1.00 o                         
  -1  -8   8         75.24         68.64         5.50 o                         
   0  -8   8          0.54          1.45         2.03 o                         
   1  -8   8          0.81          1.01         1.43 o                         
   2  -8   8          3.67          5.94         1.64 o                         
   3  -8   8         65.59         65.64         3.89 o                         
   4  -8   8          8.31          7.49         1.94 o                         
  -6  -7   8         26.87         29.81         2.26 o                         
  -5  -7   8         21.14         23.12         1.98 o                         
  -4  -7   8         25.86         28.51         2.33 o                         
  -3  -7   8          0.42          0.00         1.15 o                         
  -2  -7   8          2.92          0.00         0.84 o                         
  -1  -7   8         11.02         12.57         2.46 o                         
   0  -7   8         35.79         37.51         4.92 o                         
   1  -7   8         47.88         37.17         3.48 o                         
   2  -7   8         38.55         44.97         5.21 o                         
   3  -7   8          0.00          0.00         1.11 o                         
   4  -7   8          1.25          2.37         1.53 o                         
   5  -7   8          3.31          2.61         1.64 o                         
  -7  -6   8         12.17         12.30         1.99 o                         
  -6  -6   8          1.27          0.70         0.96 o                         
  -5  -6   8          7.06          7.13         1.29 o                         
  -4  -6   8         11.99         12.12         1.48 o                         
  -3  -6   8         42.38         45.66         2.82 o                         
  -2  -6   8          7.79          7.66         1.53 o                         
  -1  -6   8         75.20         73.02         3.00 o                         
   0  -6   8          1.09          0.58         1.02 o                         
   1  -6   8         19.12         15.37         2.05 o                         
   2  -6   8          6.11          7.70         1.64 o                         
   3  -6   8          1.53          1.30         1.23 o                         
   4  -6   8         16.24         20.23         2.55 o                         
   5  -6   8        104.77         84.81         4.40 o                         
   6  -6   8         28.55         31.91         3.26 o                         
  -8  -5   8          5.60          3.88         1.44 o                         
  -7  -5   8          1.41          0.00         1.18 o                         
  -6  -5   8         61.04         64.47         3.03 o                         
  -5  -5   8         14.10         13.40         1.95 o                         
  -4  -5   8          1.06          1.32         0.94 o                         
  -3  -5   8          9.68         12.48         1.42 o                         
  -2  -5   8          1.74          0.29         0.89 o                         
  -1  -5   8          3.64          2.98         1.02 o                         
   0  -5   8         67.45         74.45         3.48 o                         
   1  -5   8         19.25         20.38         2.25 o                         
   2  -5   8         98.18         90.69         4.10 o                         
   3  -5   8         13.68         10.14         1.84 o                         
   4  -5   8         17.22         17.95         2.22 o                         
   5  -5   8         64.90         60.28         3.58 o                         
   6  -5   8         16.59         19.84         3.04 o                         
   7  -5   8         70.48         72.94         4.40 o                         
  -8  -4   8          0.10          0.13         1.20 o                         
  -7  -4   8          1.73          1.44         1.42 o                         
  -6  -4   8         86.79         75.50         3.15 o                         
  -5  -4   8          1.07          0.51         0.86 o                         
  -4  -4   8        237.03        243.92         5.20 o                         
  -3  -4   8        212.47        203.55        10.70 o                         
  -2  -4   8        119.24        127.48         3.78 o                         
  -1  -4   8          7.83         11.32         1.40 o                         
   0  -4   8        345.31        355.01        10.14 o                         
   1  -4   8          9.89         10.35         1.73 o                         
   2  -4   8         20.68         25.43         3.76 o                         
   3  -4   8        258.68        260.36        15.49 o                         
   4  -4   8          7.27          8.98         1.73 o                         
   5  -4   8         24.76         24.00         2.55 o                         
   6  -4   8         13.99         12.16         2.14 o                         
   7  -4   8        136.77        120.47         5.52 o                         
   8  -4   8          6.78          7.13         2.14 o                         
  -8  -3   8          0.17          1.50         1.16 o                         
  -7  -3   8          9.70         12.82         1.56 o                         
  -6  -3   8         62.80         67.59         3.01 o                         
  -5  -3   8        182.04        186.64         5.12 o                         
  -4  -3   8        177.35        175.73         4.11 o                         
  -3  -3   8         63.17         61.47         3.18 o                         
  -2  -3   8          0.07          0.10         0.69 o                         
  -1  -3   8        195.30        183.26         5.93 o                         
   0  -3   8          3.39          1.77         1.29 o                         
   1  -3   8        246.36        233.01         8.54 o                         
   2  -3   8        314.32        316.02         7.52 o                         
   3  -3   8         65.77         77.98         3.67 o                         
   4  -3   8        485.42        434.03        12.28 o                         
   5  -3   8         80.18         80.45         3.23 o                         
   6  -3   8        214.03        179.18         5.37 o                         
   7  -3   8        119.45        131.46         4.51 o                         
   8  -3   8          2.03          1.44         1.25 o                         
  -9  -2   8          0.38          0.00         1.11 o                         
  -8  -2   8          0.75          0.85         1.11 o                         
  -7  -2   8         11.85         11.38         1.45 o                         
  -6  -2   8          1.43          0.00         0.81 o                         
  -5  -2   8         32.45         40.87         2.09 o                         
  -4  -2   8        136.04        146.47         3.18 o                         
  -3  -2   8         55.71         57.38         3.33 o                         
  -2  -2   8        277.63        303.65         6.22 o                         
  -1  -2   8         46.35         40.06         2.75 o                         
   0  -2   8          0.02          0.00         0.66 o                         
   1  -2   8         44.05         44.22         3.91 o                         
   2  -2   8         44.24         52.66         2.28 o                         
   3  -2   8          9.15          9.52         1.13 o                         
   4  -2   8          0.67          0.94         0.84 o                         
   5  -2   8          0.32          0.27         0.91 o                         
   6  -2   8        271.28        271.25         7.01 o                         
   7  -2   8         10.72         13.45         1.78 o                         
   8  -2   8         77.41         67.83         3.17 o                         
   9  -2   8         25.63         33.94         3.46 o                         
  -9  -1   8         17.27         15.40         1.84 o                         
  -8  -1   8          1.66          0.80         1.03 o                         
  -7  -1   8          2.98          2.50         1.07 o                         
  -6  -1   8          0.69          0.00         0.86 o                         
  -5  -1   8          0.12          0.31         0.79 o                         
  -4  -1   8         19.79         18.41         1.17 o                         
  -3  -1   8         20.75         25.37         1.28 o                         
  -2  -1   8        153.76        162.67         3.83 o                         
  -1  -1   8        101.04        100.03         2.91 o                         
   0  -1   8        116.40        115.50         4.79 o                         
   1  -1   8         12.44         13.12         1.40 o                         
   2  -1   8          5.72          9.72         1.17 o                         
   3  -1   8        262.67        242.30         5.90 o                         
   4  -1   8        290.49        322.08         6.68 o                         
   5  -1   8        126.04        122.98         3.42 o                         
   6  -1   8          0.29          0.29         0.88 o                         
   7  -1   8          3.03          3.57         1.17 o                         
   8  -1   8          2.63          0.21         2.61 o                         
   9  -1   8          0.07          0.91         1.59 o                         
  -9   0   8         25.15         29.67         2.32 o                         
  -8   0   8          8.74         12.42         1.74 o                         
  -7   0   8         59.04         61.20         2.78 o                         
  -6   0   8         81.05         95.43         3.31 o                         
  -5   0   8          4.25          0.52         0.99 o                         
  -4   0   8        371.91        402.11         6.75 o                         
  -3   0   8        331.79        336.76         7.13 o                         
  -2   0   8         74.79         86.47         2.10 o                         
  -1   0   8        152.18        165.63         4.09 o                         
   0   0   8          0.19          0.00         0.55 o                         
   1   0   8          2.46          1.82         0.76 o                         
   2   0   8         97.76        106.77         2.84 o                         
   3   0   8        273.40        231.51         5.06 o                         
   4   0   8        103.62         95.37         2.79 o                         
   5   0   8          0.39          0.07         0.73 o                         
   6   0   8          7.48         10.33         1.34 o                         
   7   0   8          3.97          2.90         1.39 o                         
   8   0   8         45.28         37.81         3.26 o                         
   9   0   8          6.80          8.49         3.04 o                         
  -9   1   8         22.73         24.99         2.43 o                         
  -8   1   8          0.26          1.38         1.21 o                         
  -7   1   8        143.94        165.20         4.73 o                         
  -6   1   8        126.00        137.49         4.06 o                         
  -5   1   8         31.35         39.89         2.46 o                         
  -4   1   8         13.95         17.15         1.45 o                         
  -3   1   8         49.26         49.97         2.09 o                         
  -2   1   8        135.56        136.29         3.20 o                         
  -1   1   8         23.29         27.98         1.69 o                         
   0   1   8        114.72        125.91         4.70 o                         
   1   1   8          7.97          8.96         0.92 o                         
   2   1   8          0.99          0.39         0.53 o                         
   3   1   8         21.63         21.31         1.31 o                         
   4   1   8          0.21          0.73         0.57 o                         
   5   1   8          5.82          6.54         2.69 o                         
   6   1   8         88.09         92.84         3.52 o                         
   7   1   8          8.20          6.69         1.40 o                         
   8   1   8         82.33         86.40         3.73 o                         
   9   1   8         29.95         26.10         2.58 o                         
  -9   2   8          0.07          0.51         1.20 o                         
  -8   2   8         24.60         28.98         2.52 o                         
  -7   2   8         61.36         67.14         3.45 o                         
  -6   2   8        329.35        366.21        11.61 o                         
  -5   2   8        151.96        155.10         4.10 o                         
  -4   2   8         48.95         45.92         1.95 o                         
  -3   2   8         62.59         76.78         2.58 o                         
  -2   2   8        375.72        185.06        10.14 o                         
  -1   2   8        127.14        127.10         6.91 o                         
   0   2   8         54.30         70.69         2.88 o                         
   1   2   8        166.04        156.04         4.70 o                         
   2   2   8          0.01          0.00         0.46 o                         
   3   2   8          0.09          0.61         0.81 o                         
   4   2   8          3.28          3.99         1.19 o                         
   5   2   8         20.67         26.55         2.12 o                         
   6   2   8          5.17          3.06         1.10 o                         
   7   2   8         31.97         29.07         2.44 o                         
   8   2   8          7.51          9.42         1.63 o                         
   9   2   8          2.77          3.46         1.38 o                         
  10   2   8         21.26         21.15         2.54 o                         
  -8   3   8         30.43         30.09         2.89 o                         
  -7   3   8         25.31         28.40         1.99 o                         
  -6   3   8        225.90        220.90         5.23 o                         
  -5   3   8        176.85        181.16         4.47 o                         
  -4   3   8        595.05        634.01        13.38 o                         
  -3   3   8         16.55         17.16         1.69 o                         
  -2   3   8        542.33        631.04        11.69 o                         
  -1   3   8         62.81         59.85         2.17 o                         
   0   3   8        799.42        881.34        17.66 o                         
   1   3   8         88.16        114.46         2.70 o                         
   2   3   8          0.97          0.00         0.53 o                         
   3   3   8          0.04          0.00         0.92 o                         
   4   3   8        269.00        261.18         6.66 o                         
   5   3   8          0.08          0.00         0.83 o                         
   6   3   8         69.26         75.30         3.05 o                         
   7   3   8          1.65          3.04         1.22 o                         
   8   3   8         72.92         65.40         3.18 o                         
   9   3   8          4.14          5.36         1.66 o                         
  10   3   8          0.62          0.00         1.32 o                         
  -8   4   8          6.07          3.72         1.38 o                         
  -7   4   8          6.41          4.05         1.14 o                         
  -6   4   8          2.70          0.69         0.87 o                         
  -5   4   8        237.48        243.34         5.88 o                         
  -4   4   8        132.27         97.36        12.89 o                         
  -3   4   8         36.67         35.02         1.86 o                         
  -2   4   8        162.73        164.85         4.39 o                         
  -1   4   8         12.14         13.29         2.23 o                         
   0   4   8        457.23        518.81        10.91 o                         
   1   4   8        160.65        167.32         5.18 o                         
   2   4   8        350.11        375.61         8.71 o                         
   3   4   8         48.34         47.89         2.24 o                         
   4   4   8          0.05          0.71         1.00 o                         
   5   4   8         25.95         24.99         1.91 o                         
   6   4   8         33.19         27.16         2.12 o                         
   7   4   8          1.98          0.00         0.89 o                         
   8   4   8         28.45         35.79         2.75 o                         
   9   4   8          1.76          2.92         1.28 o                         
  10   4   8          9.51         11.08         3.04 o                         
  -8   5   8          3.11          3.67         1.17 o                         
  -7   5   8          1.25          2.46         0.95 o                         
  -6   5   8         11.73         11.05         1.76 o                         
  -5   5   8         29.98         28.89         2.08 o                         
  -4   5   8         32.50         36.18         2.13 o                         
  -3   5   8          9.41          9.37         1.60 o                         
  -2   5   8        158.89        166.00         5.06 o                         
  -1   5   8          9.07          9.15         1.72 o                         
   0   5   8        140.01        136.18         3.60 o                         
   1   5   8         22.62         32.46         1.56 o                         
   2   5   8         10.04         11.87         1.43 o                         
   3   5   8         45.75         49.86         2.33 o                         
   4   5   8          8.44          9.03         1.63 o                         
   5   5   8          1.77          2.77         1.06 o                         
   6   5   8         88.38         93.94         3.51 o                         
   7   5   8          0.03          0.00         0.92 o                         
   8   5   8          0.00          0.22         1.10 o                         
   9   5   8         11.65          9.31         2.47 o                         
  10   5   8          0.01          0.00         1.54 o                         
  -7   6   8          0.00          0.00         0.85 o                         
  -6   6   8          5.48          4.64         1.21 o                         
  -5   6   8         21.93         30.49         2.17 o                         
  -4   6   8        207.94        180.08         4.72 o                         
  -2   6   8        157.56         96.73         8.69 o                         
  -1   6   8         24.46         27.73         2.41 o                         
   0   6   8        194.03        182.88         4.91 o                         
   1   6   8          7.97          9.75         1.24 o                         
   2   6   8         18.02          9.36         1.38 o                         
   3   6   8         38.85         36.85         2.14 o                         
   4   6   8          2.48          0.45         0.91 o                         
   5   6   8         15.53         14.31         1.58 o                         
   6   6   8          6.29          6.80         1.38 o                         
   7   6   8          3.40          0.64         1.46 o                         
   8   6   8         32.34         31.68         4.10 o                         
   9   6   8          4.60          3.21         1.79 o                         
  -7   7   8          3.08          1.82         1.14 o                         
  -6   7   8          0.63          0.00         0.78 o                         
  -5   7   8          1.69          1.18         0.89 o                         
  -4   7   8         74.95         76.11         2.60 o                         
  -2   7   8        193.29         86.46        15.93 o                         
  -1   7   8         85.54         87.54         4.41 o                         
   0   7   8         20.91         25.77         1.69 o                         
   1   7   8         54.40         64.00         2.05 o                         
   2   7   8        132.75        152.53         5.07 o                         
   3   7   8        108.79        118.04         4.06 o                         
   4   7   8          0.24          0.00         0.90 o                         
   5   7   8          1.19          0.90         1.00 o                         
   6   7   8         40.67         44.65         2.63 o                         
   7   7   8          8.68          9.11         1.59 o                         
   8   7   8          2.12          3.47         1.59 o                         
   9   7   8          1.37          0.00         1.51 o                         
  -6   8   8         23.53         19.88         2.50 o                         
  -5   8   8         10.87         12.79         1.49 o                         
  -4   8   8         93.08         90.22         2.84 o                         
  -3   8   8         27.16         33.75         1.93 o                         
  -2   8   8         27.81         33.22         2.22 o                         
  -1   8   8          0.03          0.42         0.89 o                         
   0   8   8        209.62        210.76         6.27 o                         
   1   8   8          1.79          2.94         0.94 o                         
   2   8   8          0.01          0.32         0.98 o                         
   3   8   8        122.24        141.90         4.71 o                         
   4   8   8         46.95         56.67         2.81 o                         
   5   8   8         33.46         35.27         3.40 o                         
   6   8   8         26.48         26.27         3.89 o                         
   7   8   8         51.13         45.54         5.00 o                         
   8   8   8          1.78          0.00         1.29 o                         
   9   8   8          1.23          0.21         1.89 o                         
  -5   9   8         12.86         14.13         2.48 o                         
  -4   9   8         12.90          6.54         1.14 o                         
  -3   9   8          2.42          5.82         1.05 o                         
  -2   9   8         92.63         72.18         3.27 o                         
  -1   9   8         29.40         41.92         2.59 o                         
   0   9   8          3.04          2.05         0.98 o                         
   1   9   8         46.80         61.90         2.93 o                         
   2   9   8         13.26         19.71         1.59 o                         
   3   9   8         10.48          9.38         2.35 o                         
   4   9   8         32.99         34.15         2.57 o                         
   5   9   8          1.34          2.72         1.26 o                         
   6   9   8          3.12          4.64         1.41 o                         
   7   9   8         51.91         40.89         6.88 o                         
   8   9   8         12.64         12.09         4.80 o                         
  -4  10   8          0.76          0.43         1.00 o                         
  -3  10   8         29.27         33.55         2.94 o                         
  -2  10   8         10.37         10.59         1.87 o                         
  -1  10   8         69.29         74.42         3.12 o                         
   0  10   8          4.09          2.53         1.23 o                         
   1  10   8          1.11          0.00         0.97 o                         
   2  10   8          8.78          5.21         1.07 o                         
   3  10   8          0.34          1.40         1.13 o                         
   4  10   8        203.98        202.37         6.04 o                         
   5  10   8        158.43        179.78         6.06 o                         
   6  10   8         16.15         11.09         3.23 o                         
   7  10   8          5.99          6.75         2.13 o                         
  -3  11   8         14.36         20.69         2.55 o                         
  -2  11   8          2.85          2.00         1.35 o                         
  -1  11   8          4.42          3.75         1.22 o                         
   0  11   8          0.70          1.56         1.15 o                         
   1  11   8          4.16          3.99         1.32 o                         
   2  11   8         13.11         14.02         2.85 o                         
   3  11   8          4.52          4.25         1.54 o                         
   4  11   8          0.00          0.00         1.00 o                         
   5  11   8          0.27          0.04         1.06 o                         
   6  11   8         13.60         11.27         2.45 o                         
   7  11   8         28.82         28.87         3.54 o                         
  -2  12   8          7.79          9.25         2.47 o                         
  -1  12   8         14.65         15.67         3.30 o                         
   0  12   8          3.51          7.58         3.02 o                         
   1  12   8          1.53          0.10         1.77 o                         
   2  12   8          3.77          1.26         1.71 o                         
   3  12   8          4.98          2.69         1.16 o                         
   4  12   8          0.02          0.71         1.13 o                         
   5  12   8          8.69          4.62         2.08 o                         
  -3  -8   9          9.45         13.08         2.12 o                         
  -2  -8   9         22.57         23.90         2.87 o                         
  -1  -8   9         31.13         28.96         4.34 o                         
   0  -8   9          0.51          0.00         1.45 o                         
   1  -8   9         14.05         10.33         2.05 o                         
   2  -8   9          8.75         10.57         2.14 o                         
  -5  -7   9          0.02          0.36         1.15 o                         
  -4  -7   9          4.67          8.85         1.61 o                         
  -3  -7   9          3.25          3.90         1.53 o                         
  -2  -7   9          0.89          1.56         1.32 o                         
  -1  -7   9          3.44          2.90         2.32 o                         
   0  -7   9         47.74         43.18         3.62 o                         
   1  -7   9          5.30          3.04         1.88 o                         
   2  -7   9         46.10         49.05         3.28 o                         
   3  -7   9          6.51          8.29         2.05 o                         
   4  -7   9          2.54          0.00         1.53 o                         
  -6  -6   9         10.18          7.57         1.86 o                         
  -5  -6   9          7.38          5.76         2.09 o                         
  -4  -6   9          2.40          1.89         0.99 o                         
  -3  -6   9         25.78         28.28         2.27 o                         
  -2  -6   9         23.73         21.72         3.48 o                         
  -1  -6   9          0.12          1.74         1.74 o                         
   0  -6   9         19.25         12.88         1.94 o                         
   1  -6   9          0.63          1.30         1.02 o                         
   2  -6   9          3.72          1.14         1.32 o                         
   3  -6   9         37.08         35.61         3.17 o                         
   4  -6   9          2.32          2.76         1.73 o                         
   5  -6   9          0.94          0.00         1.32 o                         
  -7  -5   9          0.50          0.00         1.26 o                         
  -6  -5   9          2.13          3.48         1.61 o                         
  -5  -5   9          0.68          0.00         0.87 o                         
  -4  -5   9         33.53         32.21         2.22 o                         
  -3  -5   9          7.88         10.77         1.86 o                         
  -2  -5   9          7.90          7.24         2.61 o                         
  -1  -5   9         18.09         18.58         2.22 o                         
   0  -5   9        207.25        206.56         6.96 o                         
   1  -5   9         50.53         44.13         2.96 o                         
   2  -5   9         12.09         11.36         2.05 o                         
   3  -5   9          5.47          4.18         1.39 o                         
   4  -5   9          0.01          0.00         0.90 o                         
   5  -5   9         58.69         63.61         5.50 o                         
   6  -5   9          4.32          4.34         1.84 o                         
  -7  -4   9         21.57         20.59         2.55 o                         
  -6  -4   9          2.60          2.23         1.80 o                         
  -5  -4   9         14.98         15.67         2.00 o                         
  -4  -4   9         12.44          9.91         1.76 o                         
  -3  -4   9          5.30          3.02         1.47 o                         
  -2  -4   9         21.02         12.25         7.24 o                         
  -1  -4   9          5.95          8.69         1.73 o                         
   0  -4   9         86.63         74.30         4.78 o                         
   1  -4   9         91.13         74.91         3.69 o                         
   2  -4   9         25.05         29.21         2.55 o                         
   3  -4   9         39.15         39.32         5.65 o                         
   4  -4   9          4.86          8.95         1.73 o                         
   5  -4   9         18.86         22.10         2.64 o                         
   6  -4   9          1.17          1.88         1.43 o                         
   7  -4   9          6.02          9.55         2.14 o                         
  -8  -3   9          0.12          0.00         1.16 o                         
  -7  -3   9         58.82         64.82         4.81 o                         
  -6  -3   9          9.12          9.17         1.61 o                         
  -5  -3   9         99.57        107.35         3.87 o                         
  -4  -3   9         65.65         62.82         4.02 o                         
  -3  -3   9          2.88          4.73         1.26 o                         
  -2  -3   9         39.72         37.92         3.91 o                         
  -1  -3   9        119.05        115.17         6.23 o                         
   0  -3   9        157.89        148.98         5.42 o                         
   1  -3   9        102.07         85.44         9.29 o                         
   2  -3   9        256.39        249.23         7.88 o                         
   3  -3   9          7.89          7.97         1.64 o                         
   4  -3   9          0.07          1.18         1.11 o                         
   5  -3   9          0.97          1.45         1.18 o                         
   6  -3   9          5.74          2.62         1.27 o                         
   7  -3   9          0.11          2.08         1.23 o                         
  -8  -2   9          5.18          5.30         1.32 o                         
  -7  -2   9         31.67         37.91         2.33 o                         
  -6  -2   9          2.05          0.24         1.31 o                         
  -5  -2   9          1.00          0.97         1.12 o                         
  -4  -2   9          3.95          1.59         1.30 o                         
  -3  -2   9         44.79         59.20         2.30 o                         
  -2  -2   9         13.78         12.07         2.32 o                         
  -1  -2   9         34.32         37.93         2.64 o                         
   0  -2   9         17.79         20.26         3.04 o                         
   1  -2   9          3.29          4.92         1.23 o                         
   2  -2   9        366.98        375.71         8.80 o                         
   3  -2   9          7.58          9.76         1.18 o                         
   4  -2   9        379.32        366.69         8.74 o                         
   5  -2   9          3.94          2.48         1.15 o                         
   6  -2   9         51.40         43.83         2.98 o                         
   7  -2   9         32.22         25.58         2.26 o                         
   8  -2   9          1.43          3.54         1.81 o                         
  -8  -1   9          0.78          0.36         1.05 o                         
  -7  -1   9          2.02          1.46         1.07 o                         
  -6  -1   9         17.99         16.33         1.56 o                         
  -5  -1   9         78.44         84.77         3.87 o                         
  -4  -1   9          0.15          0.00         0.80 o                         
  -3  -1   9          8.82          4.93         0.78 o                         
  -2  -1   9          7.51          7.41         1.15 o                         
  -1  -1   9        159.79        182.15         5.06 o                         
   0  -1   9          4.44          0.85         0.94 o                         
   1  -1   9        493.29        487.02        13.10 o                         
   2  -1   9         14.90         13.01         1.29 o                         
   3  -1   9          7.29         10.03         1.27 o                         
   4  -1   9         86.90         86.92         2.76 o                         
   5  -1   9          3.07          3.92         1.07 o                         
   6  -1   9         75.90         76.68         3.36 o                         
   7  -1   9         55.88         53.19         3.69 o                         
   8  -1   9          7.27          7.84         1.84 o                         
  -8   0   9          2.05          3.32         1.19 o                         
  -7   0   9         13.70         16.48         1.73 o                         
  -6   0   9         44.67         48.90         2.89 o                         
  -5   0   9          3.68          1.94         0.99 o                         
  -4   0   9         82.46         94.68         2.56 o                         
  -3   0   9        165.18        170.76         3.78 o                         
  -2   0   9          0.14          0.00         0.90 o                         
  -1   0   9         61.66         57.77         2.44 o                         
   0   0   9         34.39         32.64         2.03 o                         
   1   0   9         94.02        101.61         3.17 o                         
   2   0   9         66.03         70.45         2.31 o                         
   3   0   9        375.82        392.43         7.80 o                         
   4   0   9         91.30         96.14         2.89 o                         
   5   0   9         56.42         61.10         2.35 o                         
   6   0   9          0.75          1.30         1.23 o                         
   7   0   9         14.41         19.33         2.46 o                         
   8   0   9         12.47         16.22         4.34 o                         
   9   0   9         58.10         59.47         3.99 o                         
  -8   1   9         12.17         14.50         1.96 o                         
  -7   1   9         17.37         18.66         1.98 o                         
  -6   1   9          5.23          5.62         1.35 o                         
  -5   1   9         29.66         40.98         2.11 o                         
  -4   1   9        316.72        364.98         7.82 o                         
  -3   1   9         18.10         19.71         1.56 o                         
  -2   1   9         62.12         59.11         2.49 o                         
  -1   1   9        159.54        191.56         5.27 o                         
   0   1   9        130.11        113.46         3.04 o                         
   1   1   9        204.59        216.17         6.79 o                         
   2   1   9         18.77         20.68         1.44 o                         
   3   1   9         59.83         55.91         2.03 o                         
   4   1   9         20.06         18.29         1.42 o                         
   5   1   9          0.66          0.35         1.05 o                         
   6   1   9         49.05         48.74         3.19 o                         
   7   1   9         15.14         18.99         2.03 o                         
   8   1   9         26.37         28.04         2.58 o                         
   9   1   9         18.98         18.61         2.71 o                         
  -8   2   9          3.98          0.57         1.18 o                         
  -7   2   9         23.92         30.91         3.03 o                         
  -6   2   9          6.32          5.40         1.81 o                         
  -5   2   9          2.02          0.00         0.89 o                         
  -4   2   9        334.15        392.69         8.28 o                         
  -3   2   9          0.85          0.01         0.81 o                         
  -2   2   9        267.70        275.80         7.10 o                         
  -1   2   9         35.20         34.86         3.40 o                         
   0   2   9         95.91         95.67         2.72 o                         
   1   2   9        316.43        312.29         6.54 o                         
   2   2   9          6.98          6.41         0.91 o                         
   3   2   9        249.04        264.30         5.63 o                         
   4   2   9          0.13          0.57         0.81 o                         
   5   2   9         50.34         45.26         3.12 o                         
   6   2   9          3.52          4.19         1.25 o                         
   7   2   9          6.67          6.14         1.47 o                         
   8   2   9          0.49          1.07         1.22 o                         
   9   2   9          7.83          4.44         1.66 o                         
  -8   3   9         15.73         15.66         2.00 o                         
  -7   3   9          4.45          0.50         1.14 o                         
  -6   3   9          0.26          2.11         0.99 o                         
  -5   3   9        154.41        180.72         5.47 o                         
  -4   3   9          6.84         12.64         1.34 o                         
  -3   3   9        189.09        214.11         5.11 o                         
  -2   3   9       1233.60       1344.31        26.69 o                         
   0   3   9         59.75         51.61         2.47 o                         
   1   3   9         25.91         30.86         1.48 o                         
   2   3   9          0.30          0.00         0.55 o                         
   3   3   9         37.63         36.70         2.41 o                         
   4   3   9         34.56         38.61         2.53 o                         
   5   3   9        110.38        114.37         4.00 o                         
   6   3   9          0.06          0.00         0.85 o                         
   7   3   9         14.17         13.95         2.40 o                         
   8   3   9          7.72          5.53         1.60 o                         
   9   3   9         10.11          6.77         1.72 o                         
  -7   4   9         13.24         10.60         2.39 o                         
  -6   4   9         11.53         12.81         1.54 o                         
  -5   4   9          7.08          7.77         1.29 o                         
  -4   4   9          6.13          2.72         1.49 o                         
  -3   4   9        232.16        101.42         6.61 o                         
  -2   4   9          3.29          3.19         1.01 o                         
  -1   4   9        404.07        169.42        11.29 o                         
   0   4   9         83.88         86.02         2.80 o                         
   1   4   9        612.68        731.70        12.11 o                         
   2   4   9         27.98         22.76         1.92 o                         
   3   4   9        135.69        150.16         4.57 o                         
   4   4   9          6.58          4.41         1.12 o                         
   5   4   9         31.73         35.18         3.68 o                         
   6   4   9         12.79         10.82         1.76 o                         
   7   4   9          1.74          0.55         1.10 o                         
   8   4   9         11.26          7.40         1.63 o                         
   9   4   9          0.06          0.00         1.27 o                         
  -7   5   9          1.28          0.17         0.92 o                         
  -6   5   9          0.28          0.00         0.79 o                         
  -5   5   9         11.82          7.97         1.66 o                         
  -4   5   9          3.80          2.25         0.91 o                         
  -3   5   9          2.96          2.98         1.41 o                         
  -1   5   9         87.09         28.03         6.06 o                         
   0   5   9         65.99         75.26         4.72 o                         
   1   5   9        101.31        102.05         3.22 o                         
   2   5   9         75.37         73.78         3.53 o                         
   3   5   9        107.19        132.50         4.27 o                         
   4   5   9        128.37        134.06         4.38 o                         
   5   5   9         35.12         41.08         2.66 o                         
   6   5   9         17.81         16.71         1.84 o                         
   7   5   9         13.23         14.01         1.76 o                         
   8   5   9          9.38         10.21         1.74 o                         
   9   5   9          1.16          0.00         1.15 o                         
  -7   6   9          0.09          0.00         0.86 o                         
  -6   6   9          6.53          8.62         1.85 o                         
  -5   6   9         88.94        100.80         4.84 o                         
  -4   6   9         16.83         18.67         1.79 o                         
  -3   6   9          0.51          0.00         0.89 o                         
  -2   6   9          3.21          2.80         0.92 o                         
  -1   6   9         42.00         43.00         4.04 o                         
   0   6   9          5.83          4.04         1.76 o                         
   1   6   9        260.14        312.59         7.01 o                         
   2   6   9        245.03        283.93         7.24 o                         
   3   6   9         20.99         19.35         1.86 o                         
   4   6   9         10.78          7.66         1.55 o                         
   5   6   9          2.08          2.86         1.17 o                         
   6   6   9        172.26        188.13        10.61 o                         
   7   6   9          0.09          0.00         1.11 o                         
   8   6   9          0.40          1.01         1.21 o                         
   9   6   9          0.00          1.09         1.75 o                         
  -6   7   9         27.35         24.66         6.32 o                         
  -5   7   9          2.81          2.71         1.02 o                         
  -4   7   9          7.84          4.72         1.95 o                         
  -3   7   9         10.39         11.23         1.54 o                         
  -2   7   9         61.60         42.63         3.68 o                         
  -1   7   9         53.77         49.59         4.38 o                         
   0   7   9         41.86         41.41         3.08 o                         
   1   7   9        290.27        319.94         7.77 o                         
   2   7   9         83.31         97.66         3.62 o                         
   3   7   9        168.22        174.12         5.23 o                         
   4   7   9        120.09        119.68         4.21 o                         
   5   7   9          2.98          2.12         1.91 o                         
   6   7   9         17.02         16.22         1.96 o                         
   7   7   9          3.95          2.72         1.23 o                         
   8   7   9         21.62         27.06         2.57 o                         
   9   7   9          0.00          1.37         1.72 o                         
  -5   8   9          1.35          1.72         1.01 o                         
  -4   8   9          7.78          5.41         1.37 o                         
  -3   8   9          0.76          0.00         0.79 o                         
  -2   8   9          4.27          3.53         0.97 o                         
  -1   8   9         77.49         72.57         2.98 o                         
   0   8   9          2.13          3.47         1.58 o                         
   1   8   9         79.82         77.61         4.31 o                         
   2   8   9         99.63        119.04         4.16 o                         
   3   8   9        345.18        375.20         9.28 o                         
   4   8   9         58.76         61.23         3.01 o                         
   5   8   9          9.39          9.88         2.30 o                         
   6   8   9         37.02         35.82         2.59 o                         
   7   8   9         16.57         17.66         2.01 o                         
   8   8   9          8.89          8.78         2.20 o                         
  -5   9   9          1.08          1.17         1.07 o                         
  -4   9   9          0.34          0.00         1.08 o                         
  -3   9   9         12.12         10.34         1.81 o                         
  -2   9   9         32.00         40.89         3.50 o                         
  -1   9   9         13.80         12.20         1.62 o                         
   0   9   9          0.06          0.00         0.93 o                         
   1   9   9         10.67         10.67         2.22 o                         
   2   9   9          8.47          7.81         2.14 o                         
   3   9   9        193.15        205.01         6.04 o                         
   4   9   9          4.59          5.74         1.77 o                         
   5   9   9         79.47         83.85         3.73 o                         
   6   9   9          5.31          2.54         1.27 o                         
   7   9   9         11.51         10.79         3.30 o                         
   8   9   9          0.00          0.00         1.44 o                         
  -4  10   9          3.59          5.33         1.22 o                         
  -3  10   9          1.08          1.89         1.24 o                         
  -2  10   9          6.85          4.75         1.45 o                         
  -1  10   9          8.36          5.36         1.84 o                         
   0  10   9         26.69         32.73         2.34 o                         
   1  10   9         19.77         19.01         2.84 o                         
   2  10   9         24.39         41.90         3.96 o                         
   3  10   9          0.08          0.00         1.01 o                         
   4  10   9          5.46          6.71         1.78 o                         
   5  10   9         45.44         50.01         3.04 o                         
   6  10   9          0.23          0.23         1.14 o                         
   7  10   9          0.03          0.70         1.80 o                         
  -2  11   9          1.81          1.30         1.38 o                         
  -1  11   9          3.50          4.29         1.32 o                         
   0  11   9         16.41         15.80         1.94 o                         
   1  11   9         51.32         49.77         3.55 o                         
   2  11   9         31.13         35.18         3.69 o                         
   3  11   9          5.98          3.23         1.71 o                         
   4  11   9         23.91         33.29         2.71 o                         
   5  11   9          8.03          8.27         2.47 o                         
   6  11   9          3.82          1.77         1.77 o                         
   0  12   9          0.40          2.17         1.28 o                         
   1  12   9          2.94          6.82         1.71 o                         
   2  12   9         12.36         14.57         2.90 o                         
   3  12   9          7.35          3.42         2.81 o                         
   4  12   9         16.27         21.42         2.42 o                         
  -3  -7  10          5.59          9.25         2.14 o                         
  -2  -7  10         36.05         43.02         7.38 o                         
  -1  -7  10          6.92          5.50         2.61 o                         
   0  -7  10          2.81          3.19         2.32 o                         
   1  -7  10         19.89         17.57         2.55 o                         
   2  -7  10          9.94         12.64         2.25 o                         
  -4  -6  10          8.29          9.46         2.61 o                         
  -3  -6  10         11.75         10.40         1.94 o                         
  -2  -6  10          7.71          8.98         2.90 o                         
  -1  -6  10         84.70         88.91         6.37 o                         
   0  -6  10          1.75          0.00         1.23 o                         
   1  -6  10          1.03          0.07         1.32 o                         
   2  -6  10          1.89          2.03         1.53 o                         
   3  -6  10         55.54         52.65         3.87 o                         
   4  -6  10          0.19          2.17         1.64 o                         
  -5  -5  10          1.20          0.05         1.33 o                         
  -4  -5  10         69.78         65.97         3.75 o                         
  -3  -5  10          1.08          1.16         1.00 o                         
  -2  -5  10          8.61          7.53         2.61 o                         
  -1  -5  10          1.90          0.00         1.45 o                         
   0  -5  10         21.63         21.82         2.46 o                         
   1  -5  10         70.28         52.75         3.76 o                         
   2  -5  10        102.58         98.33         4.60 o                         
   3  -5  10          0.15          0.00         2.17 o                         
   4  -5  10          1.00          0.00         1.30 o                         
   5  -5  10          0.45          0.62         1.74 o                         
  -6  -4  10          2.32          0.00         1.20 o                         
  -5  -4  10          8.92          7.87         2.06 o                         
  -4  -4  10         18.59          9.85         1.60 o                         
  -3  -4  10         24.87         18.28         9.99 o                         
  -2  -4  10         55.91         47.21         4.63 o                         
  -1  -4  10         42.11         47.00         3.05 o                         
   0  -4  10         67.03         57.38         4.34 o                         
   1  -4  10         30.98         28.34         2.76 o                         
   2  -4  10         16.70         17.28         2.14 o                         
   3  -4  10          1.56          2.16         1.32 o                         
   4  -4  10          0.07          0.00         1.11 o                         
   5  -4  10          9.59          8.38         1.94 o                         
   6  -4  10          0.37          0.00         1.32 o                         
  -7  -3  10         16.22         17.76         2.33 o                         
  -6  -3  10          7.42          5.86         1.99 o                         
  -5  -3  10          2.13          1.29         1.60 o                         
  -4  -3  10         12.76          7.28         5.65 o                         
  -3  -3  10          2.89          0.58         2.46 o                         
  -2  -3  10         46.94         34.95         3.19 o                         
  -1  -3  10          0.03          0.24         2.99 o                         
   0  -3  10          0.17          0.00         1.16 o                         
   1  -3  10         43.07         46.53         3.33 o                         
   2  -3  10         24.81         20.76         2.25 o                         
   3  -3  10         10.43          9.72         1.73 o                         
   4  -3  10         15.18         16.08         2.22 o                         
   5  -3  10          9.49         12.61         2.05 o                         
   6  -3  10         18.98         15.83         3.04 o                         
  -7  -2  10         45.96         42.77         3.58 o                         
  -6  -2  10         41.88         41.17         2.81 o                         
  -5  -2  10         98.30        115.64         5.51 o                         
  -4  -2  10        104.05        101.79         5.31 o                         
  -3  -2  10         31.03         31.28         4.34 o                         
  -2  -2  10        286.43        274.44         8.59 o                         
  -1  -2  10          1.18          0.74         1.09 o                         
   0  -2  10         21.17         20.96         4.78 o                         
   1  -2  10         21.51         20.80         2.14 o                         
   2  -2  10         10.87         10.08         1.44 o                         
   3  -2  10          3.72          3.85         1.32 o                         
   4  -2  10         22.37         22.20         2.01 o                         
   5  -2  10         10.07          7.96         1.74 o                         
   6  -2  10          1.58          0.23         1.05 o                         
   7  -2  10          0.00          0.00         1.39 o                         
  -7  -1  10          0.49          0.76         1.07 o                         
  -6  -1  10         22.25         22.72         1.83 o                         
  -5  -1  10          2.20          0.58         0.90 o                         
  -4  -1  10         57.38         68.25         3.01 o                         
  -3  -1  10        132.59        137.50         4.51 o                         
  -2  -1  10         24.98         21.88         2.35 o                         
  -1  -1  10         15.95         12.71         2.72 o                         
   0  -1  10         34.86         20.03         3.81 o                         
   1  -1  10        102.91        101.12         6.00 o                         
   2  -1  10         31.94         21.96         1.63 o                         
   3  -1  10        128.34        112.23         3.72 o                         
   4  -1  10         11.75         14.26         1.69 o                         
   5  -1  10          0.06          0.00         1.13 o                         
   6  -1  10          9.33          7.11         1.84 o                         
   7  -1  10         14.57         12.15         2.35 o                         
   8  -1  10          3.02          0.13         2.46 o                         
  -7   0  10          2.42          3.03         1.15 o                         
  -6   0  10          1.00          0.65         0.97 o                         
  -5   0  10          4.70          2.97         1.13 o                         
  -4   0  10          4.78          2.46         0.86 o                         
  -3   0  10        123.60        122.80         5.53 o                         
  -2   0  10        145.92        136.06         7.70 o                         
  -1   0  10        111.14        104.09         3.67 o                         
   0   0  10          5.83          1.80         1.22 o                         
   1   0  10          4.90         12.84         1.76 o                         
   2   0  10          0.07          1.02         0.76 o                         
   3   0  10          6.80          4.26         0.98 o                         
   4   0  10         31.35         27.57         1.80 o                         
   5   0  10         58.80         62.03         2.97 o                         
   6   0  10          8.20          7.71         1.81 o                         
   7   0  10         12.04         13.98         4.78 o                         
   8   0  10         31.75         26.05         2.96 o                         
  -7   1  10         14.42         14.75         2.67 o                         
  -6   1  10         54.12         63.67         3.10 o                         
  -5   1  10         30.25         31.47         2.51 o                         
  -4   1  10         10.43          9.25         1.14 o                         
  -3   1  10          6.67          6.41         1.42 o                         
  -2   1  10         35.40         37.57         2.75 o                         
  -1   1  10        986.04       1087.37        22.40 o                         
   0   1  10        134.21        125.55         4.97 o                         
   1   1  10          0.08          0.53         0.74 o                         
   2   1  10          0.04          0.00         0.67 o                         
   3   1  10        118.24        130.40         3.54 o                         
   4   1  10          2.29          2.12         1.68 o                         
   5   1  10         99.98        103.38         4.86 o                         
   6   1  10          0.04          0.23         1.15 o                         
   7   1  10          6.67          4.64         1.40 o                         
   8   1  10          0.51          0.00         1.32 o                         
  -7   2  10         12.88          6.87         1.95 o                         
  -6   2  10         18.57         19.95         2.21 o                         
  -5   2  10          0.01          0.84         0.92 o                         
  -4   2  10        402.73        414.18        10.32 o                         
  -3   2  10          0.62          0.00         0.95 o                         
  -2   2  10         23.22         22.90         3.88 o                         
  -1   2  10        126.04        154.68         4.75 o                         
   0   2  10        196.90        194.66         4.56 o                         
   1   2  10        278.68        265.47         5.36 o                         
   2   2  10         99.77        105.23         2.97 o                         
   3   2  10          0.02          0.00         0.92 o                         
   4   2  10         64.98         69.95         3.08 o                         
   5   2  10         51.60         46.52         2.61 o                         
   6   2  10          0.02          0.77         1.17 o                         
   7   2  10          7.43          9.83         1.80 o                         
   8   2  10          0.28          0.00         1.11 o                         
  -7   3  10         16.19         18.16         2.37 o                         
  -6   3  10         16.44         15.88         1.74 o                         
  -5   3  10         95.90        109.60         4.62 o                         
  -4   3  10          0.33          0.19         0.85 o                         
  -3   3  10          0.90          0.08         0.93 o                         
  -2   3  10         33.01         19.20         3.66 o                         
  -1   3  10         54.80         64.40         2.98 o                         
   0   3  10          2.50          2.71         0.89 o                         
   1   3  10        357.60        394.85         7.96 o                         
   2   3  10         68.62         71.05         2.93 o                         
   3   3  10          6.02          6.55         1.70 o                         
   4   3  10         98.37        107.31         3.93 o                         
   5   3  10         40.98         34.69         2.61 o                         
   6   3  10         26.26         24.26         2.29 o                         
   7   3  10         17.35         15.73         2.09 o                         
   8   3  10          1.13          2.24         1.35 o                         
  -7   4  10          1.00          0.00         1.08 o                         
  -6   4  10          6.37          7.06         1.39 o                         
  -5   4  10         68.88         73.29         3.17 o                         
  -4   4  10          0.89          0.94         0.89 o                         
  -3   4  10        109.82         63.13         6.37 o                         
  -2   4  10         47.26         50.13         2.68 o                         
  -1   4  10          8.89         11.08         1.56 o                         
   0   4  10        323.34        366.48        18.48 o                         
   1   4  10        333.69        375.88        16.72 o                         
   2   4  10        148.49        183.60         9.15 o                         
   3   4  10        132.22        123.96         4.98 o                         
   4   4  10          6.20          4.32         1.42 o                         
   5   4  10          0.59          1.34         1.02 o                         
   6   4  10         17.43         20.71         2.24 o                         
   7   4  10         78.04         77.91         3.63 o                         
   8   4  10         14.87         13.65         1.98 o                         
  -6   5  10          0.52          1.13         1.28 o                         
  -5   5  10          0.23          0.00         0.87 o                         
  -4   5  10         48.00         46.64         3.10 o                         
  -3   5  10         18.18         17.63         1.68 o                         
  -2   5  10         55.54         55.58         2.91 o                         
  -1   5  10         82.54         26.26         7.38 o                         
   0   5  10          4.30          4.71         1.61 o                         
   1   5  10          1.33          0.71         1.50 o                         
   2   5  10        248.46        263.65         6.94 o                         
   3   5  10         30.58         36.37         2.63 o                         
   4   5  10        401.86        448.55        10.76 o                         
   5   5  10          4.45          2.12         1.22 o                         
   6   5  10         37.46         38.71         4.77 o                         
   7   5  10          6.68          3.51         1.39 o                         
   8   5  10         34.84         36.34         3.05 o                         
  -6   6  10          0.07          0.11         0.99 o                         
  -5   6  10          7.61          9.93         1.87 o                         
  -4   6  10          8.78          4.43         1.53 o                         
  -3   6  10         22.24         33.03         2.97 o                         
  -2   6  10        257.37         61.74        10.72 o                         
  -1   6  10          0.01          1.43         1.07 o                         
   0   6  10         20.82         18.58         2.38 o                         
   1   6  10         11.25         19.84         2.71 o                         
   2   6  10        133.37        155.36         6.45 o                         
   3   6  10          1.56          1.30         1.38 o                         
   4   6  10         29.50         34.35         2.66 o                         
   5   6  10         34.27         35.28         2.73 o                         
   6   6  10         25.81         34.98         3.01 o                         
   7   6  10          5.54          5.85         1.54 o                         
   8   6  10          9.08          7.55         1.68 o                         
  -5   7  10          0.68          0.05         1.04 o                         
  -4   7  10          0.08          1.31         0.92 o                         
  -3   7  10          1.90          3.20         1.01 o                         
  -2   7  10         43.38         59.92         4.17 o                         
  -1   7  10         56.77         63.44         7.65 o                         
   0   7  10        136.40        161.30         9.35 o                         
   1   7  10         32.29         33.13         3.32 o                         
   2   7  10          0.35          0.00         0.94 o                         
   3   7  10         29.55         39.25         2.55 o                         
   4   7  10         36.79         40.74         2.96 o                         
   5   7  10          5.55          6.44         1.45 o                         
   6   7  10          5.31          5.55         1.67 o                         
   7   7  10         39.61         36.18         2.78 o                         
   8   7  10         20.19         16.63         3.43 o                         
  -5   8  10          2.49          1.50         1.10 o                         
  -4   8  10         14.38         17.91         2.58 o                         
  -3   8  10          0.84          1.71         1.01 o                         
  -2   8  10          0.06          0.04         1.05 o                         
  -1   8  10          0.60          0.00         1.67 o                         
   0   8  10        100.07        114.66         5.07 o                         
   1   8  10         23.04         25.59         3.20 o                         
   2   8  10          3.08          0.00         0.98 o                         
   3   8  10         46.59         40.14         2.88 o                         
   4   8  10          2.31          1.95         1.13 o                         
   5   8  10         10.52          8.73         1.76 o                         
   6   8  10          2.32          3.54         1.28 o                         
   7   8  10         16.42         12.24         1.77 o                         
  -4   9  10         26.62         26.28         2.06 o                         
  -3   9  10         25.26         20.36         4.44 o                         
  -2   9  10         22.07         27.05         3.17 o                         
  -1   9  10          1.08          0.47         1.47 o                         
   0   9  10         13.62         15.50         2.38 o                         
   1   9  10          0.08          0.05         1.33 o                         
   2   9  10          3.47          1.55         1.63 o                         
   3   9  10          0.02          0.00         1.07 o                         
   4   9  10          0.31          0.00         1.08 o                         
   5   9  10          2.21          1.18         1.15 o                         
   6   9  10         13.35         13.21         2.26 o                         
   7   9  10          1.18          1.61         1.35 o                         
  -3  10  10          3.56          2.41         1.34 o                         
  -2  10  10         26.04         33.99         2.61 o                         
  -1  10  10          2.52          1.72         1.59 o                         
   0  10  10         20.92         20.55         4.01 o                         
   1  10  10          0.50          0.10         1.49 o                         
   2  10  10         43.76         58.11         4.23 o                         
   3  10  10          1.76          0.59         1.14 o                         
   4  10  10         21.95         27.86         2.66 o                         
   5  10  10         47.04         40.10         3.05 o                         
   6  10  10          0.31          0.34         1.22 o                         
  -1  11  10          6.14          5.93         2.07 o                         
   0  11  10         10.14         13.25         4.73 o                         
   1  11  10          1.38          0.00         1.55 o                         
   2  11  10          3.94          2.86         1.90 o                         
   3  11  10          0.86          1.76         1.62 o                         
   4  11  10          0.00          0.55         1.24 o                         
   5  11  10         11.14          9.63         1.97 o                         
  -2  -6  11         42.23         57.92         5.50 o                         
  -1  -6  11          8.79          5.79         2.61 o                         
   0  -6  11         26.96         27.51         4.34 o                         
   1  -6  11          2.01          3.33         1.64 o                         
  -4  -5  11          1.06          1.10         1.92 o                         
  -3  -5  11          4.04          2.15         1.39 o                         
  -2  -5  11          2.49          0.87         1.74 o                         
  -1  -5  11          0.01          1.74         2.03 o                         
   0  -5  11         65.34         70.09         3.78 o                         
   1  -5  11         56.85         60.91         3.89 o                         
   2  -5  11         47.60         62.84         3.99 o                         
   3  -5  11          0.24          1.95         1.53 o                         
  -5  -4  11          3.13          0.69         1.87 o                         
  -4  -4  11          3.68          2.33         1.97 o                         
  -3  -4  11          9.23          6.85         2.61 o                         
  -2  -4  11          1.86          0.46         1.66 o                         
  -1  -4  11         57.21         54.10         4.49 o                         
   0  -4  11          9.87          5.67         2.03 o                         
   1  -4  11          0.01          0.00         1.23 o                         
   2  -4  11          9.18          8.56         1.73 o                         
   3  -4  11         65.92         55.71         4.05 o                         
   4  -4  11          6.01          7.11         1.81 o                         
  -5  -3  11         12.55          9.56         4.49 o                         
  -4  -3  11         29.20         18.23        13.18 o                         
  -3  -3  11          3.94          2.47         1.87 o                         
  -2  -3  11          9.68          3.81         3.62 o                         
  -1  -3  11          0.37          0.00         1.05 o                         
   0  -3  11         45.13         53.68         3.62 o                         
   1  -3  11         61.97         47.77         3.17 o                         
   2  -3  11         37.83         38.22         3.17 o                         
   3  -3  11          2.54          2.36         2.90 o                         
   4  -3  11          8.04          8.21         1.94 o                         
   5  -3  11          0.90          0.14         1.88 o                         
  -6  -2  11         10.67         11.05         1.96 o                         
  -5  -2  11          0.07          0.00         4.63 o                         
  -4  -2  11         13.68          3.38         4.78 o                         
  -2  -2  11         15.37         18.00         4.43 o                         
  -1  -2  11         51.43         55.51         5.50 o                         
   0  -2  11          7.89          4.93         1.41 o                         
   1  -2  11         14.70         10.26         1.57 o                         
   2  -2  11         19.88         20.81         4.05 o                         
   3  -2  11          0.69          1.82         1.39 o                         
   4  -2  11         30.20         35.24         3.17 o                         
   5  -2  11          0.61          1.55         1.61 o                         
   6  -2  11         25.28         20.27         2.76 o                         
  -6  -1  11         24.50         33.17         2.59 o                         
  -5  -1  11         43.60         49.09         4.40 o                         
  -4  -1  11          1.36          1.36         1.49 o                         
  -3  -1  11          0.09          0.06         1.16 o                         
  -2  -1  11         30.21         34.60         3.05 o                         
  -1  -1  11        140.24        134.96         5.32 o                         
   0  -1  11        120.30        136.94         6.81 o                         
   1  -1  11        142.48        132.66         8.66 o                         
   2  -1  11          8.03          8.41         1.44 o                         
   3  -1  11         14.56         15.84         3.39 o                         
   4  -1  11          0.00          0.00         1.02 o                         
   5  -1  11         15.28         17.44         2.55 o                         
   6  -1  11         12.56         16.65         3.04 o                         
   7  -1  11          0.55          0.43         1.64 o                         
  -6   0  11          0.24          0.00         0.98 o                         
  -5   0  11         46.72         43.66         4.08 o                         
  -4   0  11         38.77         46.79         4.31 o                         
  -3   0  11          2.07          2.90         1.50 o                         
  -2   0  11          2.94          6.21         1.84 o                         
  -1   0  11         50.11         40.05         2.85 o                         
   0   0  11         89.28         88.01         3.99 o                         
   1   0  11         26.26         26.97         2.88 o                         
   2   0  11        234.84        230.48         5.40 o                         
   3   0  11          0.69          0.90         0.90 o                         
   4   0  11        137.88        129.75         4.61 o                         
   5   0  11          6.55          7.10         1.57 o                         
   6   0  11         20.98         18.08         2.66 o                         
   7   0  11          4.85          7.15         2.02 o                         
  -6   1  11          8.48          6.85         1.79 o                         
  -5   1  11         19.18         21.11         2.97 o                         
  -4   1  11          5.07          4.60         2.10 o                         
  -3   1  11          0.69          0.82         1.06 o                         
  -2   1  11         39.84         32.68         2.65 o                         
  -1   1  11          1.05          1.81         0.97 o                         
   0   1  11         80.34         75.17         3.69 o                         
   1   1  11          0.47          0.17         0.80 o                         
   2   1  11        275.58        272.99         6.14 o                         
   3   1  11          6.49          7.67         1.55 o                         
   4   1  11        131.54        122.11         4.36 o                         
   5   1  11          5.47          8.64         1.60 o                         
   6   1  11         34.16         36.60         2.88 o                         
   7   1  11          1.00          1.16         1.64 o                         
  -6   2  11          0.64          0.00         1.23 o                         
  -5   2  11         16.78         13.77         2.05 o                         
  -4   2  11          1.03          0.00         1.20 o                         
  -3   2  11         22.99         24.53         2.34 o                         
  -2   2  11          0.32          0.00         1.17 o                         
  -1   2  11         58.12         74.39         3.90 o                         
   0   2  11          0.09          0.00         0.68 o                         
   1   2  11         13.16         12.65         1.27 o                         
   2   2  11        458.94        502.83        11.67 o                         
   3   2  11        126.56        119.08         4.16 o                         
   4   2  11        117.75        124.60         4.40 o                         
   5   2  11         11.77         11.37         1.69 o                         
   6   2  11          8.55          6.01         1.62 o                         
   7   2  11          0.65          1.27         1.54 o                         
   8   2  11          2.31          0.82         1.35 o                         
  -6   3  11          0.00          0.43         1.11 o                         
  -5   3  11          8.18          5.19         1.45 o                         
  -4   3  11          2.74          1.84         1.09 o                         
  -3   3  11         12.98         13.24         2.38 o                         
  -2   3  11         36.11         46.19         2.61 o                         
  -1   3  11        117.12        130.03         4.51 o                         
   0   3  11          8.02          6.57         1.31 o                         
   1   3  11         41.84         39.95         3.34 o                         
   2   3  11         34.69         32.22         3.55 o                         
   3   3  11          0.11          0.00         1.04 o                         
   4   3  11        137.57        152.87         5.12 o                         
   5   3  11          1.26          2.20         1.28 o                         
   6   3  11         26.89         24.24         3.36 o                         
   7   3  11          0.50          0.73         1.26 o                         
   8   3  11          0.40          2.02         1.49 o                         
  -6   4  11          2.20          0.65         1.05 o                         
  -5   4  11          0.90          0.39         0.98 o                         
  -4   4  11          5.15          6.31         1.63 o                         
  -3   4  11          0.08          0.99         1.07 o                         
  -2   4  11         36.98         44.29         2.65 o                         
  -1   4  11         12.60         14.51         3.35 o                         
   0   4  11         64.88         67.70         2.97 o                         
   1   4  11          3.89          2.61         1.07 o                         
   2   4  11          2.09          0.24         1.76 o                         
   3   4  11          3.82          4.39         1.37 o                         
   4   4  11        149.91        152.48         5.08 o                         
   5   4  11          0.12          0.00         1.03 o                         
   6   4  11         44.20         45.93         3.21 o                         
   7   4  11          0.30          0.63         1.44 o                         
   8   4  11          0.98          1.07         1.40 o                         
  -6   5  11          3.12          4.63         1.66 o                         
  -5   5  11          5.47          4.02         1.23 o                         
  -4   5  11         25.77         28.67         2.67 o                         
  -3   5  11         17.68         21.68         2.32 o                         
  -2   5  11         13.95          9.81         1.97 o                         
  -1   5  11         10.24         13.46         2.88 o                         
   0   5  11        140.42        150.74         5.82 o                         
   1   5  11         16.91         20.80         2.63 o                         
   2   5  11          9.93          9.93         1.51 o                         
   3   5  11        167.76        201.30         6.02 o                         
   4   5  11         15.37         16.23         2.07 o                         
   5   5  11         21.01         20.68         2.35 o                         
   6   5  11         99.96        115.50         4.58 o                         
   7   5  11         10.57         13.59         2.00 o                         
   8   5  11          6.44          5.32         1.60 o                         
  -5   6  11         11.90         12.90         2.10 o                         
  -4   6  11          0.14          0.00         1.13 o                         
  -3   6  11          3.41          3.92         1.29 o                         
  -2   6  11          0.02          0.32         0.95 o                         
  -1   6  11         25.73         16.17         3.39 o                         
   0   6  11          9.58         13.01         2.31 o                         
   1   6  11        263.46        289.94        16.22 o                         
   2   6  11         28.95         32.28         2.55 o                         
   3   6  11         12.46         20.67         2.55 o                         
   4   6  11          5.12          7.04         1.63 o                         
   5   6  11         41.90         50.01         3.21 o                         
   6   6  11          7.95          4.24         1.48 o                         
   7   6  11         28.85         29.69         2.81 o                         
  -4   7  11          8.14          6.38         1.49 o                         
  -3   7  11          0.49          0.00         1.16 o                         
  -2   7  11         58.01         62.41         9.70 o                         
  -1   7  11          0.68          0.84         1.40 o                         
   0   7  11         16.13         12.21         2.93 o                         
   1   7  11         42.10         44.81         4.11 o                         
   2   7  11         12.73         13.63         2.63 o                         
   3   7  11        212.20        217.23         6.44 o                         
   4   7  11          6.33          3.14         1.28 o                         
   5   7  11         16.51         23.89         2.97 o                         
   6   7  11         17.18         14.54         2.24 o                         
   7   7  11          1.47          1.13         1.34 o                         
  -4   8  11          3.22          2.85         1.20 o                         
  -3   8  11         16.18         18.57         2.54 o                         
  -2   8  11         13.65          8.55         2.76 o                         
  -1   8  11          1.73          4.32         1.74 o                         
   0   8  11         10.31         10.15         2.72 o                         
   1   8  11         13.15         17.94         4.44 o                         
   2   8  11          0.01          0.00         1.35 o                         
   3   8  11         80.90         87.38         4.01 o                         
   4   8  11          4.21          4.40         1.42 o                         
   5   8  11         24.13         21.90         2.37 o                         
   6   8  11          0.01          0.00         1.05 o                         
  -3   9  11         42.36         26.19         5.18 o                         
  -2   9  11          1.87          3.92         2.02 o                         
  -1   9  11          0.01          0.00         2.42 o                         
   0   9  11          6.38          6.86         1.93 o                         
   1   9  11          0.02          0.02         1.70 o                         
   2   9  11          4.90          2.41         1.68 o                         
   3   9  11         23.62         30.88         2.69 o                         
   4   9  11          0.00          0.71         1.22 o                         
   5   9  11         14.91         16.60         2.14 o                         
   6   9  11          0.68          0.20         1.07 o                         
  -1  10  11          1.53          1.90         1.70 o                         
   0  10  11         14.40         18.43         3.43 o                         
   1  10  11          9.60         12.31         3.24 o                         
   2  10  11          1.37          1.61         1.89 o                         
   3  10  11          0.34          1.80         1.74 o                         
   4  10  11          6.74          6.22         2.05 o                         
   5  10  11         10.41         12.23         2.63 o                         
   2  11  11          0.29          0.00         1.66 o                         
  -3  -4  12          0.10          2.13         2.01 o                         
  -2  -4  12          1.55          0.00         2.03 o                         
  -1  -4  12         14.07         12.74         3.19 o                         
   0  -4  12         14.68          8.53         1.94 o                         
   1  -4  12          3.13          1.90         1.39 o                         
   2  -4  12         38.35         36.36         3.26 o                         
  -4  -3  12         16.64          9.11         9.56 o                         
  -3  -3  12          0.46          0.77         3.33 o                         
  -2  -3  12          0.20          7.53         5.50 o                         
  -1  -3  12          0.00          0.98         1.35 o                         
   0  -3  12         14.47         12.31         2.05 o                         
   1  -3  12          4.20          4.15         1.53 o                         
   2  -3  12         16.76         15.37         2.25 o                         
   3  -3  12          0.56          0.50         1.39 o                         
   4  -3  12          0.33          1.49         1.39 o                         
  -4  -2  12          0.17          0.00         1.75 o                         
  -3  -2  12         46.63         43.73         5.21 o                         
  -2  -2  12          2.18          1.79         1.35 o                         
  -1  -2  12         38.11         43.51         3.48 o                         
   0  -2  12          0.00          0.00         1.26 o                         
   1  -2  12          1.25          0.70         2.17 o                         
   2  -2  12          0.11          0.00         1.88 o                         
   3  -2  12         16.95         20.33         2.55 o                         
   4  -2  12         19.46         18.30         2.43 o                         
   5  -2  12          0.65          0.00         2.03 o                         
  -5  -1  12          9.05          2.91         4.20 o                         
  -4  -1  12          2.28          1.67         2.24 o                         
  -3  -1  12          0.60          1.16         2.01 o                         
  -2  -1  12          0.89          0.03         1.70 o                         
  -1  -1  12         36.85         34.43         3.33 o                         
   0  -1  12         92.51        101.83         4.60 o                         
   1  -1  12         10.21         11.00         1.71 o                         
   2  -1  12         16.12         18.41         2.09 o                         
   3  -1  12          6.19          5.46         1.60 o                         
   4  -1  12          2.73          3.83         1.73 o                         
   5  -1  12          0.02          0.00         1.23 o                         
  -5   0  12         35.64         32.59         6.08 o                         
  -4   0  12          2.10          2.04         1.84 o                         
  -3   0  12         21.44         29.52         2.92 o                         
  -2   0  12         40.50         43.21         3.26 o                         
  -1   0  12         13.32         17.40         2.25 o                         
   0   0  12          5.23          5.53         1.41 o                         
   1   0  12          2.37          0.59         1.07 o                         
   2   0  12         77.77         83.60         3.52 o                         
   3   0  12         87.02         86.80         3.94 o                         
   4   0  12         42.86         52.26         3.38 o                         
   5   0  12         21.32         25.67         2.96 o                         
   6   0  12          0.40          0.48         1.53 o                         
  -5   1  12          0.77          0.00         1.38 o                         
  -4   1  12         10.21         11.24         2.57 o                         
  -3   1  12         37.25         33.20         2.78 o                         
  -2   1  12          8.87          4.39         1.30 o                         
  -1   1  12         49.82         53.31         3.28 o                         
   0   1  12          3.11          1.95         1.17 o                         
   1   1  12        297.55        306.24         8.16 o                         
   2   1  12          2.07          0.74         1.02 o                         
   3   1  12          8.55          5.41         1.36 o                         
   4   1  12          5.65          5.96         1.67 o                         
   5   1  12        103.75        104.18         4.29 o                         
   6   1  12          1.77          3.49         1.65 o                         
  -5   2  12         19.37         23.63         5.65 o                         
  -4   2  12         35.37         50.84         3.25 o                         
  -3   2  12          2.41          3.38         1.23 o                         
  -2   2  12          9.08          8.67         2.51 o                         
  -1   2  12         11.95          9.80         1.52 o                         
   0   2  12          3.46          5.01         1.43 o                         
   1   2  12         52.89         55.59         2.64 o                         
   2   2  12          7.23          4.98         1.38 o                         
   3   2  12        124.76        124.27         4.50 o                         
   4   2  12         16.42         16.77         1.97 o                         
   5   2  12         35.78         33.24         3.19 o                         
   6   2  12          0.84          1.84         1.61 o                         
  -5   3  12         15.72         23.77         2.69 o                         
  -4   3  12          3.39          1.64         1.31 o                         
  -3   3  12          0.02          0.00         1.30 o                         
  -2   3  12          1.22          4.89         1.34 o                         
  -1   3  12         29.39         31.71         2.57 o                         
   0   3  12         39.90         32.03         2.35 o                         
   1   3  12          0.02          0.86         1.05 o                         
   2   3  12         18.81         20.75         2.09 o                         
   3   3  12         20.53         21.49         2.24 o                         
   4   3  12         44.53         48.98         4.63 o                         
   5   3  12          6.85          8.31         1.73 o                         
   6   3  12          0.32          2.25         1.35 o                         
   7   3  12         26.85         23.16         2.55 o                         
  -5   4  12          7.86          5.01         1.76 o                         
  -4   4  12         12.00         13.35         1.98 o                         
  -3   4  12          3.23          1.84         1.17 o                         
  -2   4  12         23.24         20.83         2.19 o                         
  -1   4  12          4.38          2.31         1.19 o                         
   0   4  12          0.55          0.00         1.45 o                         
   1   4  12          0.76          0.00         2.28 o                         
   2   4  12         19.01         20.69         1.97 o                         
   3   4  12          4.97          6.74         1.55 o                         
   4   4  12         13.64         16.22         2.14 o                         
   5   4  12          3.41          1.77         1.40 o                         
   6   4  12         22.39         20.80         2.42 o                         
   7   4  12          5.38          4.59         1.62 o                         
  -4   5  12         11.39         10.50         2.56 o                         
  -3   5  12         22.68         25.50         2.51 o                         
  -2   5  12         81.80         91.36         3.89 o                         
  -1   5  12         11.08         15.80         2.45 o                         
   0   5  12          8.83          8.26         2.01 o                         
   1   5  12          0.02          0.00         1.34 o                         
   2   5  12         46.60         46.96         2.88 o                         
   3   5  12          7.37          4.05         1.38 o                         
   4   5  12          6.06          4.17         2.31 o                         
   5   5  12          0.02          0.00         0.97 o                         
   6   5  12         28.65         25.56         2.60 o                         
   7   5  12          0.09          0.00         1.39 o                         
  -4   6  12         12.43         15.46         2.22 o                         
  -3   6  12         24.24         26.52         4.04 o                         
  -2   6  12          2.55          1.99         1.53 o                         
  -1   6  12         12.00         12.83         3.05 o                         
   0   6  12         19.74         21.22         3.70 o                         
   1   6  12          0.41          0.09         1.59 o                         
   2   6  12          1.96          2.43         1.95 o                         
   3   6  12          0.27          0.00         1.34 o                         
   4   6  12         23.90         23.59         2.44 o                         
   5   6  12          8.98          6.67         2.09 o                         
   6   6  12         14.57         14.30         2.20 o                         
  -3   7  12          2.05          0.67         1.49 o                         
  -2   7  12         23.76         32.56         7.19 o                         
  -1   7  12          1.53          0.77         1.74 o                         
   0   7  12          2.49          3.12         1.77 o                         
   1   7  12          0.20          0.00         1.52 o                         
   2   7  12         14.33          9.86         4.23 o                         
   3   7  12         57.96         72.03         3.38 o                         
   4   7  12         45.23         49.13         3.18 o                         
   5   7  12          0.01          0.00         1.21 o                         
   6   7  12          6.07          6.31         2.26 o                         
  -2   8  12          2.27          3.73         1.82 o                         
  -1   8  12          4.10          5.40         2.03 o                         
   0   8  12          1.89          4.47         2.02 o                         
   1   8  12         54.47         74.83         4.73 o                         
   2   8  12          3.24          1.72         2.18 o                         
   3   8  12          0.50          1.24         1.43 o                         
   4   8  12         18.55         21.12         2.33 o                         
   5   8  12         14.05          7.30         1.76 o                         
  -1   9  12          5.25          8.94         2.19 o                         
   0   9  12         17.42         18.20         2.69 o                         
   1   9  12          9.25          2.68         2.71 o                         
   2   9  12          0.00          1.08         1.72 o                         
   3   9  12         23.15         28.23         3.59 o                         
   4   9  12          0.01          0.00         1.16 o                         
   0  -3  13         22.29         21.58         4.05 o                         
  -2  -2  13          0.17          0.83         2.46 o                         
  -1  -2  13         67.42         79.32         4.30 o                         
   0  -2  13          0.06          1.64         2.34 o                         
   1  -2  13          9.25          8.33         1.88 o                         
   2  -2  13         13.82         10.99         2.14 o                         
  -3  -1  13          0.00          1.44         1.88 o                         
  -2  -1  13          0.75          0.00         1.20 o                         
  -1  -1  13          2.02          3.54         1.76 o                         
   0  -1  13          6.65         10.52         1.92 o                         
   1  -1  13          9.47          9.07         1.66 o                         
   2  -1  13         38.27         38.92         3.34 o                         
   3  -1  13          1.43          0.00         1.60 o                         
   4  -1  13         21.09         18.25         3.76 o                         
  -3   0  13          6.08          5.63         5.21 o                         
  -2   0  13         14.15         14.67         2.22 o                         
  -1   0  13          0.01          1.14         2.46 o                         
   0   0  13          1.26          0.54         1.29 o                         
   1   0  13          4.57          4.58         1.50 o                         
   2   0  13          5.81          6.10         1.49 o                         
   3   0  13          2.76          4.15         2.17 o                         
   4   0  13         35.88         32.40         3.37 o                         
  -4   1  13          0.00          1.40         1.70 o                         
  -3   1  13          0.57          0.51         1.46 o                         
  -2   1  13          0.11          0.00         2.46 o                         
  -1   1  13          6.95          5.01         1.80 o                         
   0   1  13          9.15         15.09         4.29 o                         
   1   1  13         22.82         27.00         2.43 o                         
   2   1  13          9.68          8.66         1.65 o                         
   3   1  13          0.60          0.94         1.36 o                         
   4   1  13          0.00          0.00         1.22 o                         
   5   1  13          0.16          0.56         1.35 o                         
  -4   2  13         13.90         10.54         2.52 o                         
  -3   2  13         12.10         25.28         2.58 o                         
  -2   2  13         29.78         40.92         3.08 o                         
  -1   2  13          1.39          2.24         1.35 o                         
   0   2  13          6.37          4.65         1.49 o                         
   1   2  13          0.00          1.38         1.13 o                         
   2   2  13          0.72          0.00         1.09 o                         
   3   2  13         16.81         13.24         1.89 o                         
   4   2  13         13.40         16.20         2.20 o                         
   5   2  13          5.01          6.09         1.66 o                         
  -4   3  13         19.39         23.40         2.61 o                         
  -3   3  13         22.81         31.38         2.85 o                         
  -2   3  13          6.65          7.80         1.66 o                         
  -1   3  13         31.07         41.70         5.14 o                         
   0   3  13          0.43          0.10         1.47 o                         
   1   3  13          8.37          4.81         2.02 o                         
   2   3  13          4.78          5.87         2.03 o                         
   3   3  13          8.69          9.93         1.69 o                         
   4   3  13          3.38          0.61         1.28 o                         
   5   3  13         37.85         35.16         3.01 o                         
  -3   4  13          0.21          1.87         1.23 o                         
  -2   4  13         10.62         11.94         1.85 o                         
  -1   4  13          5.50          4.98         1.85 o                         
   0   4  13          0.27          0.46         1.47 o                         
   1   4  13         10.57          9.88         2.21 o                         
   2   4  13        152.49        165.09         5.45 o                         
   3   4  13          8.43          6.52         1.67 o                         
   4   4  13          0.72          0.41         1.26 o                         
   5   4  13         17.92         14.74         2.72 o                         
  -3   5  13          1.77          2.65         1.38 o                         
  -2   5  13          7.49          8.22         2.43 o                         
  -1   5  13         16.65         20.32         2.82 o                         
   0   5  13          2.50          1.30         1.61 o                         
   1   5  13         43.39         59.51         4.40 o                         
   2   5  13         15.56         14.20         2.71 o                         
   3   5  13          0.02          0.54         1.22 o                         
   4   5  13         32.12         28.88         2.68 o                         
   5   5  13         18.46         14.01         2.15 o                         
  -2   6  13          1.33          2.44         1.61 o                         
  -1   6  13         31.15         41.91         3.82 o                         
   0   6  13          1.23          0.00         1.46 o                         
   1   6  13         39.41         37.25         3.70 o                         
   2   6  13          0.50          2.81         2.34 o                         
   3   6  13         76.51         83.49         6.94 o                         
   4   6  13         39.17         40.79         3.12 o                         
   5   6  13          0.64          0.40         1.20 o                         
  -1   7  13         32.63         35.84         4.07 o                         
   0   7  13         12.09         13.34         2.57 o                         
   1   7  13         23.88         29.10         6.11 o                         
   2   7  13          0.83          0.00         1.65 o                         
   3   7  13         37.92         52.66         9.27 o                         
   4   7  13          4.91          5.63         2.51 o                         
   0   8  13          6.17          4.99         2.51 o                         
   1   8  13         42.87         48.78         4.26 o                         
   2   8  13          5.38          3.49         2.59 o                         
   3   8  13         12.59         22.49         3.53 o                         
   0   0  14          0.02          0.28         1.40 o                         
   1   0  14          5.43          3.81         1.56 o                         
  -1   1  14          1.85          1.62         1.40 o                         
   0   1  14          2.99          4.05         1.54 o                         
   1   1  14          5.56          6.67         2.30 o                         
   2   1  14          0.60          0.00         1.60 o                         
  -1   2  14          8.83         12.43         2.26 o                         
   0   2  14          5.09          5.16         2.19 o                         
   1   2  14          0.03          0.11         1.87 o                         
   2   2  14         18.73         15.98         2.07 o                         
   3   2  14         18.93         22.08         2.50 o                         
  -1   3  14         28.28         25.38         3.59 o                         
   0   3  14         41.02         65.57         6.95 o                         
   1   3  14         52.63         57.02         4.44 o                         
   2   3  14         25.00         30.59         3.10 o                         
   3   3  14          0.11          0.37         1.96 o                         
  -1   4  14          4.03          4.41         2.31 o                         
   0   4  14          8.66         15.69         2.89 o                         
   1   4  14         11.71          9.93         4.05 o                         
   2   4  14         12.24         17.85         2.99 o                         
   3   4  14         70.15         67.45         3.46 o                         
   0   5  14          6.06          1.53         1.61 o                         
   1   5  14          3.98          4.99         2.01 o                         
   2   5  14          0.02          1.07         1.94 o                         
                                                                                
